# Supplementary material for: Deep learning models for predicting RNA degradation via dual crowdsourcing
Source: Nat Mach Intell. 2022 Dec 14;4(12):1174–84. doi: 10.1038/s42256-022-00571-8 (PMC9771809; doi:10.1038/s42256-022-00571-8)
Supplement: Supplementary file 3 — Supplementary Table 1: Eterna participants in both ‘Roll-Your-Own-Structure’ labs. Supplementary Table 2: Construct attributes and predictions corresponding to PERSIST-seq independent mRNA degradation test. Supplementary Table 3: List of OpenVaccine Donors. [file 42256_2022_571_MOESM3_ESM.xlsx]

## Sheet: S1. Eterna Participants
Table S1. Eterna participants in both "Roll-Your-Own-Structure" labs.
Eterna alias	number of solutions	Legal name
150003434	2
Ahalb	69
AndrewKae	5
AntonioPen369	3
Articulati_Slartibartfastini	7
Astromon	72
Avneesh2007	1
Azizmusa	7
Billy Reuben	42
Bmayer47	1
Bombus11	21
Brent Schofield	60
Brourd	67
BugacMan	20
CatherineABC	3
Chellow	4
Claivern	2
Clotho	62
ColeHarrison	15
CommShepard	1
D'Wydd	60
Dan94Sh	11
DigitalEmbrace	208
Dishmi	7
Dodom	4
DogeSka	70
Dr. Anonymous	4
DrSic	3
Earthsea	13
EcceruElme	62
ElNando888	9
Eli Fisker	242
Felix Karlberg	2
Flying Cows	2
FurElise	60
Gerry Smith	2
Guzz	1
HarryHirsch	1
HarryS	43
JR	242
Jaakko Harjuhahto	3
Jamez1999	6
Jennifer Pearl	1
Jieux	242
JuliaTwin2	3
KevinBee	3
Korosi	220
Levi Coby Leech	2
LiquidOvar	1
LynnC	2
M_Hassan	100
Marawe123	1
MasN	1
Mattval147	3
Max Goff	67
Maxine Rookwood	122
Meechl	165
MeowNow360	139
Merida	30	Shannon Locke
Mk	2
Moptop219	1
MutantGodChicken	2
NedyahW	110
NeuroDragn	1
Norbika	6
Omei	133
PeppaPig	26
PhoenixFoo	6
PixelHearts	9
Poll na gColm	5
QueeNeteRNAlMonArchY	5
QueenKatherys	5
Quez	10
RJSaul	1
RadioactiveLabs	2
Razeeth.new	100
Renton_Innes	5
Rivalium	240
Saptak625	2
SharkCrazy7	4
Shuvva	48
Suza Mohammad Nur	3
SzpiglasowaPrzełęcz	2
TR77	3
Tesla'sDisciple	8
ThatSagittarius	14
TheInverted	69
Thomas Smylla	1
Trentis1	2
Turbomotive	27
Vaultech	4
Willyanto	242
Wipf0	2
Xabu100	2
Xnessax	44
Yasoo	1
ZachFR	2
Zama	60
akira.bowler	54
amybarish	240
amzinas	17
anik	30
antsmarching	13
aplq	1
asiaa	65
biggestlegoheroicafanever	115
bob1029384756	1
c-quence	3
ch1ck3n	104
chaosdreamer	1
clollin	13
cyberanakinvader	50
cynwulf28	52
danryk	6
dden93	1
diceLibrarian	3
dl2007	95
dosoonkim	16
dzynr64	3
eleda77	63
emanresu	60
empjay	26
everyday847	1
gguido	2
heidieh	1
hi1000	27
hiepgaskc	3
hoglahoo	2
idk what i'm doing8	3
iluaee	12
jacksonkline	4
jandersonlee	2
jaxman821	5
jmf028	39
jnicol	41
jonathan324	2
kawasakiqro	3
krbrink	1
kriss888	6
magician101	4
maiklem	2
marbre	5
mee2	62
mhdalhat88	100
mjt	22
nhsu	26
onyxvc	1
orangecatfromgarfield	1
pMonad	1
platipus	1
puzzler89	1
quantropy	3
rocketdog42	4
rxmullin	1
skyblue	192
spvincent	80
stevetclark	30
temimam	5
tempress	60
tommyd	1
tone	189
wateronthemoon	87
wayment	6
whbob	104	Robert Conroy
worseize	30

## Sheet: S2. mRNA full attributes
Barcode	Human readable name	Expt type	k_deg_per_hour	k_deg_err_per_hour	single_exp_fit_ok	RT_PCR_start_pos	RT_PCR_end_pos	RNA_sequence	RT_PCR_length	k_deg_normalize	k_deg_err_normalize	length	SUP DegScore2.1 FULL	SUP DegScore2.1 PCR	SUP Vienna FULL	SUP Vienna PCR	SUP EternaFold FULL	SUP EternaFold PCR	SUP nullrecurrent FULL	SUP nullrecurrent PCR	SUP kazuki2 FULL	SUP kazuki2 PCR	SUP Degscore-XGB FULL	SUP Degscore-XGB PCR	SUP nr_k2_ensembled FULL	SUP nr_k2_ensembled PCR	AUP Vienna PCR	AUP Vienna FULL	AUP EternaFold PCR	AUP EternaFold FULL	AUP DegScore2.1 PCR	AUP DegScore2.1 FULL	AUP Degscore-XGB PCR	AUP Degscore-XGB FULL	AUP nullrecurrent PCR	AUP nullrecurrent FULL	AUP kazuki2 PCR	AUP kazuki2 FULL	AUP nr_k2_ensembled PCR	AUP nr_k2_ensembled FULL
130006D1	humanHBB_ModernaRef_egfp_lowstructure_HBB_F30Pepper	eGFP	0.801336	0.113624	1	4	958	GGGACAUUUGCUUCUGACACAACUGUGUUCACUAGCAACCUCAAACAGACACCAUGGUUUCUAAGGGAGAAGAACUGUUCACUGGUGUAGUACCUAUCCUGGUAGAACUGGAUGGAGAUGUUAACGGCCAUAAGUUCAGUGUUUCUGGAGAAGGAGAAGGUGAUGCUACUUACGGUAAGCUGACACUGAAGUUCAUCUGUACAACUGGAAAGCUGCCAGUUCCUUGGCCUACACUGGUAACAACUCUGACUUACGGAGUACAAUGUUUCUCUCGAUACCCAGAUCAUAUGAAGCAACAUGAUUUCUUCAAGUCAGCAAUGCCUGAAGGUUACGUACAAGAAAGAACUAUCUUCUUCAAGGAUGAUGGUAACUACAAGACUAGAGCUGAAGUAAAGUUCG…	954	0.000839975	0.000119103	1215	436.36	344.98	499.553	407.854	626.626	508.6	571.129	440.208	542.901	423.075	586.2	459.85	557.015	431.642	0.42752	0.411155	0.533124	0.515742	0.361615	0.359144	0.482023	0.482469	0.461434	0.470065	0.443475	0.446832	0.452454	0.458449
130008D1	humanHBB_HKWS_2_MEV+w_HBB_F30Pepper	MEV	0.158964	0.027827	1	4	250	GGGACAUUUGCUUCUGACACAACUGUGUUCACUAGCAACCUCAAACAGACACCAUGGGGGGCUCAGGUGGCUCCGGAUACCAGCCGUACAGAGUCGUCGUCCUGGGGGGCUGCGGCGGCAGCCCCUACCGGGUCGUCGUGCUUUGGUUCGGCGGAUCCGGGGGCUGCCUGAGCCCCCGGUGGUACUUCUACUACUGGUAAUUCUAGAGCGGCCGCUUCGAGCAGAACCCGCUGAUCUCACGCCGUGGUGAGCUCGCUUUCUUGCUGUCCAAUUUCUAUUAAAGGUUCCUUUGUUCCCUAAGUCCAACUACUAAACUGGGGGAUAUUAUGAAGGGCCUUGAGCAUCUGGAUUCUGCCUAAUAAAAAACAUUUAUUUUCAUUGCAAUUGCCAUGUGUAUGU…	246	0.000646195	0.000113118	507	159.231	66.1454	168.925	69.3285	211.664	89.5785	228.177	96.7606	220.175	96.5625	226.264	92.344	224.176	96.6615	0.281823	0.333186	0.36414	0.417483	0.268884	0.314066	0.375382	0.446279	0.393336	0.450053	0.39253	0.43427	0.392933	0.442161
130009D1	humanHBB_HKWS_3_MEV+w_HBB_F30Pepper	MEV	0.205975	0.027139	1	4	250	GGGACAUUUGCUUCUGACACAACUGUGUUCACUAGCAACCUCAAACAGACACCAUGGGCGGCUCGGGGGGCUGGGGCUACCAGCCCUACCGGGUCGUCGUCCUCGGGGGCUGGGGGGGGUGCCCCUACAGGGUCGUCGUGCUGUCGUUCGGCGGCUCUGGGGGCACCCUCAGCCCCCGGUGGUACUUCUACUACUGGUAAUUCUAGAGCGGCCGCUUCGAGCCAUACGCGCUGAUCUCACGCCGUGGUGAGCUCGCUUUCUUGCUGUCCAAUUUCUAUUAAAGGUUCCUUUGUUCCCUAAGUCCAACUACUAAACUGGGGGAUAUUAUGAAGGGCCUUGAGCAUCUGGAUUCUGCCUAAUAAAAAACAUUUAUUUUCAUUGCAAUUGCCAUGUGUAUGU…	246	0.000837297	0.000110321	507	162.211	67.8784	172.9	68.5153	213.68	91.361	239.95	108.726	225.574	102.541	232.983	98.0327	232.762	105.634	0.278517	0.341026	0.371386	0.42146	0.275928	0.319943	0.398507	0.459532	0.441976	0.473274	0.416833	0.444919	0.429405	0.459097
130010D1	humanHBB_ribotree_1_eGFP+deg_HBB_F30Pepper	eGFP	0.471494	0.031441	1	4	958	GGGACAUUUGCUUCUGACACAACUGUGUUCACUAGCAACCUCAAACAGACACCAUGGUGUCCAAGGGCGAGGAGCUAUUCACCGGCGUGGUGCCCAUCCUGGUGGAGCUGGAUGGCGACGUGAACGGACACAAGUUCUCGGUGUCCGGCGAGGGUGAGGGCGACGCCACAUACGGCAAGCUCACCCUCAAGUUUAUCUGCACCACCGGGAAGCUCCCCGUCCCUUGGCCCACCUUGGUGACCACCCUGACCUACGGGGUGCAGUGCUUCUCGCGGUACCCCGAUCACAUGAAGCAGCAUGACUUCUUCAAGUCCGCCAUGCCGGAGGGGUACGUCCAGGAGCGCACCAUCUUCUUUAAGGACGAUGGGAACUAUAAGACCCGCGCCGAGGUUAAGUUCG…	954	0.000494229	3.2957e-05	1215	374.054	281.919	416.886	319.78	500.394	380.373	545.868	412.758	510.655	385.701	516.772	383.78	528.261	399.23	0.3352	0.343116	0.398713	0.411847	0.295513	0.307864	0.402285	0.425326	0.432661	0.449274	0.404299	0.420292	0.41848	0.434783
130012D1	humanHBB_ribotree_3_eGFP+deg_HBB_F30Pepper	eGFP	0.555108	0.04973	1	4	958	GGGACAUUUGCUUCUGACACAACUGUGUUCACUAGCAACCUCAAACAGACACCAUGGUGAGCAAGGGCGAGGAGCUGUUCACCGGCGUGGUCCCCAUCCUGGUGGAGCUGGAUGGGGACGUGAACGGUCACAAGUUCUCGGUCUCCGGGGAGGGCGAGGGCGAUGCAACAUACGGGAAGCUCACCCUGAAGUUCAUAUGCACUACGGGGAAGCUGCCCGUGCCCUGGCCCACCCUGGUGACCACCCUGACCUAUGGGGUCCAGUGCUUCAGCAGGUACCCCGAUCACAUGAAGCAGCAUGACUUCUUUAAGUCUGCCAUGCCUGAGGGGUACGUGCAGGAGCGCACGAUCUUCUUCAAGGACGACGGGAACUAUAAGACCAGGGCCGAGGUCAAGUUCG…	954	0.000581874	5.21279e-05	1215	374.24	281.33	424.366	324.826	503.022	380.611	545.18	411.07	508.694	384.687	512.208	382.214	526.937	397.878	0.340488	0.349272	0.398964	0.41401	0.294895	0.308017	0.400643	0.42157	0.430891	0.448707	0.403236	0.418678	0.417063	0.433693
130013D1	humanHBB_HKWS_1_MEV+W_HBB_F30Pepper	MEV	0.211926	0.094428	1	4	250	GGGACAUUUGCUUCUGACACAACUGUGUUCACUAGCAACCUCAAACAGACACCAUGGGCGGAUCCGGCGGCACCGGGUACCAGCCCUACAGGGUGGUCGUGCUCGGGGGCAGGGGGGGGAGCCCCUACAGGGUCGUCGUGCUGUCGUUCGGCGGCUCUGGGGGCUCCCUCUGCCCCCGGUGGUACUUCUACUACUGGUAAUUCUAGAGCGGCCGCUUCGAGCACUUGCCGCUGAUCUCACGCCGUGGUGAGCUCGCUUUCUUGCUGUCCAAUUUCUAUUAAAGGUUCCUUUGUUCCCUAAGUCCAACUACUAAACUGGGGGAUAUUAUGAAGGGCCUUGAGCAUCUGGAUUCUGCCUAAUAAAAAACAUUUAUUUUCAUUGCAAUUGCCAUGUGUAUGU…	246	0.000861488	0.000383854	507	167.486	71.0274	170.058	70.8008	212.77	85.8213	240.684	109.514	225.435	102.028	233.625	98.2353	233.059	105.771	0.287808	0.335419	0.348867	0.419665	0.288729	0.330348	0.39933	0.460799	0.445179	0.474721	0.414746	0.444644	0.429962	0.459683
110001T1	humanHBB_Eterna_MEV_HBB_F30Pepper_61 pair_ -101.3 kcal Enforcer	MEV	0.195878	0.03612	1	4	247	GGGACAUUUGCUUCUGACACAACUGUGUUCACUAGCAACCUCAAACAGACACCAUGGGUGGUUCCGGAGGCUCCGGAUACCAGCCAUACAGAGUGGUAGUACUAGGCGGGUCGGGAGGGAGCCCCUACCGGGUCGUCGUGCUUUCGUUCGGCGGCUCGGGGGGUUCCCUCUCGCCCCGCUGGUACUUCUACUACUGAUUCUAGAGCGGCCGCUUCGAGCAACGUGCGCUGAUCUCACGCCGUGGUGAGCUCGCUUUCUUGCUGUCCAAUUUCUAUUAAAGGUUCCUUUGUUCCCUAAGUCCAACUACUAAACUGGGGGAUAUUAUGAAGGGCCUUGAGCAUCUGGAUUCUGCCUAAUAAAAAACAUUUAUUUUCAUUGCAAUUGCCAUGUGUAUGUGGG…	243	0.000806082	0.000148642	504	158.403	66.4692	162.7	64.9812	207.35	86.9257	231.168	98.8811	220.339	95.9797	224.317	92.1101	225.754	97.4304	0.267412	0.322817	0.357719	0.411408	0.273536	0.314292	0.379054	0.445073	0.406918	0.458667	0.394978	0.437181	0.400948	0.447924
110002T1	humanHBB_Eterna_MEV_HBB_F30Pepper_Astro Snake -106.2 #61 pairs #coaxial stacking	MEV	0.19783	0.036951	1	4	247	GGGACAUUUGCUUCUGACACAACUGUGUUCACUAGCAACCUCAAACAGACACCAUGGGGGGAUCCGGCGGAUCCGGCUACCAACCAUACCGUGUGGUUGUGUUAGGCGGAUCCGGCGGAUCCCCCUAUAGAGUGGUGGUGCUAAGCUUCGGGGGCUCAGGGGGAUCCCUGAGCCCCCGAUGGUACUUCUACUACUAGUUCUAGAGCGGCCGCUUCGAGCCAGACACGCUGAUCUCACGCCGUGGUGAGCUCGCUUUCUUGCUGUCCAAUUUCUAUUAAAGGUUCCUUUGUUCCCUAAGUCCAACUACUAAACUGGGGGAUAUUAUGAAGGGCCUUGAGCAUCUGGAUUCUGCCUAAUAAAAAACAUUUAUUUUCAUUGCAAUUGCCAUGUGUAUGUGGG…	243	0.000814115	0.000152062	504	158.282	68.4382	162.186	66.361	214.366	91.6183	236.232	102.985	224.601	101.168	220.256	90.9443	230.416	102.076	0.273091	0.321797	0.37703	0.42533	0.281639	0.314052	0.374256	0.437017	0.423806	0.468714	0.416329	0.445637	0.420067	0.457175
110003T1	humanHBB_Eterna_MEV_HBB_F30Pepper_C.3	MEV	0.190887	0.034501	1	4	247	GGGACAUUUGCUUCUGACACAACUGUGUUCACUAGCAACCUCAAACAGACACCAUGGGCGGCAGCGGCGGGUCGGGCUACCAGCCGUACCGCGUAGUGGUGCUAGGCGGUUCGGGUGGUAGCCCGUACCGCGUUGUUGUCCUGUCCUUCGGGGGCUCAGGCGGGAGCCUGAGCCCCCGAUGGUACUUCUAUUACUAGUUCUAGAGCGGCCGCUUCGAGCAUAGCGCGCUGAUCUCACGCCGUGGUGAGCUCGCUUUCUUGCUGUCCAAUUUCUAUUAAAGGUUCCUUUGUUCCCUAAGUCCAACUACUAAACUGGGGGAUAUUAUGAAGGGCCUUGAGCAUCUGGAUUCUGCCUAAUAAAAAACAUUUAUUUUCAUUGCAAUUGCCAUGUGUAUGUGGG…	243	0.000785543	0.000141979	504	158.385	66.6262	169.458	72.7157	212.066	92.1304	232.269	100.699	219.865	95.832	228.995	96.4544	226.067	98.2656	0.299242	0.336227	0.379137	0.420766	0.274182	0.314256	0.396932	0.454355	0.4144	0.460851	0.39437	0.436241	0.404385	0.448546
110004T1	humanHBB_Eterna_MEV_HBB_F30Pepper_Astros-D'Wydd-mod63P-105.8Kcal	MEV	0.217141	0.023097	1	4	247	GGGACAUUUGCUUCUGACACAACUGUGUUCACUAGCAACCUCAAACAGACACCAUGGGAGGCUCCGGGGGCUCGGGCUACCAGCCGUACCGCGUAGUCGUGCUGGGCGGCAGCGGCGGCAGCCCGUAUCGGGUUGUCGUGCUGUCGUUCGGCGGUAGCGGCGGUAGCCUGAGCCCCCGGUGGUACUUCUAUUACUAGUUCUAGAGCGGCCGCUUCGAGCGCUAACCGCUGAUCUCACGCCGUGGUGAGCUCGCUUUCUUGCUGUCCAAUUUCUAUUAAAGGUUCCUUUGUUCCCUAAGUCCAACUACUAAACUGGGGGAUAUUAUGAAGGGCCUUGAGCAUCUGGAUUCUGCCUAAUAAAAAACAUUUAUUUUCAUUGCAAUUGCCAUGUGUAUGUGGG…	243	0.000893584	9.50494e-05	504	152.487	60.9252	156.649	60.1729	203.184	81.2615	234.37	102.208	220.526	96.8983	218.033	87.4457	227.448	99.5532	0.247625	0.310812	0.33441	0.403143	0.250721	0.302554	0.359859	0.432605	0.42061	0.46502	0.398759	0.437551	0.409684	0.451285
110005T1	humanHBB_Eterna_MEV_HBB_F30Pepper_Steve's Mod of Omei's 59 pairs Epitope #4	MEV	0.220106	0.021401	1	4	247	GGGACAUUUGCUUCUGACACAACUGUGUUCACUAGCAACCUCAAACAGACACCAUGGGGGGCUCCGGUGGUUCGGGGUACCAGCCGUACCGCGUCGUGGUGCUGGGCGGGAGCGGCGGCAGCCCGUACCGGGUUGUCGUGCUCUCGUUCGGGGGGUCUGGGGGAUCCCUUAGCCCCCGCUGGUACUUCUACUACUAAUUCUAGAGCGGCCGCUUCGAGCUUCACGCGCUGAUCUCACGCCGUGGUGAGCUCGCUUUCUUGCUGUCCAAUUUCUAUUAAAGGUUCCUUUGUUCCCUAAGUCCAACUACUAAACUGGGGGAUAUUAUGAAGGGCCUUGAGCAUCUGGAUUCUGCCUAAUAAAAAACAUUUAUUUUCAUUGCAAUUGCCAUGUGUAUGUGGG…	243	0.000905786	8.807e-05	504	158.338	63.6022	164.443	64.3834	209.977	86.6632	238.873	107.721	222.571	98.9559	225.431	89.3101	230.722	103.339	0.264952	0.326276	0.356639	0.416621	0.261738	0.314163	0.367531	0.447284	0.443297	0.473955	0.407226	0.44161	0.425261	0.457782
110006T1	humanHBB_Eterna_eGFP_HBB_F30Pepper_MS2 bacteriophage genome style #267 #275.2	eGFP	0.773846	0.076688	1	4	898	GGGACAUUUGCUUCUGACACAACUGUGUUCACUAGCAACCUCAAACAGACACCAUGGAUUAUAAAGAUGAUGACGACAAAGACUAUAAGGACGACGACGACAAGGACUACAAGGACGACGACGACAAGAUGGUGUCGAAAGGCGAAGAGCUUUUCACGGGUGUCGUCCCCAUCCUCGUCGAGCUGGACGGAGAUGUUAACGGACAUAAGUUCUCCGUCUCGGGCGAGGGGGAGGGGGACGCCACCUACGGGAAACUCACUCUAAAAUUUAUUUGCACUACUGGCAAACUCCCCGUUCCGUGGCCGACGCUGGUCACGACGCUGACGUACGGGGUGCAGUGCUUUUCCCGAUAUCCCGACCACAUGAAGCAGCACGACUUCUUCAAGUCCGCUAUGCCCG…	894	0.0008656	8.57808e-05	1155	374.692	287.388	426.882	336.116	541.837	427.79	548.949	418.722	533.529	412.371	530.615	407.04	541.239	415.547	0.375968	0.369595	0.478512	0.469123	0.321463	0.324409	0.455302	0.459407	0.46837	0.475281	0.461265	0.46193	0.464817	0.468605
110007T1	humanHBB_Eterna_eGFP_HBB_F30Pepper_MutGen.1 300 pairs	eGFP	0.482366	0.031993	1	4	898	GGGACAUUUGCUUCUGACACAACUGUGUUCACUAGCAACCUCAAACAGACACCAUGGACUACAAGGAUGACGAUGACAAGGACUACAAGGAUGAUGACGAUAAGGACUACAAGGACGAUGACGACAAGAUGGUGUCGAAGGGGGAGGAGCUGUUCACCGGGGUGGUGCCUAUCCUGGUAGAACUGGACGGCGAUGUGAACGGACAUAAGUUCUCGGUGAGUGGCGAAGGCGAGGGUGACGCCACGUACGGGAAGCUUACCCUGAAGUUUAUAUGCACCACGGGUAAGCUUCCCGUACCGUGGCCCACCCUCGUCACUACGCUGACUUAUGGAGUCCAGUGCUUCAGUCGGUACCCCGACCACAUGAAGCAGCACGACUUCUUUAAGUCAGCGAUGCCCG…	894	0.000539559	3.57864e-05	1155	341.618	250.49	342.429	246.738	427.254	305.395	480.826	346.992	470.472	343.155	472.133	344.114	475.649	345.073	0.275994	0.296475	0.341605	0.369917	0.28019	0.295773	0.384915	0.408773	0.388134	0.416299	0.383842	0.407335	0.385988	0.411817
110008T1	humanHBB_Eterna_eGFP_HBB_F30Pepper_281/ -401_2 kcal	eGFP	0.611877	0.035577	1	4	898	GGGACAUUUGCUUCUGACACAACUGUGUUCACUAGCAACCUCAAACAGACACCAUGGACUACAAGGAUGACGACGACAAGGAUUACAAGGACGACGACGACAAAGACUACAAGGACGACGACGACAGGAUGGUGUCGAAGGGGGAGGAGCUGUUCACCGGUGUGGUGCCUAUCCUGGUAGAGCUGGACGGCGACGUGAACGGACACAAGUUCUCUGUGUCUGGCGAGGGCGAGGGGGACGCCACGUACGGGAAGCUUACCCUGAAGUUCAUCUGCACCACGGGUAAGCUUCCCGUCCCCUGGCCCACCUUGGUGACCACCCUGACCUACGGGGUGCAGUGCUUCUCGCGGUACCCCGACCACAUGAAGCAGCACGACUUCUUCAAGUCGGCCAUGCCCG…	894	0.000684426	3.97953e-05	1155	347.046	255.02	372.177	274.901	454.681	331.884	487.757	352.32	461.426	334.74	467.911	337.485	474.591	343.53	0.307495	0.322231	0.371235	0.393663	0.285257	0.300473	0.3775	0.405118	0.394094	0.4223	0.37443	0.399503	0.384262	0.410902
110009T1	humanHBB_Eterna_eGFP_HBB_F30Pepper_Bat Dragon 3	eGFP	0.699974	0.065638	1	4	898	GGGACAUUUGCUUCUGACACAACUGUGUUCACUAGCAACCUCAAACAGACACCAUGGACUAUAAAGAUGACGAUGACGAGGAUUGUAAAGACGAUGGUGAUAAAGAUCACAAAGAUGAUGAUGGUAAAAUGGUGAGCAAGGGCGAGGAGCUCUUUACCGGCGUGGUGCCGAUUCUUGUGGAACUGGAUGGCGACGUGAACGGCCAUAAGUUCAGCGUGAGUGGCGAGGGAGAGGGCGACGCGACAUAUGGCAAAUUGACGCUAAAGUUUAUUUGCACGACCGGGAAACUCCCGGUCCCGUGGCCCACCCUCGUCACCACGCUGACUUAUGGCGUACAAUGCUUCAGUCGCUAUCCAGAUCACAUGAAACAGCAUGACUUCUUCAAGAGCGCCAUGCCGG…	894	0.000782969	7.34206e-05	1155	359.862	266.284	369.661	273.153	493.59	378.24	527.173	397.286	505.573	383.013	501.391	368.857	516.373	390.149	0.30554	0.320053	0.423088	0.427351	0.297857	0.311569	0.412591	0.434104	0.444392	0.456427	0.428426	0.437726	0.436409	0.447076
110010T1	humanHBB_Eterna_eGFP_HBB_F30Pepper_AK1.3-gfp-mRNA	eGFP	0.635102	0.048933	1	4	898	GGGACAUUUGCUUCUGACACAACUGUGUUCACUAGCAACCUCAAACAGACACCAUGGACUACCAGGAUGACGACGAUAAGGACUACAAGGACGACGGUGACAAGGACCAUAAGGACGACGACGACAAGAUGGUGUCCAAGGGCGAGGAGCUGUUCACUGGCGUGGUGCCGAUUCUGGUAGAACUGGACGGGGACGUCAACGGGCACAAGUUCUCUGUGUCUGGUGAAGGCGAGGGCGACGCGACCUAUGGUAAGCUGACUCUGAAGUUCAUCUGUACGACCGGCAAGCUGCCUGUCCCCUGGCCUACACUUGUGACGACGUUGACGUACGGAGUUCAGUGCUUCUCCCGGUACCCGGACCACAUGAAGCAGCAUGACUUCUUCAAGUCUGCGAUGCCGG…	894	0.000710405	5.47349e-05	1155	349.902	259.082	376.565	280.495	476.472	360.309	497.362	366.265	482.054	356.459	484.119	355.848	489.708	361.362	0.313753	0.32603	0.40303	0.41253	0.289801	0.302945	0.398041	0.419151	0.409693	0.430616	0.398724	0.417363	0.404208	0.423989
1100011T1	humanHBB_Eterna_MEV_start_HBB_F30Pepper	MEV	0.240216	0.035827	1	4	247	GGGACAUUUGCUUCUGACACAACUGUGUUCACUAGCAACCUCAAACAGACACCAUGGGGGGAUCAGGUGGGUCCGGAUAUCAGCCGUACAGAGUCGUUGUGCUAGGGGGAAGCGGAGGUAGUCCCUACAGGGUCGUCGUGCUUUCAUUCGGCGGAUCUGGGGGAUCCUUAAGCCCCCGCUGGUAUUUUUACUAUUAAUUCUAGAGCGGCCGCUUCGAGCUGCAUCCGCUGAUCUCACGCCGUGGUGAGCUCGCUUUCUUGCUGUCCAAUUUCUAUUAAAGGUUCCUUUGUUCCCUAAGUCCAACUACUAAACUGGGGGAUAUUAUGAAGGGCCUUGAGCAUCUGGAUUCUGCCUAAUAAAAAACAUUUAUUUUCAUUGCAAUUGCCAUGUGUAUGUGGG…	243	0.000988543	0.000147436	504	166.422	74.3072	179.217	80.1159	228.133	100.508	251.577	122.237	238.911	116.191	240.564	109.808	245.244	119.214	0.329695	0.355589	0.413612	0.452645	0.305791	0.330203	0.451885	0.47731	0.503032	0.499161	0.478151	0.474029	0.490591	0.486595
130001D1	humanHBB_ModernaRef_egfp_highstructure_HBB_F30Pepper	eGFP	0.482667	0.036363	1	4	958	GGGACAUUUGCUUCUGACACAACUGUGUUCACUAGCAACCUCAAACAGACACCAUGGUGAGCAAGGGCGAGGAGCUGUUCACCGGCGUGGUGCCCAUCCUGGUGGAGCUGGACGGCGAUGUGAACGGCCACAAGUUCUCCGUGUCCGGCGAGGGCGAGGGGGACGCCACCUACGGCAAGCUGACCCUGAAGUUCAUCUGCACCACCGGCAAGCUGCCUGUGCCCUGGCCUACCCUGGUGACUACCCUGACCUACGGGGUGCAGUGCUUCAGCAGGUACCCCGACCACAUGAAGCAGCACGACUUCUUCAAGUCCGCCAUGCCCGAGGGGUACGUGCAGGAGCGCACCAUCUUCUUCAAGGACGACGGGAACUACAAGACCAGGGCCGAGGUGAAGUUCG…	954	0.00050594	3.81164e-05	1215	381.684	288.774	462.07	362.628	551.78	429.258	539.134	403.483	506.953	383.549	512.69	382.699	523.043	393.516	0.380113	0.380304	0.449956	0.45414	0.302698	0.314143	0.401152	0.421967	0.422939	0.443731	0.402043	0.417245	0.412491	0.430488
130002D1	humanHBB_ModernaRef_egfp_highstructure_HBB_F30Pepper	eGFP	0.400149	0.042033	1	4	958	GGGACAUUUGCUUCUGACACAACUGUGUUCACUAGCAACCUCAAACAGACACCAUGGUGAGCAAGGGCGAGGAGCUGUUCACCGGCGUGGUGCCCAUCCUGGUGGAGCUGGACGGCGACGUGAACGGCCACAAGUUCAGCGUGUCCGGCGAGGGCGAGGGCGACGCCACCUACGGCAAGCUGACCCUGAAGUUCAUCUGCACCACCGGGAAGCUGCCCGUGCCCUGGCCCACCCUGGUGACCACCCUGACCUACGGGGUGCAGUGCUUCAGCAGGUACCCCGACCACAUGAAGCAGCACGACUUCUUCAAGAGCGCCAUGCCCGAGGGCUACGUGCAGGAGCGCACCAUCUUCUUCAAGGACGACGGGAACUACAAGACCCGCGCCGAGGUGAAGUUCG…	954	0.000419443	4.40597e-05	1215	383.922	291.012	476.416	376.977	571.416	448.792	549.917	413.263	508.268	385.737	518.966	388.915	529.092	399.5	0.395154	0.392112	0.470431	0.470302	0.305044	0.315985	0.407668	0.427133	0.43319	0.452607	0.404336	0.418327	0.418763	0.435467
130003D1	humanHBB_ModernaRef_egfp_medstructure_HBB_F30Pepper	eGFP	0.760721	0.044779	1	4	958	GGGACAUUUGCUUCUGACACAACUGUGUUCACUAGCAACCUCAAACAGACACCAUGGUGAGCAAGGGCGAGGAACUGUUCACCGGCGUGGUGCCCAUCCUGGUGGAGCUCGACGGCGACGUGAACGGCCACAAGUUCAGCGUGUCCGGCGAAGGCGAGGGCGACGCCACCUACGGAAAGCUGACCCUCAAGUUCAUCUGCACCACCGGCAAGCUGCCCGUGCCCUGGCCCACCCUGGUGACCACCCUGACCUACGGCGUGCAGUGUUUCAGCAGAUACCCCGACCACAUGAAGCAGCACGAUUUCUUCAAGUCCGCCAUGCCCGAGGGCUACGUGCAGGAGAGAACCAUCUUCUUCAAAGACGACGGCAACUACAAGACCAGAGCCGAGGUGAAGUUCG…	954	0.000797401	4.69382e-05	1215	396.974	305.155	504.504	406.099	600.829	474.329	558.032	422.655	523.796	400.729	537.721	408.204	540.914	411.692	0.42568	0.41523	0.4972	0.494509	0.319869	0.326728	0.427886	0.442568	0.443035	0.459285	0.420052	0.431108	0.431543	0.445197
130004D1	humanHBB_ModernaRef_egfp_medstructure_HBB_F30Pepper	eGFP	0.476614	0.031423	1	4	958	GGGACAUUUGCUUCUGACACAACUGUGUUCACUAGCAACCUCAAACAGACACCAUGGUGUCCAAGGGCGAGGAGCUGUUCACCGGCGUGGUGCCUAUCCUGGUGGAGCUGGACGGCGACGUGAACGGCCACAAGUUUAGCGUGUCCGGCGAGGGCGAAGGCGACGCCACCUACGGCAAGCUGACCCUGAAGUUCAUCUGCACCACCGGCAAACUGCCCGUGCCCUGGCCCACCCUCGUGACCACCCUGACCUACGGAGUCCAGUGCUUCAGCAGAUACCCCGACCACAUGAAGCAGCACGACUUCUUCAAGUCCGCCAUGCCCGAGGGCUACGUGCAGGAAAGAACCAUCUUCUUUAAGGACGACGGAAACUAUAAGACCAGAGCCGAGGUGAAGUUCG…	954	0.000499595	3.29382e-05	1215	400.654	309.805	489.916	393.385	597.768	476.024	557.794	423.761	522.864	399.553	531.95	404.663	540.329	411.657	0.412354	0.403223	0.498977	0.491991	0.324743	0.329757	0.424176	0.437819	0.444194	0.45909	0.418819	0.430341	0.431506	0.444715
130005D1	humanHBB_ModernaRef_egfp_lowstructure_HBB_F30Pepper	eGFP	0.728535	0.068379	1	4	958	GGGACAUUUGCUUCUGACACAACUGUGUUCACUAGCAACCUCAAACAGACACCAUGGUUAGUAAGGGAGAAGAACUGUUCACAGGCGUAGUACCAAUCCUGGUAGAACUGGAUGGUGAUGUUAACGGACAUAAGUUCUCAGUAUCUGGUGAAGGUGAAGGUGACGCUACAUACGGUAAGCUGACACUGAAGUUCAUCUGUACAACAGGAAAGCUGCCUGUUCCUUGGCCUACUCUGGUUACAACUCUGACAUACGGUGUACAAUGUUUCAGUCGUUACCCGGAUCAUAUGAAGCAACACGAUUUCUUCAAGUCAGCAAUGCCAGAAGGGUACGUUCAAGAAAGAACUAUCUUCUUCAAGGAUGAUGGAAACUACAAGACAAGGGCUGAAGUAAAGUUCG…	954	0.000763664	7.16761e-05	1215	418.223	327.193	492.157	396.776	629.858	508.669	570.964	438.879	554.552	431.997	554.871	426.374	562.758	435.438	0.415908	0.405067	0.533196	0.518402	0.34297	0.344217	0.446933	0.456684	0.460041	0.469929	0.452827	0.456422	0.456434	0.463176
120001B1	mRpl18a_Nluc_hHBB	NLuc Barna lab	0.627211	0.028736	1	43	713	GGGCUUCCUUUUGUGACUGGCGGUGAACGAGUGCGCAGUGCCAUGGCCGUUUACCCAUACGAUGUUCCUGACUAUGCGGGCUAUCCCUAUGACGUCCCGGACUAUGCAGGCUCCUAUCCAUAUGACGUUCCAGAUUACGCUGGAUCUGGCGUCUUCACACUCGAAGAUUUCGUUGGGGACUGGCGACAGACAGCCGGCUACAACCUGGACCAAGUCCUUGAACAGGGAGGUGUGUCCAGUUUGUUUCAGAAUCUCGGGGUGUCCGUAACUCCGAUCCAAAGGAUUGUCCUGAGCGGUGAAAAUGGGCUGAAGAUCGACAUCCAUGUCAUCAUCCCGUAUGAAGGUCUGAGCGGCGACCAAAUGGGCCAGAUCGAAAAAAUUUUUAAGGUGGUGUACCCU…	670	0.000936136	4.28896e-05	869	292.61	219.515	343.231	265.238	436.376	326.105	439.699	329.906	414.193	311.241	416.747	310.7	426.946	320.574	0.395877	0.394973	0.486723	0.502158	0.327635	0.33672	0.463732	0.479571	0.492397	0.505982	0.464539	0.476632	0.478468	0.491307
120003B1	hACTB_Nluc_hHBB	NLuc Barna lab	0.55947	0.03179	1	88	758	GGGACCGCCGAGACCGCGUCCGCCCCGCGAGCACAGAGCCUCGCCUUUGCCGAUCCGCCGCCCGUCCACACCCGCCGCCAGCUCACCAUGGCCGUUUACCCAUACGAUGUUCCUGACUAUGCGGGCUAUCCCUAUGACGUCCCGGACUAUGCAGGCUCCUAUCCAUAUGACGUUCCAGAUUACGCUGGAUCUGGCGUCUUCACACUCGAAGAUUUCGUUGGGGACUGGCGACAGACAGCCGGCUACAACCUGGACCAAGUCCUUGAACAGGGAGGUGUGUCCAGUUUGUUUCAGAAUCUCGGGGUGUCCGUAACUCCGAUCCAAAGGAUUGUCCUGAGCGGUGAAAAUGGGCUGAAGAUCGACAUCCAUGUCAUCAUCCCGUAUGAAGGUCUGAGCGGC…	670	0.00083503	4.74478e-05	914	304.078	219.64	367.906	270.892	452.366	326.247	451.638	329.608	426.192	310.264	433.11	313.657	438.915	319.936	0.404317	0.402523	0.486937	0.49493	0.327822	0.332689	0.468145	0.473862	0.491952	0.494134	0.463081	0.466293	0.477517	0.480213
120004B1	P4_hACTB_Nluc_hHBB	NLuc Barna lab	0.587466	0.031939	1	129	799	GGGCGCGUUAUUGUUCUGCCGGGCGGACACGUGACGCGAAGCUUACCGCCGAGACCGCGUCCGCCCCGCGAGCACAGAGCCUCGCCUUUGCCGAUCCGCCGCCCGUCCACACCCGCCGCCAGCUCACCAUGGCCGUUUACCCAUACGAUGUUCCUGACUAUGCGGGCUAUCCCUAUGACGUCCCGGACUAUGCAGGCUCCUAUCCAUAUGACGUUCCAGAUUACGCUGGAUCUGGCGUCUUCACACUCGAAGAUUUCGUUGGGGACUGGCGACAGACAGCCGGCUACAACCUGGACCAAGUCCUUGAACAGGGAGGUGUGUCCAGUUUGUUUCAGAAUCUCGGGGUGUCCGUAACUCCGAUCCAAAGGAUUGUCCUGAGCGGUGAAAAUGGGCUGAAGA…	670	0.000876815	4.76701e-05	955	316.215	220.6	381.934	267.03	465.8	322.674	468.531	326.855	444.742	310.809	450.938	311.721	456.636	318.832	0.398553	0.39993	0.481603	0.487749	0.329254	0.331116	0.465255	0.472186	0.487844	0.490608	0.463894	0.465698	0.475869	0.478153
120005B1	mActb_Nluc_hHBB	NLuc Barna lab	0.573709	0.022761	1	115	785	GGGUAUAAAACCCGGCGGCGCAACGCGCAGCCACUGUCGAGUCGCGUCCACCCGCGAGCACAGCUUCUUUGCAGCUCCUUCGUUGCCGGUCCACACCCGCCACCAGUUCGCCCCAUGGCCGUUUACCCAUACGAUGUUCCUGACUAUGCGGGCUAUCCCUAUGACGUCCCGGACUAUGCAGGCUCCUAUCCAUAUGACGUUCCAGAUUACGCUGGAUCUGGCGUCUUCACACUCGAAGAUUUCGUUGGGGACUGGCGACAGACAGCCGGCUACAACCUGGACCAAGUCCUUGAACAGGGAGGUGUGUCCAGUUUGUUUCAGAAUCUCGGGGUGUCCGUAACUCCGAUCCAAAGGAUUGUCCUGAGCGGUGAAAAUGGGCUGAAGAUCGACAUCCAUGUC…	670	0.000856282	3.39716e-05	941	319.661	220.278	379.838	274.601	469.009	331.678	469.61	331.06	439.324	307.689	451.82	314.676	454.467	319.375	0.409852	0.403653	0.495041	0.498415	0.328774	0.339703	0.469666	0.480149	0.494119	0.499054	0.459238	0.466869	0.476678	0.482962
120006B1	P4_mActb_Nluc_hHBB	NLuc Barna lab	0.590844	0.024012	1	156	826	GGGCGCGUUAUUGUUCUGCCGGGCGGACACGUGACGCGAAGCUUUAUAAAACCCGGCGGCGCAACGCGCAGCCACUGUCGAGUCGCGUCCACCCGCGAGCACAGCUUCUUUGCAGCUCCUUCGUUGCCGGUCCACACCCGCCACCAGUUCGCCCCAUGGCCGUUUACCCAUACGAUGUUCCUGACUAUGCGGGCUAUCCCUAUGACGUCCCGGACUAUGCAGGCUCCUAUCCAUAUGACGUUCCAGAUUACGCUGGAUCUGGCGUCUUCACACUCGAAGAUUUCGUUGGGGACUGGCGACAGACAGCCGGCUACAACCUGGACCAAGUCCUUGAACAGGGAGGUGUGUCCAGUUUGUUUCAGAAUCUCGGGGUGUCCGUAACUCCGAUCCAAAGGAUUG…	670	0.000881857	3.58388e-05	982	322.813	219.64	384.186	266.096	490.372	332.773	491.316	329.284	459.897	307.189	460.877	310.785	475.606	318.237	0.397158	0.391228	0.496676	0.49936	0.327822	0.32873	0.463858	0.469325	0.491469	0.500322	0.458492	0.468326	0.47498	0.484324
120007B1	mActb_inv_Nluc_hHBB	NLuc Barna lab	0.536124	0.015013	1	115	785	GGGGGCGAACUGGUGGCGGGUGUGGACCGGCAACGAAGGAGCUGCAAAGAAGCUGUGCUCGCGGGUGGACGCGACUCGACAGUGGCUGCGCGUUGCGCCGCCGGGUUUUAUACCAUGGCCGUUUACCCAUACGAUGUUCCUGACUAUGCGGGCUAUCCCUAUGACGUCCCGGACUAUGCAGGCUCCUAUCCAUAUGACGUUCCAGAUUACGCUGGAUCUGGCGUCUUCACACUCGAAGAUUUCGUUGGGGACUGGCGACAGACAGCCGGCUACAACCUGGACCAAGUCCUUGAACAGGGAGGUGUGUCCAGUUUGUUUCAGAAUCUCGGGGUGUCCGUAACUCCGAUCCAAAGGAUUGUCCUGAGCGGUGAAAAUGGGCUGAAGAUCGACAUCCAUGUC…	670	0.000800185	2.24075e-05	941	309.612	223.962	360.771	262.722	456.438	321.73	469.233	329.46	439.83	306.928	442.439	315.206	454.532	318.194	0.392123	0.383391	0.480194	0.485057	0.334272	0.329024	0.470456	0.470179	0.491731	0.498654	0.458102	0.467407	0.474916	0.48303
120008B1	P4_mActb_inv_Nluc_hHBB	NLuc Barna lab	0.605895	0.005372	1	156	826	GGGCGCGUUAUUGUUCUGCCGGGCGGACACGUGACGCGAAGCUUGGCGAACUGGUGGCGGGUGUGGACCGGCAACGAAGGAGCUGCAAAGAAGCUGUGCUCGCGGGUGGACGCGACUCGACAGUGGCUGCGCGUUGCGCCGCCGGGUUUUAUACCAUGGCCGUUUACCCAUACGAUGUUCCUGACUAUGCGGGCUAUCCCUAUGACGUCCCGGACUAUGCAGGCUCCUAUCCAUAUGACGUUCCAGAUUACGCUGGAUCUGGCGUCUUCACACUCGAAGAUUUCGUUGGGGACUGGCGACAGACAGCCGGCUACAACCUGGACCAAGUCCUUGAACAGGGAGGUGUGUCCAGUUUGUUUCAGAAUCUCGGGGUGUCCGUAACUCCGAUCCAAAGGAUUG…	670	0.000904321	8.01791e-06	982	311.102	215.559	352.186	253.355	461.767	320.636	486.802	329.376	458.731	305.228	454.556	306.812	472.766	317.302	0.378142	0.358642	0.478562	0.470231	0.321731	0.316805	0.457929	0.462888	0.491606	0.495725	0.455564	0.46714	0.473585	0.481432
120009B1	hCOL1A2_Nluc_hHBB	NLuc Barna lab	0.595633	0.019077	1	141	811	GGGAGCACCACGGCAGCAGGAGGUUUCGGCUAAGUUGGAGGUACUGGCCACGACUGCAUGCCCGCGCCCGCCAGGUGAUACCUCCGCCGGUGACCCAGGGGCUCUGCGACACAAGGAGUCUGCAUGUCUAAGUGCUAGACAUGGCCGUUUACCCAUACGAUGUUCCUGACUAUGCGGGCUAUCCCUAUGACGUCCCGGACUAUGCAGGCUCCUAUCCAUAUGACGUUCCAGAUUACGCUGGAUCUGGCGUCUUCACACUCGAAGAUUUCGUUGGGGACUGGCGACAGACAGCCGGCUACAACCUGGACCAAGUCCUUGAACAGGGAGGUGUGUCCAGUUUGUUUCAGAAUCUCGGGGUGUCCGUAACUCCGAUCCAAAGGAUUGUCCUGAGCGGUGAAA…	670	0.000889004	2.84731e-05	967	319.69	218.581	376.91	261.792	466.438	317.296	474.905	326.327	445.526	306.879	453.131	310.755	460.215	316.603	0.390735	0.389773	0.473576	0.482356	0.326241	0.3306	0.463813	0.468594	0.487056	0.491112	0.458029	0.46073	0.472542	0.475921
120012B1	hHBB_Nluc_hHBA1	NLuc Barna lab	0.482589	0.031005	1	54	724	GGGACAUUUGCUUCUGACACAACUGUGUUCACUAGCAACCUCAAACAGACACCAUGGCCGUUUACCCAUACGAUGUUCCUGACUAUGCGGGCUAUCCCUAUGACGUCCCGGACUAUGCAGGCUCCUAUCCAUAUGACGUUCCAGAUUACGCUGGAUCUGGCGUCUUCACACUCGAAGAUUUCGUUGGGGACUGGCGACAGACAGCCGGCUACAACCUGGACCAAGUCCUUGAACAGGGAGGUGUGUCCAGUUUGUUUCAGAAUCUCGGGGUGUCCGUAACUCCGAUCCAAAGGAUUGUCCUGAGCGGUGAAAAUGGGCUGAAGAUCGACAUCCAUGUCAUCAUCCCGUAUGAAGGUCUGAGCGGCGACCAAAUGGGCCAGAUCGAAAAAAUUUUUAAGG…	670	0.000720282	4.62761e-05	857	284.862	221.423	344.311	268.204	426.518	330.865	418.163	328.803	391.671	306.67	396.622	313.304	404.917	317.736	0.400305	0.401763	0.493828	0.497688	0.330483	0.332394	0.467618	0.462803	0.49075	0.487938	0.457716	0.457025	0.474233	0.472482
120017B1	hHBB_Nluc_WPRE	NLuc Barna lab	0.395529	0.032802	1	54	724	GGGACAUUUGCUUCUGACACAACUGUGUUCACUAGCAACCUCAAACAGACACCAUGGCCGUUUACCCAUACGAUGUUCCUGACUAUGCGGGCUAUCCCUAUGACGUCCCGGACUAUGCAGGCUCCUAUCCAUAUGACGUUCCAGAUUACGCUGGAUCUGGCGUCUUCACACUCGAAGAUUUCGUUGGGGACUGGCGACAGACAGCCGGCUACAACCUGGACCAAGUCCUUGAACAGGGAGGUGUGUCCAGUUUGUUUCAGAAUCUCGGGGUGUCCGUAACUCCGAUCCAAAGGAUUGUCCUGAGCGGUGAAAAUGGGCUGAAGAUCGACAUCCAUGUCAUCAUCCCGUAUGAAGGUCUGAGCGGCGACCAAAUGGGCCAGAUCGAAAAAAUUUUUAAGG…	670	0.000590342	4.89582e-05	1343	443.317	221.369	512.4	262.614	638.713	323.505	661.002	331.091	622.425	313.313	640.673	322.492	641.713	322.202	0.391962	0.381534	0.482844	0.475587	0.330402	0.330095	0.481332	0.477046	0.494166	0.492183	0.467631	0.463458	0.480899	0.477821
120018B1	CoV2_Nluc_hHBB	NLuc Barna lab	0.482584	0.029118	1	269	939	GGGAUUAAAGGUUUAUACCUUCCCAGGUAACAAACCAACCAACUUUCGAUCUCUUGUAGAUCUGUUCUCUAAACGAACUUUAAAAUCUGUGUGGCUGUCACUCGGCUGCAUGCUUAGUGCACUCACGCAGUAUAAUUAAUAACUAAUUACUGUCGUUGACAGGACACGAGUAACUCGUCUAUCUUCUGCAGGCUGCUUACGGUUUCGUCCGUGUUGCAGCCGAUCAUCAGCACAUCUAGGUUUCGUCCGGGUGUGACCGAAAGGUAAGAUGGCCGUUUACCCAUACGAUGUUCCUGACUAUGCGGGCUAUCCCUAUGACGUCCCGGACUAUGCAGGCUCCUAUCCAUAUGACGUUCCAGAUUACGCUGGAUCUGGCGUCUUCACACUCGAAGAUUUCGU…	670	0.000720275	4.34597e-05	1095	373.45	218.88	427.593	261.723	545.049	321.674	548.367	325.472	517.704	303.833	533.833	311.085	533.035	314.652	0.390631	0.390496	0.480111	0.497762	0.326687	0.34105	0.464307	0.487519	0.485778	0.500792	0.453481	0.472789	0.46963	0.48679
120019B1	CoV2_P4_Nluc_hHBB	NLuc Barna lab	0.547705	0.016619	1	274	944	GGGAUUAAAGGUUUAUACCUUCCCAGGUAACAAACCAACCAACUUUCGAUCUCUUGUAGAUCUGUUCUCUAAACGAACUUUAAAAUCUGUGUGGCUGUCACUCGGCUGCCGCGUUAUUGUUCUGCCGGGCGGACACGUGACGCGUAACUAAUUACUGUCGUUGACAGGACACGAGUAACUCGUCUAUCUUCUGCAGGCUGCUUACGGUUUCGUCCGUGUUGCAGCCGAUCAUCAGCACAUCUAGGUUUCGUCCGGGUGUGACCGAAAGGUAAGAUGGCCGUUUACCCAUACGAUGUUCCUGACUAUGCGGGCUAUCCCUAUGACGUCCCGGACUAUGCAGGCUCCUAUCCAUAUGACGUUCCAGAUUACGCUGGAUCUGGCGUCUUCACACUCGAAGAU…	670	0.00081747	2.48045e-05	1100	368.262	215.249	430.648	257.776	546.788	321.403	550.857	325.719	518.532	303.94	527.449	306.787	534.694	314.83	0.384741	0.391498	0.479706	0.49708	0.321268	0.334783	0.457891	0.479499	0.486148	0.500779	0.453642	0.471392	0.469895	0.486086
120020B1	CoV2_TTG_Nluc_hHBB	NLuc Barna lab	0.582648	0.024237	1	269	939	GGGAUUAAAGGUUUAUACCUUCCCAGGUAACAAACCAACCAACUUUCGAUCUCUUGUAGAUCUGUUCUCUAAACGAACUUUAAAAUCUGUGUGGCUGUCACUCGGCUGCUUGCUUAGUGCACUCACGCAGUAUAAUUAAUAACUAAUUACUGUCGUUGACAGGACACGAGUAACUCGUCUAUCUUCUGCAGGCUGCUUACGGUUUCGUCCGUGUUGCAGCCGAUCAUCAGCACAUCUAGGUUUCGUCCGGGUGUGACCGAAAGGUAAGAUGGCCGUUUACCCAUACGAUGUUCCUGACUAUGCGGGCUAUCCCUAUGACGUCCCGGACUAUGCAGGCUCCUAUCCAUAUGACGUUCCAGAUUACGCUGGAUCUGGCGUCUUCACACUCGAAGAUUUCGU…	670	0.000869624	3.61746e-05	1095	376.67	219.988	430.259	264.594	550.161	325.483	549.429	325.948	524.061	308.358	534.601	311.671	536.745	317.153	0.394916	0.392931	0.485795	0.50243	0.328341	0.343991	0.46518	0.48822	0.486489	0.501761	0.460235	0.478595	0.473362	0.490178
220022B1	TEV_Nluc_hHBB	NLuc Barna lab	0.645081	0.024628	1	51	724	GGGGGGAAAUAAGAGAGAAAAGAAGAGUAAGAAGAAAUAUAAGAGCCACCAUGGCCGUUUACCCAUACGAUGUUCCUGACUAUGCGGGCUAUCCCUAUGACGUCCCGGACUAUGCAGGCUCCUAUCCAUAUGACGUUCCAGAUUACGCUGGAUCUGGCGUCUUCACACUCGAAGAUUUCGUUGGGGACUGGCGACAGACAGCCGGCUACAACCUGGACCAAGUCCUUGAACAGGGAGGUGUGUCCAGUUUGUUUCAGAAUCUCGGGGUGUCCGUAACUCCGAUCCAAAGGAUUGUCCUGAGCGGUGAAAAUGGGCUGAAGAUCGACAUCCAUGUCAUCAUCCCGUAUGAAGGUCUGAGCGGCGACCAAAUGGGCCAGAUCGAAAAAAUUUUUAAGGUGG…	673	0.000958516	3.65944e-05	880	294.646	221.895	354.855	265.921	440.374	322.982	431.106	322.142	415.942	309.281	421.744	317.586	423.524	315.712	0.395128	0.403245	0.479914	0.500425	0.32971	0.334826	0.471896	0.479255	0.478666	0.489894	0.459556	0.472661	0.469111	0.481277
220024B1	TEV_P4_mActb_Nluc_hHBB	NLuc Barna lab	0.544653	0.008247	1	203	876	GGGGGGAAAUAAGAGAGAAAAGAAGAGUAAGAAGAAAUAUAAGAGCCACCCGCGUUAUUGUUCUGCCGGGCGGACACGUGACGCGAAGCUUUAUAAAACCCGGCGGCGCAACGCGCAGCCACUGUCGAGUCGCGUCCACCCGCGAGCACAGCUUCUUUGCAGCUCCUUCGUUGCCGGUCCACACCCGCCACCAGUUCGCCCCAUGGCCGUUUACCCAUACGAUGUUCCUGACUAUGCGGGCUAUCCCUAUGACGUCCCGGACUAUGCAGGCUCCUAUCCAUAUGACGUUCCAGAUUACGCUGGAUCUGGCGUCUUCACACUCGAAGAUUUCGUUGGGGACUGGCGACAGACAGCCGGCUACAACCUGGACCAAGUCCUUGAACAGGGAGGUGUGUCCAG…	673	0.000809291	1.22541e-05	1032	336.251	215.638	390.483	252.567	515.123	329.516	506.361	327.207	477.454	305.347	480.61	305.042	491.908	316.277	0.375286	0.378375	0.489622	0.49915	0.320412	0.325825	0.453256	0.465707	0.486191	0.49066	0.453711	0.46265	0.469951	0.476655
220025B1	P4_TEV_mActb_Nluc_hHBB	NLuc Barna lab	0.661997	0.043231	1	203	876	GGGCGCGUUAUUGUUCUGCCGGGCGGACACGUGACGCGAAGCUUGGGAAAUAAGAGAGAAAAGAAGAGUAAGAAGAAAUAUAAGAGCCACCUAUAAAACCCGGCGGCGCAACGCGCAGCCACUGUCGAGUCGCGUCCACCCGCGAGCACAGCUUCUUUGCAGCUCCUUCGUUGCCGGUCCACACCCGCCACCAGUUCGCCCCAUGGCCGUUUACCCAUACGAUGUUCCUGACUAUGCGGGCUAUCCCUAUGACGUCCCGGACUAUGCAGGCUCCUAUCCAUAUGACGUUCCAGAUUACGCUGGAUCUGGCGUCUUCACACUCGAAGAUUUCGUUGGGGACUGGCGACAGACAGCCGGCUACAACCUGGACCAAGUCCUUGAACAGGGAGGUGUGUCCAG…	673	0.000983651	6.42363e-05	1032	344.206	219.726	417.237	276.366	509.622	331.728	505.541	330.917	479.877	308.285	484.527	311.689	492.709	319.601	0.410648	0.404299	0.492909	0.493819	0.326487	0.333533	0.463133	0.469502	0.491704	0.489865	0.458075	0.464997	0.47489	0.477431
220026B1	mRpl18a_hHBB_Nluc_hHBB	NLuc Barna lab	0.59991	0.012899	1	93	766	GGGCUUCCUUUUGUGACUGGCGGUGAACGAGUGCGCAGUGCCACAUUUGCUUCUGACACAACUGUGUUCACUAGCAACCUCAAACAGACACCAUGGCCGUUUACCCAUACGAUGUUCCUGACUAUGCGGGCUAUCCCUAUGACGUCCCGGACUAUGCAGGCUCCUAUCCAUAUGACGUUCCAGAUUACGCUGGAUCUGGCGUCUUCACACUCGAAGAUUUCGUUGGGGACUGGCGACAGACAGCCGGCUACAACCUGGACCAAGUCCUUGAACAGGGAGGUGUGUCCAGUUUGUUUCAGAAUCUCGGGGUGUCCGUAACUCCGAUCCAAAGGAUUGUCCUGAGCGGUGAAAAUGGGCUGAAGAUCGACAUCCAUGUCAUCAUCCCGUAUGAAGGUCUGA…	673	0.000891397	1.91664e-05	922	309.185	221.721	364.636	264.07	461.276	327.706	463.721	331.787	435.027	308.305	439.65	315.051	449.374	320.046	0.392378	0.395483	0.486934	0.500299	0.329451	0.335342	0.468129	0.476844	0.492997	0.502951	0.458105	0.47183	0.475551	0.487391
220027B1	mRpl18a_P4_mActb_Nluc_hHBB	NLuc Barna lab	0.595652	0.010714	1	195	868	GGGCUUCCUUUUGUGACUGGCGGUGAACGAGUGCGCAGUGCCCGCGUUAUUGUUCUGCCGGGCGGACACGUGACGCGAAGCUUUAUAAAACCCGGCGGCGCAACGCGCAGCCACUGUCGAGUCGCGUCCACCCGCGAGCACAGCUUCUUUGCAGCUCCUUCGUUGCCGGUCCACACCCGCCACCAGUUCGCCCCAUGGCCGUUUACCCAUACGAUGUUCCUGACUAUGCGGGCUAUCCCUAUGACGUCCCGGACUAUGCAGGCUCCUAUCCAUAUGACGUUCCAGAUUACGCUGGAUCUGGCGUCUUCACACUCGAAGAUUUCGUUGGGGACUGGCGACAGACAGCCGGCUACAACCUGGACCAAGUCCUUGAACAGGGAGGUGUGUCCAGUUUGUUUC…	673	0.00088507	1.59198e-05	1024	344.593	225.753	400.493	271.305	504.577	331.206	513.93	332.808	481.681	312.499	495.879	322.038	497.805	322.654	0.403128	0.391107	0.492134	0.492751	0.335442	0.336517	0.47851	0.484257	0.494514	0.501885	0.464338	0.470391	0.479426	0.486138
220028B1	TOP_hHBB_Nluc_hHBB	NLuc Barna lab	0.580834	0.019314	1	65	738	GGGCUUCCUUUUGUACAUUUGCUUCUGACACAACUGUGUUCACUAGCAACCUCAAACAGACACCAUGGCCGUUUACCCAUACGAUGUUCCUGACUAUGCGGGCUAUCCCUAUGACGUCCCGGACUAUGCAGGCUCCUAUCCAUAUGACGUUCCAGAUUACGCUGGAUCUGGCGUCUUCACACUCGAAGAUUUCGUUGGGGACUGGCGACAGACAGCCGGCUACAACCUGGACCAAGUCCUUGAACAGGGAGGUGUGUCCAGUUUGUUUCAGAAUCUCGGGGUGUCCGUAACUCCGAUCCAAAGGAUUGUCCUGAGCGGUGAAAAUGGGCUGAAGAUCGACAUCCAUGUCAUCAUCCCGUAUGAAGGUCUGAGCGGCGACCAAAUGGGCCAGAUCGAAAA…	673	0.000863052	2.86984e-05	894	304.601	224.042	350.806	265.994	450.497	327.889	447.357	327.362	427.21	311.587	435.718	321.192	437.284	319.475	0.395236	0.392401	0.487205	0.503912	0.3329	0.340717	0.477254	0.487381	0.486423	0.500399	0.462983	0.477864	0.474703	0.489132
220029B1	TEV_CERT_hHBB_Nluc_hHBB	NLuc Barna lab	0.590631	0.018126	1	116	789	GGGGGGAAAUAAGAGAGAAAAGAAGAGUAAGAAGAAAUAUAAGAGCCACCCGCCUCGCCGCCUCCACAUUUGCUUCUGACACAACUGUGUUCACUAGCAACCUCAAACAGACACCAUGGCCGUUUACCCAUACGAUGUUCCUGACUAUGCGGGCUAUCCCUAUGACGUCCCGGACUAUGCAGGCUCCUAUCCAUAUGACGUUCCAGAUUACGCUGGAUCUGGCGUCUUCACACUCGAAGAUUUCGUUGGGGACUGGCGACAGACAGCCGGCUACAACCUGGACCAAGUCCUUGAACAGGGAGGUGUGUCCAGUUUGUUUCAGAAUCUCGGGGUGUCCGUAACUCCGAUCCAAAGGAUUGUCCUGAGCGGUGAAAAUGGGCUGAAGAUCGACAUCCAUGU…	673	0.000877609	2.69331e-05	945	336.129	226.91	396.68	267.702	489.321	326.953	463.312	322.212	440.935	304.559	463.696	325.062	452.124	313.385	0.397774	0.419767	0.485815	0.5178	0.337161	0.355692	0.483004	0.490684	0.478769	0.490278	0.452539	0.466598	0.465654	0.478438
220030B1	mHoxa9_IRES_Nluc_hHBB	NLuc Barna lab	0.659365	0.017626	1	327	1000	GGGUUGAUCUUUUAAUCUUCGUUGGCCACAAUUAAAACAAACCAGAUCGUGGAGCUGCGCGAUCCCUUUGCAUAAAAACAUAUGGCUUUUGCUAUAAAAAUUAUGACUGCAAAACACCGGGCCAUUAAUAGCGUGCGGAGUGAUUUACGCGUUAUUGUUCUGCCGGGCGGACACGUGACGCGCGUGGCCAAUGGGGGCGCGGGCGCCGGCAACUUAUUAGGUGACUGUACUUCACCCCCCCCUGGUGCCACCAAGUUGUUACAUGAAAUCUGCAGUUUCAUAAUUUCGGCGGGUCGGGCUGGGCCGGCCAGGCGCGGGCUACUGCAAUGGCCGUUUACCCAUACGAUGUUCCUGACUAUGCGGGCUAUCCCUAUGACGUCCCGGACUAUGCAGGCUCCU…	673	0.00097974	2.61902e-05	1156	387.757	217.859	451.994	260.918	577.209	326.5	590.712	335.109	549.249	306.546	562.698	310.311	569.981	320.828	0.387694	0.390998	0.485141	0.499316	0.323713	0.33543	0.461086	0.486763	0.497933	0.510997	0.455492	0.475129	0.476713	0.493063
220031B1	hHBB_Nluc_CoV2	NLuc Barna lab	0.536811	0.021952	1	54	727	GGGACAUUUGCUUCUGACACAACUGUGUUCACUAGCAACCUCAAACAGACACCAUGGCCGUUUACCCAUACGAUGUUCCUGACUAUGCGGGCUAUCCCUAUGACGUCCCGGACUAUGCAGGCUCCUAUCCAUAUGACGUUCCAGAUUACGCUGGAUCUGGCGUCUUCACACUCGAAGAUUUCGUUGGGGACUGGCGACAGACAGCCGGCUACAACCUGGACCAAGUCCUUGAACAGGGAGGUGUGUCCAGUUUGUUUCAGAAUCUCGGGGUGUCCGUAACUCCGAUCCAAAGGAUUGUCCUGAGCGGUGAAAAUGGGCUGAAGAUCGACAUCCAUGUCAUCAUCCCGUAUGAAGGUCUGAGCGGCGACCAAAUGGGCCAGAUCGAAAAAAUUUUUAAGG…	673	0.000797639	3.26181e-05	1077	361.391	216.613	418.562	256.967	530.273	321.048	532.491	328.575	507.243	308.323	511.576	307.347	519.867	318.449	0.381823	0.388637	0.47704	0.492361	0.321861	0.335553	0.456682	0.475001	0.488224	0.494421	0.458132	0.470977	0.473178	0.482699
320038B1	hHBB_Nluc_hHBB_F30Pepper	NLuc Eterna	0.537749	0.027208	1	54	727	GGGACAUUUGCUUCUGACACAACUGUGUUCACUAGCAACCUCAAACAGACACCAUGGCCGUUUACCCAUACGAUGUUCCUGACUAUGCGGGCUAUCCCUAUGACGUCCCGGACUAUGCAGGCUCCUAUCCAUAUGACGUUCCAGAUUACGCUGGAUCUGGCGUCUUCACACUCGAAGAUUUCGUUGGGGACUGGCGACAGACAGCCGGCUACAACCUGGACCAAGUCCUUGAACAGGGAGGUGUGUCCAGUUUGUUUCAGAAUCUCGGGGUGUCCGUAACUCCGAUCCAAAGGAUUGUCCUGAGCGGUGAAAAUGGGCUGAAGAUCGACAUCCAUGUCAUCAUCCCGUAUGAAGGUCUGAGCGGCGACCAAAUGGGCCAGAUCGAAAAAAUUUUUAAGG…	673	0.000799033	4.04279e-05	984	332.079	223.013	383.231	268.798	477.148	329.493	489.967	328.431	462.065	312.133	463.579	315.573	476.016	320.282	0.399403	0.389462	0.489589	0.484907	0.331371	0.337479	0.468905	0.471117	0.48801	0.497933	0.463794	0.469579	0.475902	0.483756
320039B1	hHBB_Nluc_CrPV	NLuc Barna lab	0.587188	0.020543	1	54	727	GGGACAUUUGCUUCUGACACAACUGUGUUCACUAGCAACCUCAAACAGACACCAUGGCCGUUUACCCAUACGAUGUUCCUGACUAUGCGGGCUAUCCCUAUGACGUCCCGGACUAUGCAGGCUCCUAUCCAUAUGACGUUCCAGAUUACGCUGGAUCUGGCGUCUUCACACUCGAAGAUUUCGUUGGGGACUGGCGACAGACAGCCGGCUACAACCUGGACCAAGUCCUUGAACAGGGAGGUGUGUCCAGUUUGUUUCAGAAUCUCGGGGUGUCCGUAACUCCGAUCCAAAGGAUUGUCCUGAGCGGUGAAAAUGGGCUGAAGAUCGACAUCCAUGUCAUCAUCCCGUAUGAAGGUCUGAGCGGCGACCAAAUGGGCCAGAUCGAAAAAAUUUUUAAGG…	673	0.000872493	3.05245e-05	1030	362.502	218.137	393.447	259.18	520.236	326.519	522.948	321.546	501.33	303.018	517.126	308.922	512.139	312.282	0.385112	0.381988	0.48517	0.505084	0.324126	0.351944	0.459023	0.502064	0.47778	0.507717	0.45025	0.486728	0.464015	0.497223
320040B1	hHBB_Nluc_TSV	NLuc Barna lab	0.57291	0.024143	1	54	727	GGGACAUUUGCUUCUGACACAACUGUGUUCACUAGCAACCUCAAACAGACACCAUGGCCGUUUACCCAUACGAUGUUCCUGACUAUGCGGGCUAUCCCUAUGACGUCCCGGACUAUGCAGGCUCCUAUCCAUAUGACGUUCCAGAUUACGCUGGAUCUGGCGUCUUCACACUCGAAGAUUUCGUUGGGGACUGGCGACAGACAGCCGGCUACAACCUGGACCAAGUCCUUGAACAGGGAGGUGUGUCCAGUUUGUUUCAGAAUCUCGGGGUGUCCGUAACUCCGAUCCAAAGGAUUGUCCUGAGCGGUGAAAAUGGGCUGAAGAUCGACAUCCAUGUCAUCAUCCCGUAUGAAGGUCUGAGCGGCGACCAAAUGGGCCAGAUCGAAAAAAUUUUUAAGG…	673	0.000851278	3.58737e-05	972	323.787	222.883	365.351	261.382	451.137	323.715	481.841	328.213	458.459	313.174	459.469	315.263	470.15	320.694	0.388383	0.375876	0.481003	0.464133	0.331178	0.333114	0.468444	0.472704	0.487687	0.495721	0.46534	0.471665	0.476513	0.483693
320041B1	hHBB_Nluc_SINV_URE	NLuc Barna lab	0.53281	0.027394	1	54	727	GGGACAUUUGCUUCUGACACAACUGUGUUCACUAGCAACCUCAAACAGACACCAUGGCCGUUUACCCAUACGAUGUUCCUGACUAUGCGGGCUAUCCCUAUGACGUCCCGGACUAUGCAGGCUCCUAUCCAUAUGACGUUCCAGAUUACGCUGGAUCUGGCGUCUUCACACUCGAAGAUUUCGUUGGGGACUGGCGACAGACAGCCGGCUACAACCUGGACCAAGUCCUUGAACAGGGAGGUGUGUCCAGUUUGUUUCAGAAUCUCGGGGUGUCCGUAACUCCGAUCCAAAGGAUUGUCCUGAGCGGUGAAAAUGGGCUGAAGAUCGACAUCCAUGUCAUCAUCCCGUAUGAAGGUCUGAGCGGCGACCAAAUGGGCCAGAUCGAAAAAAUUUUUAAGG…	673	0.000791694	4.07043e-05	809	276.66	219.023	327.557	258.316	413.024	322.984	404.427	322.756	385.227	306.276	391.936	310.544	394.827	314.516	0.383828	0.404891	0.479917	0.510537	0.325442	0.341977	0.461433	0.484469	0.479578	0.499909	0.455091	0.476176	0.467335	0.488043
320042B1	hHBB_Nluc_DV	NLuc Barna lab	0.542328	0.035193	1	54	727	GGGACAUUUGCUUCUGACACAACUGUGUUCACUAGCAACCUCAAACAGACACCAUGGCCGUUUACCCAUACGAUGUUCCUGACUAUGCGGGCUAUCCCUAUGACGUCCCGGACUAUGCAGGCUCCUAUCCAUAUGACGUUCCAGAUUACGCUGGAUCUGGCGUCUUCACACUCGAAGAUUUCGUUGGGGACUGGCGACAGACAGCCGGCUACAACCUGGACCAAGUCCUUGAACAGGGAGGUGUGUCCAGUUUGUUUCAGAAUCUCGGGGUGUCCGUAACUCCGAUCCAAAGGAUUGUCCUGAGCGGUGAAAAUGGGCUGAAGAUCGACAUCCAUGUCAUCAUCCCGUAUGAAGGUCUGAGCGGCGACCAAAUGGGCCAGAUCGAAAAAAUUUUUAAGG…	673	0.000805837	5.22927e-05	1200	393.096	214.895	475.238	254.058	587.782	315.482	576.307	323.351	548.573	308.797	547.075	304.731	562.44	316.074	0.377501	0.396032	0.46877	0.489819	0.319308	0.32758	0.452795	0.455896	0.480462	0.480256	0.458836	0.457144	0.469649	0.4687
320043B1	hHBB_Nluc_BMV	NLuc Barna lab	0.503341	0.02273	1	54	727	GGGACAUUUGCUUCUGACACAACUGUGUUCACUAGCAACCUCAAACAGACACCAUGGCCGUUUACCCAUACGAUGUUCCUGACUAUGCGGGCUAUCCCUAUGACGUCCCGGACUAUGCAGGCUCCUAUCCAUAUGACGUUCCAGAUUACGCUGGAUCUGGCGUCUUCACACUCGAAGAUUUCGUUGGGGACUGGCGACAGACAGCCGGCUACAACCUGGACCAAGUCCUUGAACAGGGAGGUGUGUCCAGUUUGUUUCAGAAUCUCGGGGUGUCCGUAACUCCGAUCCAAAGGAUUGUCCUGAGCGGUGAAAAUGGGCUGAAGAUCGACAUCCAUGUCAUCAUCCCGUAUGAAGGUCUGAGCGGCGACCAAAUGGGCCAGAUCGAAAAAAUUUUUAAGG…	673	0.000747906	3.37741e-05	880	287.476	217.361	337.356	263.127	422.334	327.588	431.105	330.973	407.392	311.082	399.455	306.163	419.249	321.028	0.390976	0.383359	0.486758	0.479925	0.322973	0.326678	0.454923	0.453926	0.491788	0.489892	0.462232	0.462946	0.47701	0.476419
320044B1	hHBB_Nluc_PV	NLuc Barna lab	0.594649	0.016184	1	54	727	GGGACAUUUGCUUCUGACACAACUGUGUUCACUAGCAACCUCAAACAGACACCAUGGCCGUUUACCCAUACGAUGUUCCUGACUAUGCGGGCUAUCCCUAUGACGUCCCGGACUAUGCAGGCUCCUAUCCAUAUGACGUUCCAGAUUACGCUGGAUCUGGCGUCUUCACACUCGAAGAUUUCGUUGGGGACUGGCGACAGACAGCCGGCUACAACCUGGACCAAGUCCUUGAACAGGGAGGUGUGUCCAGUUUGUUUCAGAAUCUCGGGGUGUCCGUAACUCCGAUCCAAAGGAUUGUCCUGAGCGGUGAAAAUGGGCUGAAGAUCGACAUCCAUGUCAUCAUCCCGUAUGAAGGUCUGAGCGGCGACCAAAUGGGCCAGAUCGAAAAAAUUUUUAAGG…	673	0.000883579	2.40475e-05	817	271.284	217.567	320.458	260.273	403.836	323.928	409.47	328.059	384.959	309.355	379.559	309.986	397.215	318.707	0.386735	0.392238	0.481319	0.494291	0.323279	0.332049	0.460603	0.464576	0.487457	0.501188	0.459665	0.471186	0.473561	0.486187
320045B1	hHBB_Nluc_RV	NLuc Barna lab	0.450308	0.030531	1	54	727	GGGACAUUUGCUUCUGACACAACUGUGUUCACUAGCAACCUCAAACAGACACCAUGGCCGUUUACCCAUACGAUGUUCCUGACUAUGCGGGCUAUCCCUAUGACGUCCCGGACUAUGCAGGCUCCUAUCCAUAUGACGUUCCAGAUUACGCUGGAUCUGGCGUCUUCACACUCGAAGAUUUCGUUGGGGACUGGCGACAGACAGCCGGCUACAACCUGGACCAAGUCCUUGAACAGGGAGGUGUGUCCAGUUUGUUUCAGAAUCUCGGGGUGUCCGUAACUCCGAUCCAAAGGAUUGUCCUGAGCGGUGAAAAUGGGCUGAAGAUCGACAUCCAUGUCAUCAUCCCGUAUGAAGGUCUGAGCGGCGACCAAAUGGGCCAGAUCGAAAAAAUUUUUAAGG…	673	0.000669105	4.53655e-05	1206	403.355	221.685	463.829	267.717	589.213	329.665	597.388	332.855	560.389	309.898	566.881	316.294	578.889	321.377	0.397796	0.384601	0.489845	0.488568	0.329398	0.334457	0.469976	0.47005	0.494585	0.495347	0.460472	0.464668	0.477528	0.480007
320046B1	HCV_IRES_Nluc_hHBB	NLuc Barna lab	0.505321	0.027544	1	402	1075	GGGUUGGGGGCGACACUCCACCAUAGAUCACUCCCCUGUGAGGAACUACUGUCUUCACGCAGAAAGCGUCUAGCCAUGGCGUUAGUAUGAGUGUCGUGCAGCCUCCAGGACCCCCCCUCCCGGGAGAGCCAUAGUGGUCUGCGGAACCGGUGAGUACACCGGAAUUGCCAGGACGACCGGGUCCUUUCUUGGAUUAACCCGCUCAAUGCCUGGAGAUUUGGGCGUGCCCCCGCGAGACUGCUAGCCGAGUAGUGUUGGGUCGCGAAAGGCCUUGUGGUACUGCCUGAUAGGGUGCUUGCGAGUGCCCCGGGAGGUCUCGUAGACCGUGCAUCAUGAGCACAAAUCCUAAACCUCAAAGAAAAACCAAACGUAACAAGGGCGAAUUCGUUGGUAAAGCCA…	673	0.000750848	4.09272e-05	1231	394.847	214.598	469.263	252.971	573.969	308.746	590.941	326.315	563.72	307.492	549.025	298.599	577.331	316.903	0.375885	0.381204	0.45876	0.466262	0.318867	0.320753	0.443683	0.445999	0.484866	0.48005	0.456898	0.457937	0.470882	0.468993
320047B1	scrUTR_Nluc_hHBB	NLuc Barna lab	0.482687	0.037865	1	50	723	GGGAGACCCAAGCUAGCUAGCGUUUAAACUUAAGCUAGGUACCGAGACCAUGGCCGUUUACCCAUACGAUGUUCCUGACUAUGCGGGCUAUCCCUAUGACGUCCCGGACUAUGCAGGCUCCUAUCCAUAUGACGUUCCAGAUUACGCUGGAUCUGGCGUCUUCACACUCGAAGAUUUCGUUGGGGACUGGCGACAGACAGCCGGCUACAACCUGGACCAAGUCCUUGAACAGGGAGGUGUGUCCAGUUUGUUUCAGAAUCUCGGGGUGUCCGUAACUCCGAUCCAAAGGAUUGUCCUGAGCGGUGAAAAUGGGCUGAAGAUCGACAUCCAUGUCAUCAUCCCGUAUGAAGGUCUGAGCGGCGACCAAAUGGGCCAGAUCGAAAAAAUUUUUAAGGUGGU…	673	0.000717217	5.6263e-05	879	295.779	213.378	342.506	253.887	430.354	320.202	440.7	327.551	414.662	305.507	413.151	297.158	427.681	316.529	0.377246	0.389655	0.475783	0.489595	0.317054	0.336495	0.441542	0.470024	0.486703	0.501366	0.453947	0.471743	0.470325	0.486554
320048B1	PoV_pA_scrUTR_Nluc_hHBB	NLuc Barna lab	0.553745	0.019144	1	74	747	GGGGGCUCUGAAAAAAAAAAAAAACCGAGACCCAAGCUAGCUAGCGUUUAAACUUAAGCUAGGUACCGAGACCAUGGCCGUUUACCCAUACGAUGUUCCUGACUAUGCGGGCUAUCCCUAUGACGUCCCGGACUAUGCAGGCUCCUAUCCAUAUGACGUUCCAGAUUACGCUGGAUCUGGCGUCUUCACACUCGAAGAUUUCGUUGGGGACUGGCGACAGACAGCCGGCUACAACCUGGACCAAGUCCUUGAACAGGGAGGUGUGUCCAGUUUGUUUCAGAAUCUCGGGGUGUCCGUAACUCCGAUCCAAAGGAUUGUCCUGAGCGGUGAAAAUGGGCUGAAGAUCGACAUCCAUGUCAUCAUCCCGUAUGAAGGUCUGAGCGGCGACCAAAUGGGCCA…	673	0.000822801	2.84458e-05	903	307.487	220.255	365.194	266.914	456.709	326.359	454.69	327.106	430.848	307.794	434.471	312.792	442.769	317.45	0.396603	0.404423	0.484932	0.505768	0.327273	0.340518	0.464772	0.481142	0.486042	0.503533	0.457346	0.47713	0.471694	0.490331
320049B1	PoV_pA_hHBB_Nluc_hHBB	NLuc Barna lab	0.53309	0.020774	1	78	751	GGGGGCUCUGAAAAAAAAAAAAAACCGACAUUUGCUUCUGACACAACUGUGUUCACUAGCAACCUCAAACAGACACCAUGGCCGUUUACCCAUACGAUGUUCCUGACUAUGCGGGCUAUCCCUAUGACGUCCCGGACUAUGCAGGCUCCUAUCCAUAUGACGUUCCAGAUUACGCUGGAUCUGGCGUCUUCACACUCGAAGAUUUCGUUGGGGACUGGCGACAGACAGCCGGCUACAACCUGGACCAAGUCCUUGAACAGGGAGGUGUGUCCAGUUUGUUUCAGAAUCUCGGGGUGUCCGUAACUCCGAUCCAAAGGAUUGUCCUGAGCGGUGAAAAUGGGCUGAAGAUCGACAUCCAUGUCAUCAUCCCGUAUGAAGGUCUGAGCGGCGACCAAAUGG…	673	0.00079211	3.08678e-05	907	307.793	220.675	365.251	264.845	460.664	325.247	452.262	327.284	429.198	307.463	433.54	312.753	440.73	317.374	0.393529	0.402702	0.48328	0.507899	0.327897	0.339353	0.464715	0.477993	0.486307	0.498636	0.456855	0.473206	0.471581	0.485921
320050B1	hHBB_Nluc_CYBA	NLuc Barna lab	0.52609	0.021659	1	54	727	GGGACAUUUGCUUCUGACACAACUGUGUUCACUAGCAACCUCAAACAGACACCAUGGCCGUUUACCCAUACGAUGUUCCUGACUAUGCGGGCUAUCCCUAUGACGUCCCGGACUAUGCAGGCUCCUAUCCAUAUGACGUUCCAGAUUACGCUGGAUCUGGCGUCUUCACACUCGAAGAUUUCGUUGGGGACUGGCGACAGACAGCCGGCUACAACCUGGACCAAGUCCUUGAACAGGGAGGUGUGUCCAGUUUGUUUCAGAAUCUCGGGGUGUCCGUAACUCCGAUCCAAAGGAUUGUCCUGAGCGGUGAAAAUGGGCUGAAGAUCGACAUCCAUGUCAUCAUCCCGUAUGAAGGUCUGAGCGGCGACCAAAUGGGCCAGAUCGAAAAAAUUUUUAAGG…	673	0.000781709	3.21828e-05	813	270.106	225.955	326.591	276.384	403.415	331.57	396.556	330.554	377.299	314.421	377.089	320.621	386.928	322.487	0.410674	0.401711	0.492675	0.496206	0.335742	0.332234	0.476405	0.463825	0.491164	0.487769	0.467194	0.464083	0.479179	0.475926
320051B1	hHBB_Nluc_CYBA_1.5x	NLuc Barna lab	0.551554	0.028598	1	54	727	GGGACAUUUGCUUCUGACACAACUGUGUUCACUAGCAACCUCAAACAGACACCAUGGCCGUUUACCCAUACGAUGUUCCUGACUAUGCGGGCUAUCCCUAUGACGUCCCGGACUAUGCAGGCUCCUAUCCAUAUGACGUUCCAGAUUACGCUGGAUCUGGCGUCUUCACACUCGAAGAUUUCGUUGGGGACUGGCGACAGACAGCCGGCUACAACCUGGACCAAGUCCUUGAACAGGGAGGUGUGUCCAGUUUGUUUCAGAAUCUCGGGGUGUCCGUAACUCCGAUCCAAAGGAUUGUCCUGAGCGGUGAAAAUGGGCUGAAGAUCGACAUCCAUGUCAUCAUCCCGUAUGAAGGUCUGAGCGGCGACCAAAUGGGCCAGAUCGAAAAAAUUUUUAAGG…	673	0.000819545	4.24933e-05	864	287.229	225.306	350.121	268.498	430.217	332.925	416.206	331.985	396.493	313.899	398.723	320.914	406.35	322.942	0.398956	0.405233	0.494688	0.497936	0.334778	0.332441	0.476841	0.461485	0.493292	0.48172	0.466418	0.458904	0.479855	0.470312
320052B1	CYBA_Nluc_hHBB	NLuc Barna lab	0.571096	0.018493	1	40	713	GGGCGCGCCUAGCAGUGUCCCAGCCGGGUUCGUGUCGCCAUGGCCGUUUACCCAUACGAUGUUCCUGACUAUGCGGGCUAUCCCUAUGACGUCCCGGACUAUGCAGGCUCCUAUCCAUAUGACGUUCCAGAUUACGCUGGAUCUGGCGUCUUCACACUCGAAGAUUUCGUUGGGGACUGGCGACAGACAGCCGGCUACAACCUGGACCAAGUCCUUGAACAGGGAGGUGUGUCCAGUUUGUUUCAGAAUCUCGGGGUGUCCGUAACUCCGAUCCAAAGGAUUGUCCUGAGCGGUGAAAAUGGGCUGAAGAUCGACAUCCAUGUCAUCAUCCCGUAUGAAGGUCUGAGCGGCGACCAAAUGGGCCAGAUCGAAAAAAUUUUUAAGGUGGUGUACCCUGUG…	673	0.000848582	2.74785e-05	869	290.145	221.823	338.212	265.406	427.701	327.502	437.028	334.027	407.956	310.455	414.078	316.016	422.492	322.241	0.394362	0.389197	0.48663	0.492176	0.329603	0.333884	0.469562	0.476499	0.496325	0.502909	0.4613	0.469455	0.478813	0.486182
320053B1	hHBB_Nluc_hHBB	NLuc Barna lab	0.616825	0.02085	1	54	727	GGGACAUUUGCUUCUGACACAACUGUGUUCACUAGCAACCUCAAACAGACACCAUGGCCGUUUACCCAUACGAUGUUCCUGACUAUGCGGGCUAUCCCUAUGACGUCCCGGACUAUGCAGGCUCCUAUCCAUAUGACGUUCCAGAUUACGCUGGAUCUGGCGUCUUCACACUCGAAGAUUUCGUUGGGGACUGGCGACAGACAGCCGGCUACAACCUGGACCAAGUCCUUGAACAGGGAGGUGUGUCCAGUUUGUUUCAGAAUCUCGGGGUGUCCGUAACUCCGAUCCAAAGGAUUGUCCUGAGCGGUGAAAAUGGGCUGAAGAUCGACAUCCAUGUCAUCAUCCCGUAUGAAGGUCUGAGCGGCGACCAAAUGGGCCAGAUCGAAAAAAUUUUUAAGG…	673	0.00091653	3.09807e-05	883	297.063	220.631	350.936	267.977	440.594	325.717	445.689	328.988	419.18	309.183	422.964	314.168	432.435	319.085	0.398183	0.397436	0.483978	0.498974	0.327831	0.336424	0.466817	0.479008	0.488838	0.504744	0.459409	0.474723	0.474124	0.489733
420054B1	CoV2_Nluc_CoV2	NLuc Barna lab	0.531097	0.022031	1	269	942	GGGAUUAAAGGUUUAUACCUUCCCAGGUAACAAACCAACCAACUUUCGAUCUCUUGUAGAUCUGUUCUCUAAACGAACUUUAAAAUCUGUGUGGCUGUCACUCGGCUGCAUGCUUAGUGCACUCACGCAGUAUAAUUAAUAACUAAUUACUGUCGUUGACAGGACACGAGUAACUCGUCUAUCUUCUGCAGGCUGCUUACGGUUUCGUCCGUGUUGCAGCCGAUCAUCAGCACAUCUAGGUUUCGUCCGGGUGUGACCGAAAGGUAAGAUGGCCGUUUACCCAUACGAUGUUCCUGACUAUGCGGGCUAUCCCUAUGACGUCCCGGACUAUGCAGGCUCCUAUCCAUAUGACGUUCCAGAUUACGCUGGAUCUGGCGUCUUCACACUCGAAGAUUUCGU…	673	0.000789149	3.27355e-05	1292	438.531	217.125	491.544	250.661	614.124	314.429	633.574	330.192	605.902	307.582	611.069	300.923	619.738	318.887	0.372454	0.380452	0.467206	0.475329	0.322622	0.33942	0.447136	0.472964	0.490627	0.490382	0.457031	0.468964	0.473829	0.479673
420055B1	CoV2_P4_Nluc_CoV2	NLuc Barna lab	0.523204	0.026671	1	274	947	GGGAUUAAAGGUUUAUACCUUCCCAGGUAACAAACCAACCAACUUUCGAUCUCUUGUAGAUCUGUUCUCUAAACGAACUUUAAAAUCUGUGUGGCUGUCACUCGGCUGCCGCGUUAUUGUUCUGCCGGGCGGACACGUGACGCGUAACUAAUUACUGUCGUUGACAGGACACGAGUAACUCGUCUAUCUUCUGCAGGCUGCUUACGGUUUCGUCCGUGUUGCAGCCGAUCAUCAGCACAUCUAGGUUUCGUCCGGGUGUGACCGAAAGGUAAGAUGGCCGUUUACCCAUACGAUGUUCCUGACUAUGCGGGCUAUCCCUAUGACGUCCCGGACUAUGCAGGCUCCUAUCCAUAUGACGUUCCAGAUUACGCUGGAUCUGGCGUCUUCACACUCGAAGAU…	673	0.000777421	3.963e-05	1297	440.573	217.361	485.367	249.83	621.579	319.231	633.07	327.517	601.061	304.781	617.536	300.423	617.065	316.149	0.371218	0.374223	0.47434	0.479243	0.322973	0.339686	0.446394	0.476127	0.486652	0.488103	0.452869	0.463424	0.469761	0.475764
420056B1	CoV2_TTG_Nluc_CoV2	NLuc Barna lab	0.523083	0.021799	1	269	942	GGGAUUAAAGGUUUAUACCUUCCCAGGUAACAAACCAACCAACUUUCGAUCUCUUGUAGAUCUGUUCUCUAAACGAACUUUAAAAUCUGUGUGGCUGUCACUCGGCUGCUUGCUUAGUGCACUCACGCAGUAUAAUUAAUAACUAAUUACUGUCGUUGACAGGACACGAGUAACUCGUCUAUCUUCUGCAGGCUGCUUACGGUUUCGUCCGUGUUGCAGCCGAUCAUCAGCACAUCUAGGUUUCGUCCGGGUGUGACCGAAAGGUAAGAUGGCCGUUUACCCAUACGAUGUUCCUGACUAUGCGGGCUAUCCCUAUGACGUCCCGGACUAUGCAGGCUCCUAUCCAUAUGACGUUCCAGAUUACGCUGGAUCUGGCGUCUUCACACUCGAAGAUUUCGU…	673	0.000777241	3.23908e-05	1292	439.418	217.85	496.516	254.139	623.816	321.08	637.014	331.099	602.368	306.252	611.386	300.691	619.691	318.676	0.377622	0.3843	0.477088	0.48283	0.323699	0.340107	0.446792	0.473209	0.491975	0.493045	0.455056	0.466229	0.473515	0.479637
420057B1	hHBB_Nluc_hHBBx2	NLuc Barna lab	0.531677	0.035553	1	54	727	GGGACAUUUGCUUCUGACACAACUGUGUUCACUAGCAACCUCAAACAGACACCAUGGCCGUUUACCCAUACGAUGUUCCUGACUAUGCGGGCUAUCCCUAUGACGUCCCGGACUAUGCAGGCUCCUAUCCAUAUGACGUUCCAGAUUACGCUGGAUCUGGCGUCUUCACACUCGAAGAUUUCGUUGGGGACUGGCGACAGACAGCCGGCUACAACCUGGACCAAGUCCUUGAACAGGGAGGUGUGUCCAGUUUGUUUCAGAAUCUCGGGGUGUCCGUAACUCCGAUCCAAAGGAUUGUCCUGAGCGGUGAAAAUGGGCUGAAGAUCGACAUCCAUGUCAUCAUCCCGUAUGAAGGUCUGAGCGGCGACCAAAUGGGCCAGAUCGAAAAAAUUUUUAAGG…	673	0.00079001	5.28276e-05	1017	351.116	220.099	398.552	263.339	514.228	326.186	519.081	328.402	487.85	306.803	509.304	319.045	503.465	317.602	0.391291	0.39189	0.484674	0.505632	0.327041	0.345246	0.474064	0.50079	0.487967	0.510404	0.455873	0.479695	0.47192	0.49505
420058B1	hHBB_Nluc_mActb	NLuc Barna lab	0.532464	0.023889	1	54	727	GGGACAUUUGCUUCUGACACAACUGUGUUCACUAGCAACCUCAAACAGACACCAUGGCCGUUUACCCAUACGAUGUUCCUGACUAUGCGGGCUAUCCCUAUGACGUCCCGGACUAUGCAGGCUCCUAUCCAUAUGACGUUCCAGAUUACGCUGGAUCUGGCGUCUUCACACUCGAAGAUUUCGUUGGGGACUGGCGACAGACAGCCGGCUACAACCUGGACCAAGUCCUUGAACAGGGAGGUGUGUCCAGUUUGUUUCAGAAUCUCGGGGUGUCCGUAACUCCGAUCCAAAGGAUUGUCCUGAGCGGUGAAAAUGGGCUGAAGAUCGACAUCCAUGUCAUCAUCCCGUAUGAAGGUCUGAGCGGCGACCAAAUGGGCCAGAUCGAAAAAAUUUUUAAGG…	673	0.00079118	3.54963e-05	1431	495.047	215.954	568.405	258.219	731.392	328.082	706.4	324.952	696.543	309.679	721.671	304.622	701.471	317.316	0.383684	0.397208	0.487492	0.511106	0.320882	0.345945	0.452633	0.504313	0.482841	0.493641	0.460147	0.486753	0.471494	0.490197
420059B1	hHBB_Nluc_hActb	NLuc Barna lab	0.458822	0.025536	1	54	727	GGGACAUUUGCUUCUGACACAACUGUGUUCACUAGCAACCUCAAACAGACACCAUGGCCGUUUACCCAUACGAUGUUCCUGACUAUGCGGGCUAUCCCUAUGACGUCCCGGACUAUGCAGGCUCCUAUCCAUAUGACGUUCCAGAUUACGCUGGAUCUGGCGUCUUCACACUCGAAGAUUUCGUUGGGGACUGGCGACAGACAGCCGGCUACAACCUGGACCAAGUCCUUGAACAGGGAGGUGUGUCCAGUUUGUUUCAGAAUCUCGGGGUGUCCGUAACUCCGAUCCAAAGGAUUGUCCUGAGCGGUGAAAAUGGGCUGAAGAUCGACAUCCAUGUCAUCAUCCCGUAUGAAGGUCUGAGCGGCGACCAAAUGGGCCAGAUCGAAAAAAUUUUUAAGG…	673	0.000681756	3.79435e-05	1349	475.769	215.489	545.657	260.734	699.613	328.376	673.345	322.219	650.081	306.875	680.58	305.456	661.713	314.547	0.38742	0.40449	0.487928	0.518616	0.320191	0.352683	0.453872	0.504507	0.478781	0.499144	0.455981	0.481899	0.467381	0.490521
420060B1	hHBB_Nluc_hCOL1A2	NLuc Barna lab	0.497476	0.025012	1	54	727	GGGACAUUUGCUUCUGACACAACUGUGUUCACUAGCAACCUCAAACAGACACCAUGGCCGUUUACCCAUACGAUGUUCCUGACUAUGCGGGCUAUCCCUAUGACGUCCCGGACUAUGCAGGCUCCUAUCCAUAUGACGUUCCAGAUUACGCUGGAUCUGGCGUCUUCACACUCGAAGAUUUCGUUGGGGACUGGCGACAGACAGCCGGCUACAACCUGGACCAAGUCCUUGAACAGGGAGGUGUGUCCAGUUUGUUUCAGAAUCUCGGGGUGUCCGUAACUCCGAUCCAAAGGAUUGUCCUGAGCGGUGAAAAUGGGCUGAAGAUCGACAUCCAUGUCAUCAUCCCGUAUGAAGGUCUGAGCGGCGACCAAAUGGGCCAGAUCGAAAAAAUUUUUAAGG…	673	0.000739192	3.71649e-05	1588	575.386	220.551	659.394	265.963	846.448	327.512	775.371	320.665	757.25	304.158	809.821	313.011	766.311	312.411	0.395191	0.415236	0.486645	0.533028	0.327713	0.362334	0.465098	0.509963	0.476471	0.488269	0.451944	0.476858	0.464207	0.482563
420061B1	CoV2_Nluc_TCV	NLuc Barna lab	0.561628	0.021757	1	269	942	GGGAUUAAAGGUUUAUACCUUCCCAGGUAACAAACCAACCAACUUUCGAUCUCUUGUAGAUCUGUUCUCUAAACGAACUUUAAAAUCUGUGUGGCUGUCACUCGGCUGCAUGCUUAGUGCACUCACGCAGUAUAAUUAAUAACUAAUUACUGUCGUUGACAGGACACGAGUAACUCGUCUAUCUUCUGCAGGCUGCUUACGGUUUCGUCCGUGUUGCAGCCGAUCAUCAGCACAUCUAGGUUUCGUCCGGGUGUGACCGAAAGGUAAGAUGGCCGUUUACCCAUACGAUGUUCCUGACUAUGCGGGCUAUCCCUAUGACGUCCCGGACUAUGCAGGCUCCUAUCCAUAUGACGUUCCAGAUUACGCUGGAUCUGGCGUCUUCACACUCGAAGAUUUCGU…	673	0.000834514	3.23284e-05	1219	406.192	212.713	469.469	250.885	596.657	322.379	599.083	322.99	568.678	303.529	571.679	298.875	583.881	313.259	0.372785	0.385126	0.479017	0.489464	0.316066	0.333218	0.444094	0.468974	0.479925	0.491455	0.451008	0.466512	0.465467	0.478983
420062B1	CoV2_P4_Nluc_TCV	NLuc Barna lab	0.593705	0.017609	1	274	947	GGGAUUAAAGGUUUAUACCUUCCCAGGUAACAAACCAACCAACUUUCGAUCUCUUGUAGAUCUGUUCUCUAAACGAACUUUAAAAUCUGUGUGGCUGUCACUCGGCUGCCGCGUUAUUGUUCUGCCGGGCGGACACGUGACGCGUAACUAAUUACUGUCGUUGACAGGACACGAGUAACUCGUCUAUCUUCUGCAGGCUGCUUACGGUUUCGUCCGUGUUGCAGCCGAUCAUCAGCACAUCUAGGUUUCGUCCGGGUGUGACCGAAAGGUAAGAUGGCCGUUUACCCAUACGAUGUUCCUGACUAUGCGGGCUAUCCCUAUGACGUCCCGGACUAUGCAGGCUCCUAUCCAUAUGACGUUCCAGAUUACGCUGGAUCUGGCGUCUUCACACUCGAAGAU…	673	0.000882177	2.61649e-05	1224	409.319	219.945	484.767	260.807	607.9	331.738	604.192	327.644	574.586	308.599	587.727	316.01	589.389	318.122	0.387529	0.396052	0.492924	0.496651	0.326812	0.334411	0.469555	0.480169	0.486841	0.493621	0.458543	0.469433	0.472692	0.481527
420063B1	CoV2_TTG_Nluc_TCV	NLuc Barna lab	0.533043	0.022282	1	269	942	GGGAUUAAAGGUUUAUACCUUCCCAGGUAACAAACCAACCAACUUUCGAUCUCUUGUAGAUCUGUUCUCUAAACGAACUUUAAAAUCUGUGUGGCUGUCACUCGGCUGCUUGCUUAGUGCACUCACGCAGUAUAAUUAAUAACUAAUUACUGUCGUUGACAGGACACGAGUAACUCGUCUAUCUUCUGCAGGCUGCUUACGGUUUCGUCCGUGUUGCAGCCGAUCAUCAGCACAUCUAGGUUUCGUCCGGGUGUGACCGAAAGGUAAGAUGGCCGUUUACCCAUACGAUGUUCCUGACUAUGCGGGCUAUCCCUAUGACGUCCCGGACUAUGCAGGCUCCUAUCCAUAUGACGUUCCAGAUUACGCUGGAUCUGGCGUCUUCACACUCGAAGAUUUCGU…	673	0.00079204	3.31085e-05	1219	410.694	216.506	479.28	258.302	602.601	328.115	601.416	326.306	575.715	310.108	584.785	308.012	588.566	318.207	0.383807	0.393175	0.48754	0.49434	0.321702	0.336911	0.45767	0.479725	0.484852	0.493369	0.460785	0.472285	0.472819	0.482827
420064B1	CoV2_Nluc_hHBA1	NLuc Barna lab	0.440155	0.043714	1	269	942	GGGAUUAAAGGUUUAUACCUUCCCAGGUAACAAACCAACCAACUUUCGAUCUCUUGUAGAUCUGUUCUCUAAACGAACUUUAAAAUCUGUGUGGCUGUCACUCGGCUGCAUGCUUAGUGCACUCACGCAGUAUAAUUAAUAACUAAUUACUGUCGUUGACAGGACACGAGUAACUCGUCUAUCUUCUGCAGGCUGCUUACGGUUUCGUCCGUGUUGCAGCCGAUCAUCAGCACAUCUAGGUUUCGUCCGGGUGUGACCGAAAGGUAAGAUGGCCGUUUACCCAUACGAUGUUCCUGACUAUGCGGGCUAUCCCUAUGACGUCCCGGACUAUGCAGGCUCCUAUCCAUAUGACGUUCCAGAUUACGCUGGAUCUGGCGUCUUCACACUCGAAGAUUUCGU…	673	0.000654019	6.49539e-05	1075	365.683	223.352	429.021	272.605	539.869	333.895	523.709	327.639	494.846	307.059	512.58	315.798	509.277	317.349	0.40506	0.399089	0.496129	0.502203	0.331875	0.34017	0.469239	0.476818	0.486833	0.487171	0.456254	0.460322	0.471543	0.473746
420065B1	CoV2_P4_Nluc_hHBA1	NLuc Barna lab	0.423381	0.052993	1	274	947	GGGAUUAAAGGUUUAUACCUUCCCAGGUAACAAACCAACCAACUUUCGAUCUCUUGUAGAUCUGUUCUCUAAACGAACUUUAAAAUCUGUGUGGCUGUCACUCGGCUGCCGCGUUAUUGUUCUGCCGGGCGGACACGUGACGCGUAACUAAUUACUGUCGUUGACAGGACACGAGUAACUCGUCUAUCUUCUGCAGGCUGCUUACGGUUUCGUCCGUGUUGCAGCCGAUCAUCAGCACAUCUAGGUUUCGUCCGGGUGUGACCGAAAGGUAAGAUGGCCGUUUACCCAUACGAUGUUCCUGACUAUGCGGGCUAUCCCUAUGACGUCCCGGACUAUGCAGGCUCCUAUCCAUAUGACGUUCCAGAUUACGCUGGAUCUGGCGUCUUCACACUCGAAGAU…	673	0.000629095	7.87415e-05	1080	365.447	221.936	428.1	264.237	538.006	330.091	525.975	328.002	496.491	306.606	514.695	314.162	511.233	317.304	0.392626	0.396389	0.490477	0.498154	0.329771	0.338377	0.466808	0.476569	0.487373	0.487014	0.455581	0.459714	0.471477	0.473364
420066B1	CoV2_TTG_Nluc_hHBA1	NLuc Barna lab	0.451155	0.037836	1	269	942	GGGAUUAAAGGUUUAUACCUUCCCAGGUAACAAACCAACCAACUUUCGAUCUCUUGUAGAUCUGUUCUCUAAACGAACUUUAAAAUCUGUGUGGCUGUCACUCGGCUGCUUGCUUAGUGCACUCACGCAGUAUAAUUAAUAACUAAUUACUGUCGUUGACAGGACACGAGUAACUCGUCUAUCUUCUGCAGGCUGCUUACGGUUUCGUCCGUGUUGCAGCCGAUCAUCAGCACAUCUAGGUUUCGUCCGGGUGUGACCGAAAGGUAAGAUGGCCGUUUACCCAUACGAUGUUCCUGACUAUGCGGGCUAUCCCUAUGACGUCCCGGACUAUGCAGGCUCCUAUCCAUAUGACGUUCCAGAUUACGCUGGAUCUGGCGUCUUCACACUCGAAGAUUUCGU…	673	0.000670364	5.62199e-05	1075	364.429	221.936	423.389	266.727	538.582	332.515	525.653	329.944	498.09	309.247	511.481	314.151	511.872	319.595	0.396325	0.393851	0.494078	0.501006	0.329771	0.339004	0.466792	0.475797	0.490259	0.48898	0.459505	0.46334	0.474882	0.47616
420067B1	CoV2_Nluc_BYDV	NLuc Barna lab	0.548211	0.021792	1	269	942	GGGAUUAAAGGUUUAUACCUUCCCAGGUAACAAACCAACCAACUUUCGAUCUCUUGUAGAUCUGUUCUCUAAACGAACUUUAAAAUCUGUGUGGCUGUCACUCGGCUGCAUGCUUAGUGCACUCACGCAGUAUAAUUAAUAACUAAUUACUGUCGUUGACAGGACACGAGUAACUCGUCUAUCUUCUGCAGGCUGCUUACGGUUUCGUCCGUGUUGCAGCCGAUCAUCAGCACAUCUAGGUUUCGUCCGGGUGUGACCGAAAGGUAAGAUGGCCGUUUACCCAUACGAUGUUCCUGACUAUGCGGGCUAUCCCUAUGACGUCCCGGACUAUGCAGGCUCCUAUCCAUAUGACGUUCCAGAUUACGCUGGAUCUGGCGUCUUCACACUCGAAGAUUUCGU…	673	0.000814578	3.23804e-05	1165	384.835	216.881	459.973	263.547	575.727	329.327	560.645	330.929	534.453	308.902	536.676	310.444	547.549	319.915	0.3916	0.394826	0.489341	0.494186	0.322259	0.330331	0.461284	0.460666	0.491723	0.481241	0.458992	0.458758	0.475357	0.469999
420068B1	CoV2_P4_Nluc_BYDV	NLuc Barna lab	0.561434	0.024244	1	274	947	GGGAUUAAAGGUUUAUACCUUCCCAGGUAACAAACCAACCAACUUUCGAUCUCUUGUAGAUCUGUUCUCUAAACGAACUUUAAAAUCUGUGUGGCUGUCACUCGGCUGCCGCGUUAUUGUUCUGCCGGGCGGACACGUGACGCGUAACUAAUUACUGUCGUUGACAGGACACGAGUAACUCGUCUAUCUUCUGCAGGCUGCUUACGGUUUCGUCCGUGUUGCAGCCGAUCAUCAGCACAUCUAGGUUUCGUCCGGGUGUGACCGAAAGGUAAGAUGGCCGUUUACCCAUACGAUGUUCCUGACUAUGCGGGCUAUCCCUAUGACGUCCCGGACUAUGCAGGCUCCUAUCCAUAUGACGUUCCAGAUUACGCUGGAUCUGGCGUCUUCACACUCGAAGAU…	673	0.000834226	3.60238e-05	1170	385.222	218.497	463.721	265.389	583.687	332.054	563.179	330.138	539.35	311.345	540.827	309.633	551.265	320.741	0.394337	0.396343	0.493393	0.498878	0.324661	0.32925	0.460078	0.462246	0.490547	0.48135	0.462622	0.460983	0.476584	0.471167
420069B1	CoV2_TTG_Nluc_BYDV	NLuc Barna lab	0.523698	0.017983	1	269	942	GGGAUUAAAGGUUUAUACCUUCCCAGGUAACAAACCAACCAACUUUCGAUCUCUUGUAGAUCUGUUCUCUAAACGAACUUUAAAAUCUGUGUGGCUGUCACUCGGCUGCUUGCUUAGUGCACUCACGCAGUAUAAUUAAUAACUAAUUACUGUCGUUGACAGGACACGAGUAACUCGUCUAUCUUCUGCAGGCUGCUUACGGUUUCGUCCGUGUUGCAGCCGAUCAUCAGCACAUCUAGGUUUCGUCCGGGUGUGACCGAAAGGUAAGAUGGCCGUUUACCCAUACGAUGUUCCUGACUAUGCGGGCUAUCCCUAUGACGUCCCGGACUAUGCAGGCUCCUAUCCAUAUGACGUUCCAGAUUACGCUGGAUCUGGCGUCUUCACACUCGAAGAUUUCGU…	673	0.000778155	2.67207e-05	1165	382.911	215.586	462.89	265.482	582.611	332.494	560.856	330.298	538.018	310.473	533.957	308.826	549.437	320.385	0.394475	0.397331	0.494047	0.500095	0.320335	0.328679	0.458879	0.458332	0.490784	0.481421	0.461327	0.461818	0.476055	0.47162
520070B1	CoV2_Nluc_WPRE	NLuc Barna lab	0.518856	0.031758	1	269	942	GGGAUUAAAGGUUUAUACCUUCCCAGGUAACAAACCAACCAACUUUCGAUCUCUUGUAGAUCUGUUCUCUAAACGAACUUUAAAAUCUGUGUGGCUGUCACUCGGCUGCAUGCUUAGUGCACUCACGCAGUAUAAUUAAUAACUAAUUACUGUCGUUGACAGGACACGAGUAACUCGUCUAUCUUCUGCAGGCUGCUUACGGUUUCGUCCGUGUUGCAGCCGAUCAUCAGCACAUCUAGGUUUCGUCCGGGUGUGACCGAAAGGUAAGAUGGCCGUUUACCCAUACGAUGUUCCUGACUAUGCGGGCUAUCCCUAUGACGUCCCGGACUAUGCAGGCUCCUAUCCAUAUGACGUUCCAGAUUACGCUGGAUCUGGCGUCUUCACACUCGAAGAUUUCGU…	673	0.00077096	4.71887e-05	1561	523.559	221.356	596.21	264.572	748.174	322.341	764.493	331.366	720.088	312.197	757.668	322.624	742.29	321.782	0.393123	0.381941	0.478962	0.479292	0.328909	0.3354	0.479382	0.485373	0.492372	0.489745	0.463889	0.461299	0.47813	0.475522
520071B1	CoV2_P4_Nluc_WPRE	NLuc Barna lab	0.498496	0.034537	1	274	947	GGGAUUAAAGGUUUAUACCUUCCCAGGUAACAAACCAACCAACUUUCGAUCUCUUGUAGAUCUGUUCUCUAAACGAACUUUAAAAUCUGUGUGGCUGUCACUCGGCUGCCGCGUUAUUGUUCUGCCGGGCGGACACGUGACGCGUAACUAAUUACUGUCGUUGACAGGACACGAGUAACUCGUCUAUCUUCUGCAGGCUGCUUACGGUUUCGUCCGUGUUGCAGCCGAUCAUCAGCACAUCUAGGUUUCGUCCGGGUGUGACCGAAAGGUAAGAUGGCCGUUUACCCAUACGAUGUUCCUGACUAUGCGGGCUAUCCCUAUGACGUCCCGGACUAUGCAGGCUCCUAUCCAUAUGACGUUCCAGAUUACGCUGGAUCUGGCGUCUUCACACUCGAAGAU…	673	0.000740707	5.1318e-05	1566	519.827	220.832	602.705	268.576	750.271	323.044	766.445	332.444	723.786	313.888	759.228	327.277	745.115	323.166	0.399072	0.384869	0.480006	0.4791	0.32813	0.331945	0.486296	0.48482	0.493973	0.489428	0.466402	0.462187	0.480188	0.475808
520072B1	CoV2_TTG_Nluc_WPRE	NLuc Barna lab	0.461782	0.036691	1	269	942	GGGAUUAAAGGUUUAUACCUUCCCAGGUAACAAACCAACCAACUUUCGAUCUCUUGUAGAUCUGUUCUCUAAACGAACUUUAAAAUCUGUGUGGCUGUCACUCGGCUGCUUGCUUAGUGCACUCACGCAGUAUAAUUAAUAACUAAUUACUGUCGUUGACAGGACACGAGUAACUCGUCUAUCUUCUGCAGGCUGCUUACGGUUUCGUCCGUGUUGCAGCCGAUCAUCAGCACAUCUAGGUUUCGUCCGGGUGUGACCGAAAGGUAAGAUGGCCGUUUACCCAUACGAUGUUCCUGACUAUGCGGGCUAUCCCUAUGACGUCCCGGACUAUGCAGGCUCCUAUCCAUAUGACGUUCCAGAUUACGCUGGAUCUGGCGUCUUCACACUCGAAGAUUUCGU…	673	0.000686155	5.45186e-05	1561	522.037	221.791	591.033	264.053	746.153	319.959	763.642	331.683	721.291	312.011	756.746	323.978	742.466	321.847	0.392352	0.378625	0.475422	0.477997	0.329555	0.334425	0.481394	0.484783	0.492842	0.4892	0.463612	0.46207	0.478227	0.475635
520073B1	TEV_Nluc_CoV2	NLuc Barna lab	0.527611	0.029917	1	51	724	GGGGGGAAAUAAGAGAGAAAAGAAGAGUAAGAAGAAAUAUAAGAGCCACCAUGGCCGUUUACCCAUACGAUGUUCCUGACUAUGCGGGCUAUCCCUAUGACGUCCCGGACUAUGCAGGCUCCUAUCCAUAUGACGUUCCAGAUUACGCUGGAUCUGGCGUCUUCACACUCGAAGAUUUCGUUGGGGACUGGCGACAGACAGCCGGCUACAACCUGGACCAAGUCCUUGAACAGGGAGGUGUGUCCAGUUUGUUUCAGAAUCUCGGGGUGUCCGUAACUCCGAUCCAAAGGAUUGUCCUGAGCGGUGAAAAUGGGCUGAAGAUCGACAUCCAUGUCAUCAUCCCGUAUGAAGGUCUGAGCGGCGACCAAAUGGGCCAGAUCGAAAAAAUUUUUAAGGUGG…	673	0.000783969	4.44532e-05	1074	358.923	217.266	428.359	262.394	547.943	324.984	520.415	323.328	497.122	304.308	504.136	305.853	508.769	313.818	0.389887	0.398845	0.482889	0.510189	0.322831	0.334193	0.454463	0.4694	0.480427	0.484558	0.452167	0.46287	0.466297	0.473714
520074B1	TCV_Nluc_CoV2	NLuc Barna lab	0.527101	0.024654	1	67	740	GGGGGUAAUCUGCAAAUCCCUGGCACCCGCCUAAAAUUGCCCUCAUCAACCUUCUCUCUAUUCACGAUGGCCGUUUACCCAUACGAUGUUCCUGACUAUGCGGGCUAUCCCUAUGACGUCCCGGACUAUGCAGGCUCCUAUCCAUAUGACGUUCCAGAUUACGCUGGAUCUGGCGUCUUCACACUCGAAGAUUUCGUUGGGGACUGGCGACAGACAGCCGGCUACAACCUGGACCAAGUCCUUGAACAGGGAGGUGUGUCCAGUUUGUUUCAGAAUCUCGGGGUGUCCGUAACUCCGAUCCAAAGGAUUGUCCUGAGCGGUGAAAAUGGGCUGAAGAUCGACAUCCAUGUCAUCAUCCCGUAUGAAGGUCUGAGCGGCGACCAAAUGGGCCAGAUCGAA…	673	0.000783211	3.6633e-05	1090	363.997	214.646	432.794	257.267	547.574	324.41	540.952	331.588	506.777	304.662	506.524	300.298	523.865	318.125	0.38227	0.397058	0.482036	0.502362	0.318938	0.333943	0.446207	0.464701	0.492702	0.496287	0.452692	0.464933	0.472697	0.48061
520075B1	P4_mActb_Nluc_CoV2	NLuc Barna lab	0.552449	0.021787	1	156	829	GGGCGCGUUAUUGUUCUGCCGGGCGGACACGUGACGCGAAGCUUUAUAAAACCCGGCGGCGCAACGCGCAGCCACUGUCGAGUCGCGUCCACCCGCGAGCACAGCUUCUUUGCAGCUCCUUCGUUGCCGGUCCACACCCGCCACCAGUUCGCCCCAUGGCCGUUUACCCAUACGAUGUUCCUGACUAUGCGGGCUAUCCCUAUGACGUCCCGGACUAUGCAGGCUCCUAUCCAUAUGACGUUCCAGAUUACGCUGGAUCUGGCGUCUUCACACUCGAAGAUUUCGUUGGGGACUGGCGACAGACAGCCGGCUACAACCUGGACCAAGUCCUUGAACAGGGAGGUGUGUCCAGUUUGUUUCAGAAUCUCGGGGUGUCCGUAACUCCGAUCCAAAGGAUUG…	673	0.000820875	3.2373e-05	1179	393.481	218.582	459.559	262.429	592.448	332.012	580.804	331.036	551.042	310.933	559.923	308.869	565.923	320.985	0.389939	0.389787	0.493332	0.502501	0.324787	0.333741	0.458943	0.474914	0.491882	0.492625	0.462011	0.467381	0.476946	0.480003
520076B1	TEV_Nluc_BYDV	NLuc Barna lab	0.549141	0.020723	1	51	724	GGGGGGAAAUAAGAGAGAAAAGAAGAGUAAGAAGAAAUAUAAGAGCCACCAUGGCCGUUUACCCAUACGAUGUUCCUGACUAUGCGGGCUAUCCCUAUGACGUCCCGGACUAUGCAGGCUCCUAUCCAUAUGACGUUCCAGAUUACGCUGGAUCUGGCGUCUUCACACUCGAAGAUUUCGUUGGGGACUGGCGACAGACAGCCGGCUACAACCUGGACCAAGUCCUUGAACAGGGAGGUGUGUCCAGUUUGUUUCAGAAUCUCGGGGUGUCCGUAACUCCGAUCCAAAGGAUUGUCCUGAGCGGUGAAAAUGGGCUGAAGAUCGACAUCCAUGUCAUCAUCCCGUAUGAAGGUCUGAGCGGCGACCAAAUGGGCCAGAUCGAAAAAAUUUUUAAGGUGG…	673	0.00081596	3.0792e-05	947	300.223	214.755	376.935	257.696	472.527	323.101	438.082	323.015	423.043	306.233	416.131	307.348	430.562	314.624	0.382907	0.39803	0.48009	0.498972	0.3191	0.317025	0.456684	0.43942	0.479963	0.462599	0.455027	0.446719	0.467495	0.454659
520077B1	TCV_Nluc_BYDV	NLuc Barna lab	0.558654	0.017365	1	67	740	GGGGGUAAUCUGCAAAUCCCUGGCACCCGCCUAAAAUUGCCCUCAUCAACCUUCUCUCUAUUCACGAUGGCCGUUUACCCAUACGAUGUUCCUGACUAUGCGGGCUAUCCCUAUGACGUCCCGGACUAUGCAGGCUCCUAUCCAUAUGACGUUCCAGAUUACGCUGGAUCUGGCGUCUUCACACUCGAAGAUUUCGUUGGGGACUGGCGACAGACAGCCGGCUACAACCUGGACCAAGUCCUUGAACAGGGAGGUGUGUCCAGUUUGUUUCAGAAUCUCGGGGUGUCCGUAACUCCGAUCCAAAGGAUUGUCCUGAGCGGUGAAAAUGGGCUGAAGAUCGACAUCCAUGUCAUCAUCCCGUAUGAAGGUCUGAGCGGCGACCAAAUGGGCCAGAUCGAA…	673	0.000830095	2.58024e-05	963	311.404	216.292	390.171	264.508	486.293	333.904	466.439	335.332	436.506	310.385	430.418	305.524	451.473	322.858	0.393029	0.405161	0.496142	0.504977	0.321384	0.323368	0.453973	0.446955	0.498264	0.48436	0.461196	0.453278	0.47973	0.468819
520078B1	P4_mActb_Nluc_BYDV	NLuc Barna lab	0.542565	0.02685	1	156	829	GGGCGCGUUAUUGUUCUGCCGGGCGGACACGUGACGCGAAGCUUUAUAAAACCCGGCGGCGCAACGCGCAGCCACUGUCGAGUCGCGUCCACCCGCGAGCACAGCUUCUUUGCAGCUCCUUCGUUGCCGGUCCACACCCGCCACCAGUUCGCCCCAUGGCCGUUUACCCAUACGAUGUUCCUGACUAUGCGGGCUAUCCCUAUGACGUCCCGGACUAUGCAGGCUCCUAUCCAUAUGACGUUCCAGAUUACGCUGGAUCUGGCGUCUUCACACUCGAAGAUUUCGUUGGGGACUGGCGACAGACAGCCGGCUACAACCUGGACCAAGUCCUUGAACAGGGAGGUGUGUCCAGUUUGUUUCAGAAUCUCGGGGUGUCCGUAACUCCGAUCCAAAGGAUUG…	673	0.000806189	3.9896e-05	1052	335.407	219.375	413.41	265.78	510.878	326.093	503.963	334.513	474.36	311.161	466.745	307.266	489.161	322.837	0.394919	0.392975	0.484537	0.485626	0.325965	0.318828	0.456562	0.443674	0.497047	0.479052	0.46235	0.450912	0.479698	0.464982
520079B1	TEV_Nluc_hHBA1	NLuc Barna lab	0.400508	0.046367	1	51	724	GGGGGGAAAUAAGAGAGAAAAGAAGAGUAAGAAGAAAUAUAAGAGCCACCAUGGCCGUUUACCCAUACGAUGUUCCUGACUAUGCGGGCUAUCCCUAUGACGUCCCGGACUAUGCAGGCUCCUAUCCAUAUGACGUUCCAGAUUACGCUGGAUCUGGCGUCUUCACACUCGAAGAUUUCGUUGGGGACUGGCGACAGACAGCCGGCUACAACCUGGACCAAGUCCUUGAACAGGGAGGUGUGUCCAGUUUGUUUCAGAAUCUCGGGGUGUCCGUAACUCCGAUCCAAAGGAUUGUCCUGAGCGGUGAAAAUGGGCUGAAGAUCGACAUCCAUGUCAUCAUCCCGUAUGAAGGUCUGAGCGGCGACCAAAUGGGCCAGAUCGAAAAAAUUUUUAAGGUGG…	673	0.000595108	6.8896e-05	857	277.27	218.309	337.188	260.218	414.732	325.911	407.109	322.527	387.461	305.627	396.509	310.63	397.285	314.077	0.386653	0.393451	0.484266	0.483935	0.324381	0.323535	0.461561	0.462671	0.479237	0.47504	0.454126	0.452114	0.466682	0.463577
520080B1	TCV_Nluc_hHBA1	NLuc Barna lab	0.45198	0.045949	1	67	740	GGGGGUAAUCUGCAAAUCCCUGGCACCCGCCUAAAAUUGCCCUCAUCAACCUUCUCUCUAUUCACGAUGGCCGUUUACCCAUACGAUGUUCCUGACUAUGCGGGCUAUCCCUAUGACGUCCCGGACUAUGCAGGCUCCUAUCCAUAUGACGUUCCAGAUUACGCUGGAUCUGGCGUCUUCACACUCGAAGAUUUCGUUGGGGACUGGCGACAGACAGCCGGCUACAACCUGGACCAAGUCCUUGAACAGGGAGGUGUGUCCAGUUUGUUUCAGAAUCUCGGGGUGUCCGUAACUCCGAUCCAAAGGAUUGUCCUGAGCGGUGAAAAUGGGCUGAAGAUCGACAUCCAUGUCAUCAUCCCGUAUGAAGGUCUGAGCGGCGACCAAAUGGGCCAGAUCGAA…	673	0.00067159	6.82749e-05	873	292.031	220.401	361.182	269.99	442.477	335.716	427.609	335.544	400.019	310.824	408.695	312.047	413.814	323.184	0.401174	0.413725	0.498836	0.506846	0.32749	0.334515	0.463665	0.46815	0.49858	0.489815	0.461848	0.458212	0.480214	0.474014
520081B1	P4_mActb_Nluc_hHBA1	NLuc Barna lab	0.398532	0.053292	1	156	829	GGGCGCGUUAUUGUUCUGCCGGGCGGACACGUGACGCGAAGCUUUAUAAAACCCGGCGGCGCAACGCGCAGCCACUGUCGAGUCGCGUCCACCCGCGAGCACAGCUUCUUUGCAGCUCCUUCGUUGCCGGUCCACACCCGCCACCAGUUCGCCCCAUGGCCGUUUACCCAUACGAUGUUCCUGACUAUGCGGGCUAUCCCUAUGACGUCCCGGACUAUGCAGGCUCCUAUCCAUAUGACGUUCCAGAUUACGCUGGAUCUGGCGUCUUCACACUCGAAGAUUUCGUUGGGGACUGGCGACAGACAGCCGGCUACAACCUGGACCAAGUCCUUGAACAGGGAGGUGUGUCCAGUUUGUUUCAGAAUCUCGGGGUGUCCGUAACUCCGAUCCAAAGGAUUG…	673	0.000592172	7.91857e-05	962	312.82	221.903	379.289	268.573	467.237	330.419	466.389	333.821	439.091	311.347	440.294	314	452.74	322.584	0.399068	0.394272	0.490965	0.485693	0.329722	0.325176	0.466568	0.457686	0.496019	0.484812	0.462625	0.456436	0.479322	0.470624
520082B1	TEV_Nluc_TCV	NLuc Barna lab	0.564832	0.021526	1	51	724	GGGGGGAAAUAAGAGAGAAAAGAAGAGUAAGAAGAAAUAUAAGAGCCACCAUGGCCGUUUACCCAUACGAUGUUCCUGACUAUGCGGGCUAUCCCUAUGACGUCCCGGACUAUGCAGGCUCCUAUCCAUAUGACGUUCCAGAUUACGCUGGAUCUGGCGUCUUCACACUCGAAGAUUUCGUUGGGGACUGGCGACAGACAGCCGGCUACAACCUGGACCAAGUCCUUGAACAGGGAGGUGUGUCCAGUUUGUUUCAGAAUCUCGGGGUGUCCGUAACUCCGAUCCAAAGGAUUGUCCUGAGCGGUGAAAAUGGGCUGAAGAUCGACAUCCAUGUCAUCAUCCCGUAUGAAGGUCUGAGCGGCGACCAAAUGGGCCAGAUCGAAAAAAUUUUUAAGGUGG…	673	0.000839275	3.19851e-05	1001	333.079	217.247	403.881	258.944	493.442	324.394	484.38	321.228	466.459	307.839	466.982	306.375	475.42	314.533	0.384761	0.403478	0.482011	0.492949	0.322803	0.332746	0.455238	0.466516	0.477307	0.483896	0.457413	0.465993	0.46736	0.474945
520083B1	TCV_Nluc_TCV	NLuc Barna lab	0.624301	0.017687	1	67	740	GGGGGUAAUCUGCAAAUCCCUGGCACCCGCCUAAAAUUGCCCUCAUCAACCUUCUCUCUAUUCACGAUGGCCGUUUACCCAUACGAUGUUCCUGACUAUGCGGGCUAUCCCUAUGACGUCCCGGACUAUGCAGGCUCCUAUCCAUAUGACGUUCCAGAUUACGCUGGAUCUGGCGUCUUCACACUCGAAGAUUUCGUUGGGGACUGGCGACAGACAGCCGGCUACAACCUGGACCAAGUCCUUGAACAGGGAGGUGUGUCCAGUUUGUUUCAGAAUCUCGGGGUGUCCGUAACUCCGAUCCAAAGGAUUGUCCUGAGCGGUGAAAAUGGGCUGAAGAUCGACAUCCAUGUCAUCAUCCCGUAUGAAGGUCUGAGCGGCGACCAAAUGGGCCAGAUCGAA…	673	0.000927639	2.62808e-05	1017	332.183	212.126	406.428	255.329	503.831	327.141	503.338	330.856	477.938	311.835	467.323	303.181	490.638	321.346	0.37939	0.399634	0.486094	0.495409	0.315194	0.32663	0.450492	0.459511	0.491614	0.494924	0.463351	0.469949	0.477482	0.482437
520084B1	P4_mActb_Nluc_TCV	NLuc Barna lab	0.592832	0.015729	1	156	829	GGGCGCGUUAUUGUUCUGCCGGGCGGACACGUGACGCGAAGCUUUAUAAAACCCGGCGGCGCAACGCGCAGCCACUGUCGAGUCGCGUCCACCCGCGAGCACAGCUUCUUUGCAGCUCCUUCGUUGCCGGUCCACACCCGCCACCAGUUCGCCCCAUGGCCGUUUACCCAUACGAUGUUCCUGACUAUGCGGGCUAUCCCUAUGACGUCCCGGACUAUGCAGGCUCCUAUCCAUAUGACGUUCCAGAUUACGCUGGAUCUGGCGUCUUCACACUCGAAGAUUUCGUUGGGGACUGGCGACAGACAGCCGGCUACAACCUGGACCAAGUCCUUGAACAGGGAGGUGUGUCCAGUUUGUUUCAGAAUCUCGGGGUGUCCGUAACUCCGAUCCAAAGGAUUG…	673	0.00088088	2.33715e-05	1106	355.974	213.891	430.752	259.469	540.327	333.174	543.846	330.036	517.575	311.768	501.118	300.97	530.71	320.902	0.385541	0.389468	0.495058	0.488542	0.317817	0.321857	0.447206	0.453091	0.490396	0.491723	0.463252	0.46797	0.476824	0.479847
520085B1	TEV_Nluc_WPRE	NLuc Barna lab	0.512467	0.025566	1	51	724	GGGGGGAAAUAAGAGAGAAAAGAAGAGUAAGAAGAAAUAUAAGAGCCACCAUGGCCGUUUACCCAUACGAUGUUCCUGACUAUGCGGGCUAUCCCUAUGACGUCCCGGACUAUGCAGGCUCCUAUCCAUAUGACGUUCCAGAUUACGCUGGAUCUGGCGUCUUCACACUCGAAGAUUUCGUUGGGGACUGGCGACAGACAGCCGGCUACAACCUGGACCAAGUCCUUGAACAGGGAGGUGUGUCCAGUUUGUUUCAGAAUCUCGGGGUGUCCGUAACUCCGAUCCAAAGGAUUGUCCUGAGCGGUGAAAAUGGGCUGAAGAUCGACAUCCAUGUCAUCAUCCCGUAUGAAGGUCUGAGCGGCGACCAAAUGGGCCAGAUCGAAAAAAUUUUUAAGGUGG…	673	0.000761467	3.79881e-05	1343	440.123	216.219	503.206	258.666	644.733	322.205	644.862	321.298	610.357	306.393	619.959	305.958	627.609	313.845	0.384348	0.374688	0.478759	0.480069	0.321276	0.327716	0.454618	0.461623	0.477412	0.480165	0.455264	0.454473	0.466338	0.467319
620087B1	TCV_Nluc_WPRE	NLuc Barna lab	0.496991	0.036013	1	67	740	GGGGGUAAUCUGCAAAUCCCUGGCACCCGCCUAAAAUUGCCCUCAUCAACCUUCUCUCUAUUCACGAUGGCCGUUUACCCAUACGAUGUUCCUGACUAUGCGGGCUAUCCCUAUGACGUCCCGGACUAUGCAGGCUCCUAUCCAUAUGACGUUCCAGAUUACGCUGGAUCUGGCGUCUUCACACUCGAAGAUUUCGUUGGGGACUGGCGACAGACAGCCGGCUACAACCUGGACCAAGUCCUUGAACAGGGAGGUGUGUCCAGUUUGUUUCAGAAUCUCGGGGUGUCCGUAACUCCGAUCCAAAGGAUUGUCCUGAGCGGUGAAAAUGGGCUGAAGAUCGACAUCCAUGUCAUCAUCCCGUAUGAAGGUCUGAGCGGCGACCAAAUGGGCCAGAUCGAA…	673	0.000738471	5.35111e-05	1359	449.927	222.21	523.647	264.766	652.453	323.87	668.246	334.016	624.199	314.631	648.376	323.071	646.222	324.323	0.393411	0.385318	0.481233	0.480098	0.330178	0.331072	0.480046	0.477098	0.496308	0.491719	0.467505	0.459308	0.481907	0.475513
620088B1	P4_mActb_Nluc_WPRE	NLuc Barna lab	0.459847	0.044242	1	156	829	GGGCGCGUUAUUGUUCUGCCGGGCGGACACGUGACGCGAAGCUUUAUAAAACCCGGCGGCGCAACGCGCAGCCACUGUCGAGUCGCGUCCACCCGCGAGCACAGCUUCUUUGCAGCUCCUUCGUUGCCGGUCCACACCCGCCACCAGUUCGCCCCAUGGCCGUUUACCCAUACGAUGUUCCUGACUAUGCGGGCUAUCCCUAUGACGUCCCGGACUAUGCAGGCUCCUAUCCAUAUGACGUUCCAGAUUACGCUGGAUCUGGCGUCUUCACACUCGAAGAUUUCGUUGGGGACUGGCGACAGACAGCCGGCUACAACCUGGACCAAGUCCUUGAACAGGGAGGUGUGUCCAGUUUGUUUCAGAAUCUCGGGGUGUCCGUAACUCCGAUCCAAAGGAUUG…	673	0.000683279	6.57385e-05	1448	477.265	221.329	549.472	258.12	695.051	332.087	706.484	332.815	666.159	314.748	676.642	315.448	686.322	323.782	0.383536	0.37947	0.493443	0.480007	0.328869	0.329603	0.46872	0.467294	0.494525	0.487903	0.467679	0.460055	0.481102	0.473979
620121B1	hHBB_Nluc_AMV	NLuc Barna lab	0.457791	0.033341	1	54	727	GGGACAUUUGCUUCUGACACAACUGUGUUCACUAGCAACCUCAAACAGACACCAUGGCCGUUUACCCAUACGAUGUUCCUGACUAUGCGGGCUAUCCCUAUGACGUCCCGGACUAUGCAGGCUCCUAUCCAUAUGACGUUCCAGAUUACGCUGGAUCUGGCGUCUUCACACUCGAAGAUUUCGUUGGGGACUGGCGACAGACAGCCGGCUACAACCUGGACCAAGUCCUUGAACAGGGAGGUGUGUCCAGUUUGUUUCAGAAUCUCGGGGUGUCCGUAACUCCGAUCCAAAGGAUUGUCCUGAGCGGUGAAAAUGGGCUGAAGAUCGACAUCCAUGUCAUCAUCCCGUAUGAAGGUCUGAGCGGCGACCAAAUGGGCCAGAUCGAAAAAAUUUUUAAGG…	673	0.000680224	4.95409e-05	912	306.41	222.68	346.347	263.781	434.295	327.424	454.841	325.467	431.041	310.295	420.206	310.004	442.941	317.881	0.391947	0.379766	0.486514	0.476201	0.330876	0.335976	0.46063	0.460752	0.483606	0.498729	0.461063	0.472633	0.472334	0.485681
620122B1	TMV_Nluc_hHBB	NLuc Barna lab	0.55807	0.020203	1	72	745	GGGGUAUUUUUACAACAAUUACCAACAACAACAAACAACAAACAACAUUACAAUUACUAUUUACAAUUACAAUGGCCGUUUACCCAUACGAUGUUCCUGACUAUGCGGGCUAUCCCUAUGACGUCCCGGACUAUGCAGGCUCCUAUCCAUAUGACGUUCCAGAUUACGCUGGAUCUGGCGUCUUCACACUCGAAGAUUUCGUUGGGGACUGGCGACAGACAGCCGGCUACAACCUGGACCAAGUCCUUGAACAGGGAGGUGUGUCCAGUUUGUUUCAGAAUCUCGGGGUGUCCGUAACUCCGAUCCAAAGGAUUGUCCUGAGCGGUGAAAAUGGGCUGAAGAUCGACAUCCAUGUCAUCAUCCCGUAUGAAGGUCUGAGCGGCGACCAAAUGGGCCAGA…	673	0.000829227	3.00193e-05	901	308.817	219.485	377.134	263.404	471.899	326.721	450.364	325.264	426.379	304.86	435.842	311.187	438.372	315.062	0.391387	0.418573	0.485469	0.52375	0.326129	0.342749	0.462388	0.483731	0.483305	0.499849	0.452987	0.473229	0.468146	0.486539
620123B1	DEN2_Nluc_hHBB	NLuc Barna lab	0.52893	0.025859	1	100	773	GGGAGUUGUUAGUCUACGUGGACCGACAAAGACAGAUUCUUUGAGGGAGCUAAGCUCAACGUAGUUCUAACAGUUUUUUAAUUAGAGAGCAGAUCUCUGAUGGCCGUUUACCCAUACGAUGUUCCUGACUAUGCGGGCUAUCCCUAUGACGUCCCGGACUAUGCAGGCUCCUAUCCAUAUGACGUUCCAGAUUACGCUGGAUCUGGCGUCUUCACACUCGAAGAUUUCGUUGGGGACUGGCGACAGACAGCCGGCUACAACCUGGACCAAGUCCUUGAACAGGGAGGUGUGUCCAGUUUGUUUCAGAAUCUCGGGGUGUCCGUAACUCCGAUCCAAAGGAUUGUCCUGAGCGGUGAAAAUGGGCUGAAGAUCGACAUCCAUGUCAUCAUCCCGUAUGAA…	673	0.000785929	3.84235e-05	929	304.261	212.48	347.518	258.951	443.96	319.098	467.255	328.854	437.937	306.993	425.841	295.841	452.596	317.923	0.384771	0.374077	0.474142	0.47789	0.31572	0.327515	0.439585	0.458386	0.488638	0.502966	0.456155	0.471406	0.472397	0.487186
620124B1	hHBB_Nluc_DEN2	NLuc Barna lab	0.489178	0.040237	1	54	727	GGGACAUUUGCUUCUGACACAACUGUGUUCACUAGCAACCUCAAACAGACACCAUGGCCGUUUACCCAUACGAUGUUCCUGACUAUGCGGGCUAUCCCUAUGACGUCCCGGACUAUGCAGGCUCCUAUCCAUAUGACGUUCCAGAUUACGCUGGAUCUGGCGUCUUCACACUCGAAGAUUUCGUUGGGGACUGGCGACAGACAGCCGGCUACAACCUGGACCAAGUCCUUGAACAGGGAGGUGUGUCCAGUUUGUUUCAGAAUCUCGGGGUGUCCGUAACUCCGAUCCAAAGGAUUGUCCUGAGCGGUGAAAAUGGGCUGAAGAUCGACAUCCAUGUCAUCAUCCCGUAUGAAGGUCUGAGCGGCGACCAAAUGGGCCAGAUCGAAAAAAUUUUUAAGG…	673	0.000726862	5.97875e-05	1200	396.216	218.542	477.057	256.272	582.246	312.814	575.374	322.588	547.864	307.753	556.593	314.299	561.619	315.17	0.380791	0.397547	0.464806	0.485205	0.324727	0.33018	0.467012	0.463827	0.479329	0.479479	0.457285	0.456553	0.468307	0.468016
620125B1	DEN2_Nluc_DEN2	NLuc Barna lab	0.511264	0.034916	1	100	773	GGGAGUUGUUAGUCUACGUGGACCGACAAAGACAGAUUCUUUGAGGGAGCUAAGCUCAACGUAGUUCUAACAGUUUUUUAAUUAGAGAGCAGAUCUCUGAUGGCCGUUUACCCAUACGAUGUUCCUGACUAUGCGGGCUAUCCCUAUGACGUCCCGGACUAUGCAGGCUCCUAUCCAUAUGACGUUCCAGAUUACGCUGGAUCUGGCGUCUUCACACUCGAAGAUUUCGUUGGGGACUGGCGACAGACAGCCGGCUACAACCUGGACCAAGUCCUUGAACAGGGAGGUGUGUCCAGUUUGUUUCAGAAUCUCGGGGUGUCCGUAACUCCGAUCCAAAGGAUUGUCCUGAGCGGUGAAAAUGGGCUGAAGAUCGACAUCCAUGUCAUCAUCCCGUAUGAA…	673	0.000759679	5.18811e-05	1246	408.711	215.122	486.633	254.439	603.859	316.671	602.784	328.197	574.603	309.447	569.129	301.547	588.693	318.822	0.378066	0.390556	0.470536	0.484638	0.319646	0.328019	0.448063	0.456765	0.487663	0.483775	0.459803	0.461158	0.473733	0.472467
620126B1	C3_Nluc_hHBB	NLuc Barna lab	0.554373	0.033777	1	65	738	GGGACUCCUCCCCAUCCUCUCCCUCUGUCCCUCUGUCCCUCUGACCCUGCACUGUCCCAGCACCAUGGCCGUUUACCCAUACGAUGUUCCUGACUAUGCGGGCUAUCCCUAUGACGUCCCGGACUAUGCAGGCUCCUAUCCAUAUGACGUUCCAGAUUACGCUGGAUCUGGCGUCUUCACACUCGAAGAUUUCGUUGGGGACUGGCGACAGACAGCCGGCUACAACCUGGACCAAGUCCUUGAACAGGGAGGUGUGUCCAGUUUGUUUCAGAAUCUCGGGGUGUCCGUAACUCCGAUCCAAAGGAUUGUCCUGAGCGGUGAAAAUGGGCUGAAGAUCGACAUCCAUGUCAUCAUCCCGUAUGAAGGUCUGAGCGGCGACCAAAUGGGCCAGAUCGAAAA…	673	0.000823734	5.01887e-05	894	300.564	217.23	364.636	266.211	449.304	332.322	443.487	333.92	414.415	308.605	424.135	309.557	428.951	321.263	0.395559	0.40787	0.493792	0.502577	0.322778	0.336201	0.459965	0.474424	0.496167	0.49607	0.458552	0.463552	0.477359	0.479811
620127B1	CYP2E1_Nluc_hHBB	NLuc Barna lab	0.519234	0.028806	1	37	710	GGGCUCCCGGGCUGGCAGCAGGGCCCCAGCGGCACCAUGGCCGUUUACCCAUACGAUGUUCCUGACUAUGCGGGCUAUCCCUAUGACGUCCCGGACUAUGCAGGCUCCUAUCCAUAUGACGUUCCAGAUUACGCUGGAUCUGGCGUCUUCACACUCGAAGAUUUCGUUGGGGACUGGCGACAGACAGCCGGCUACAACCUGGACCAAGUCCUUGAACAGGGAGGUGUGUCCAGUUUGUUUCAGAAUCUCGGGGUGUCCGUAACUCCGAUCCAAAGGAUUGUCCUGAGCGGUGAAAAUGGGCUGAAGAUCGACAUCCAUGUCAUCAUCCCGUAUGAAGGUCUGAGCGGCGACCAAAUGGGCCAGAUCGAAAAAAUUUUUAAGGUGGUGUACCCUGUGGAU…	673	0.000771522	4.28024e-05	866	288.758	221.566	341.358	268.011	429.681	327.191	428.019	329.551	409.087	314.106	405.676	310.987	418.553	321.829	0.398233	0.394178	0.486168	0.496168	0.329221	0.333439	0.462091	0.468448	0.489675	0.494248	0.466726	0.472387	0.4782	0.483318
620128B1	APOA2_Nluc_hHBB	NLuc Barna lab	0.579995	0.031321	1	62	735	GGGAGGCACAGACACCAAGGACAGAGACGCUGGCUAGGCCGCCCUCCCCACUGUUACCAACAUGGCCGUUUACCCAUACGAUGUUCCUGACUAUGCGGGCUAUCCCUAUGACGUCCCGGACUAUGCAGGCUCCUAUCCAUAUGACGUUCCAGAUUACGCUGGAUCUGGCGUCUUCACACUCGAAGAUUUCGUUGGGGACUGGCGACAGACAGCCGGCUACAACCUGGACCAAGUCCUUGAACAGGGAGGUGUGUCCAGUUUGUUUCAGAAUCUCGGGGUGUCCGUAACUCCGAUCCAAAGGAUUGUCCUGAGCGGUGAAAAUGGGCUGAAGAUCGACAUCCAUGUCAUCAUCCCGUAUGAAGGUCUGAGCGGCGACCAAAUGGGCCAGAUCGAAAAAAU…	673	0.000861805	4.65394e-05	891	303.151	224.224	356.281	271.3	446.258	332.151	442.892	331.42	417.597	311.289	432.235	321.178	430.244	321.354	0.403121	0.399866	0.493538	0.500851	0.33317	0.340237	0.477233	0.485112	0.492451	0.497072	0.462539	0.468683	0.477495	0.482878
620129B1	RBCS1A_Nluc_hHBB	NLuc Barna lab	0.567102	0.018544	1	422	1095	GGGCCAAGGUAAAAAAAAGGUAUGAAAGCUCUAUAGUAAGUAAAAUAUAAAUUCCCCAUAAGGAAAGGGCCAAGUCCACCAGGCAAGUAAAAUGAGCAAGCACCACUCCACCAUCACACAAUUUCACUCAUAGAUAACGAUAAGAUUCAUGGAAUUAUCUUCCACGUGGCAUUAUUCCAGCGGUUCAAGCCGAUAAGGGUCUCAACACCUCUCCUUAGGCCUUUGUGGCCGUUACCAAGUAAAAUUAACCUCACACAUAUCCACACUCAAAAUCCAACGGUGUAGAUCCUAGUCCACUUGAAUCUCAUGUAUCCUAGACCCUCCGAUCACUCCAAAGCUUGUUCUCAUUGUUGUUAUCAUUAUAUAUAGAUGACCAAAGCACUAGACCAAACCUCAGUC…	673	0.000842648	2.75542e-05	1251	461.253	222.536	565.53	268.001	680.395	330.893	615.784	327.938	586.73	302.948	634.21	313.391	601.257	315.443	0.398218	0.452062	0.491668	0.543881	0.330662	0.368707	0.465663	0.506963	0.487277	0.492233	0.450146	0.469009	0.468712	0.480621
620130B1	RBCS3B_Nluc_hHBB	NLuc Barna lab	0.516852	0.043855	1	114	787	GGGGGGCUUUUCGCCUUUAGGGGGUUCUCAUUAUAUAAAGAUGACAACACCAGUAGGAAAACAAGUCAGUAAGUAAACGAGCAAAAGAAGAAGAGAAACAACAAGAAGUAGUAAUGGCCGUUUACCCAUACGAUGUUCCUGACUAUGCGGGCUAUCCCUAUGACGUCCCGGACUAUGCAGGCUCCUAUCCAUAUGACGUUCCAGAUUACGCUGGAUCUGGCGUCUUCACACUCGAAGAUUUCGUUGGGGACUGGCGACAGACAGCCGGCUACAACCUGGACCAAGUCCUUGAACAGGGAGGUGUGUCCAGUUUGUUUCAGAAUCUCGGGGUGUCCGUAACUCCGAUCCAAAGGAUUGUCCUGAGCGGUGAAAAUGGGCUGAAGAUCGACAUCCAUGUCA…	673	0.000767982	6.51634e-05	943	320.305	209.765	374.393	249.889	472.796	317.09	464.872	324.334	439.606	303.026	447.283	291.226	452.239	313.68	0.371306	0.397023	0.471159	0.501374	0.311686	0.339666	0.432728	0.47432	0.481923	0.492971	0.450261	0.466178	0.466092	0.479575
620089B1	RpS25_Nluc_hHBB	NLuc Barna lab	0.529883	0.026992	1	45	718	GGGAGCGAGGCUGCUGUGGUCUACACGACUCUCUGAGCUUCGCCAUGGCCGUUUACCCAUACGAUGUUCCUGACUAUGCGGGCUAUCCCUAUGACGUCCCGGACUAUGCAGGCUCCUAUCCAUAUGACGUUCCAGAUUACGCUGGAUCUGGCGUCUUCACACUCGAAGAUUUCGUUGGGGACUGGCGACAGACAGCCGGCUACAACCUGGACCAAGUCCUUGAACAGGGAGGUGUGUCCAGUUUGUUUCAGAAUCUCGGGGUGUCCGUAACUCCGAUCCAAAGGAUUGUCCUGAGCGGUGAAAAUGGGCUGAAGAUCGACAUCCAUGUCAUCAUCCCGUAUGAAGGUCUGAGCGGCGACCAAAUGGGCCAGAUCGAAAAAAUUUUUAAGGUGGUGUACC…	673	0.000787345	4.0107e-05	874	291.655	220.636	342.539	266.97	427.969	325.037	432.885	327.012	410.677	309.411	412.69	313.083	421.781	318.212	0.396687	0.391921	0.482968	0.489667	0.327839	0.333702	0.465206	0.472185	0.485902	0.495292	0.459749	0.469883	0.472826	0.482587
620090B1	RpL31_Nluc_hHBB	NLuc Barna lab	0.50193	0.026906	1	88	761	GGGCCCGUGACCCGGAAGUUGUACGGCUACGCGACUUUCCCUCCCACAAACCCUCGCGCCCUUCCUUUCCUACUUGGGCCCGGCAGAAUGGCCGUUUACCCAUACGAUGUUCCUGACUAUGCGGGCUAUCCCUAUGACGUCCCGGACUAUGCAGGCUCCUAUCCAUAUGACGUUCCAGAUUACGCUGGAUCUGGCGUCUUCACACUCGAAGAUUUCGUUGGGGACUGGCGACAGACAGCCGGCUACAACCUGGACCAAGUCCUUGAACAGGGAGGUGUGUCCAGUUUGUUUCAGAAUCUCGGGGUGUCCGUAACUCCGAUCCAAAGGAUUGUCCUGAGCGGUGAAAAUGGGCUGAAGAUCGACAUCCAUGUCAUCAUCCCGUAUGAAGGUCUGAGCGGC…	673	0.00074581	3.99792e-05	917	309.445	217.716	364.471	259.789	453.999	326.315	455.856	331.037	425.036	306.407	432.155	307.252	440.446	318.722	0.386016	0.397461	0.484867	0.495091	0.3235	0.337454	0.456541	0.471271	0.491882	0.497117	0.455285	0.463507	0.473583	0.480312
620091B1	RpL38_Nluc_hHBB	NLuc Barna lab	0.533624	0.026641	1	82	755	GGGCUUUCCCCGUUCUCUUCGGUUCUCAUCGCUGUGAGUGUGCUGGGCAGGUGCGGACGCCAGAGCCGAGCCCGCGUCGCCAUGGCCGUUUACCCAUACGAUGUUCCUGACUAUGCGGGCUAUCCCUAUGACGUCCCGGACUAUGCAGGCUCCUAUCCAUAUGACGUUCCAGAUUACGCUGGAUCUGGCGUCUUCACACUCGAAGAUUUCGUUGGGGACUGGCGACAGACAGCCGGCUACAACCUGGACCAAGUCCUUGAACAGGGAGGUGUGUCCAGUUUGUUUCAGAAUCUCGGGGUGUCCGUAACUCCGAUCCAAAGGAUUGUCCUGAGCGGUGAAAAUGGGCUGAAGAUCGACAUCCAUGUCAUCAUCCCGUAUGAAGGUCUGAGCGGCGACCAA…	673	0.000792903	3.95854e-05	911	303.605	223.619	356.642	266.533	446.197	326.927	451.944	333.288	424.704	311.773	429.84	315.29	438.324	322.531	0.396038	0.391484	0.485776	0.489789	0.332271	0.333265	0.468485	0.471833	0.495228	0.496096	0.463259	0.466195	0.479243	0.481146
620092B1	Tubb2b_Nluc_hHBB	NLuc Barna lab	0.566677	0.022883	1	125	798	GGGCUCAGCCCGUAGCCCGUCGGUUCCGGAGUAAGUUCCAGGUGGCCCAGCAGUGGGUGUGGAAGGGGAGGAUCAUCAGACCCACUGACACAGACCCAAGACAGCAAGAAGCUAACCAGGCACCAUGGCCGUUUACCCAUACGAUGUUCCUGACUAUGCGGGCUAUCCCUAUGACGUCCCGGACUAUGCAGGCUCCUAUCCAUAUGACGUUCCAGAUUACGCUGGAUCUGGCGUCUUCACACUCGAAGAUUUCGUUGGGGACUGGCGACAGACAGCCGGCUACAACCUGGACCAAGUCCUUGAACAGGGAGGUGUGUCCAGUUUGUUUCAGAAUCUCGGGGUGUCCGUAACUCCGAUCCAAAGGAUUGUCCUGAGCGGUGAAAAUGGGCUGAAGAUCGA…	673	0.000842016	3.40015e-05	954	316.373	220.838	376.123	266.17	459.359	324.343	467.371	330.019	444.165	312.557	447.805	313.225	455.768	321.288	0.395498	0.394259	0.481936	0.481508	0.328139	0.331628	0.465416	0.469397	0.49037	0.489907	0.464423	0.465582	0.477397	0.477744
310001T1	humanHBB_3XHANluc_F30-Pepper_9897815_ Brourd_ Literal Pasta Everywhere	NLuc Eterna	0.852001	0.056964	1	4	906	GGGACAUUUGCUUCUGACACAACUGUGUUCACUAGCAACCUCAAACAGACACCAUGUGGCUAGUUUCACUAGCGAUCGUGACCGCCUGCGCCGGCGCAAUGGCCGUCUACCCCUACGACGUCCCCGAUUACGCCGGCUACCCCUACGACGUCCCGGACUAUGCCGGAUCCUAUCCGUAUGACGUCCCCGACUACGCCGGCUCCGGCGUAUUCACCCUGGAGGACUUCGUAGGGGACUGGCGGCAAACCGCCGGUUACAACCUGGACCAAGUGCUCGAGCAAGGAGGUGUCUCGAGCCUUUUCCAGAACCUAGGCGUCUCCGUCACUCCGAUCCAACGGAUCGUCCUGAGUGGCGAGAACGGCCUCAAGAUUGACAUCCAUGUCAUUAUUCCCUAUGAAG…	902	0.000944569	6.3153e-05	928	292.429	284.925	309.971	300.476	388.076	374.121	441.016	428.825	417.347	406.52	409.088	398.805	429.182	417.672	0.333122	0.334021	0.414768	0.418186	0.315882	0.315118	0.442134	0.440827	0.475415	0.475233	0.450687	0.449727	0.463051	0.46248
310002T1	humanHBB_3XHANluc_F30-Pepper_9898083_ Eli Fisker_ #Yellowstone hot spring viral letter frequency	NLuc Eterna	0.899855	0.052365	1	4	906	GGGACAUUUGCUUCUGACACAACUGUGUUCACUAGCAACCUCAAACAGACACCAUGUGGCUAGUAAGCCUCGCCAUCGUAACAGCCUGCGCCGGCGCCAUGGCCGUCUACCCAUACGAUGUACCAGACUACGCCGGCUACCCCUACGACGUCCCAGACUACGCAGGCUCCUACCCAUACGACGUCCCAGACUACGCAGGAUCAGGCGUCUUCACACUCGAAGACUUCGUUGGAGACUGGCGACAGACAGCCGGAUACAACCUAGACCAAGUCCUAGAGCAAGGAGGAGUAUCCAGUUUGUUCCAAAACCUCGGAGUCUCCGUAACACCAAUCCAAAGAAUAGUCCUAUCCGGAGAGAACGGAUUGAAGAUCGACAUCCACGUCAUCAUCCCGUACGAAG…	902	0.000997622	5.80543e-05	928	325.133	317.663	404.883	396.704	488.059	476.591	453.33	441.484	429.394	419.391	438.305	428.938	441.362	430.438	0.439805	0.436296	0.528372	0.525926	0.352177	0.350359	0.475541	0.472311	0.48945	0.488502	0.464957	0.462709	0.477204	0.475606
310003T1	humanHBB_3XHANluc_F30-Pepper_10014140_jiabei618_LinearDesign-1	NLuc Eterna	0.403851	0.018685	1	4	906	GGGACAUUUGCUUCUGACACAACUGUGUUCACUAGCAACCUCAAACAGACACCAUGUGGCUGGUUUCCCUCGCGAUAGUAACCGCUUGCGCAGGCGCCAUGGCCGUGUACCCGUAUGACGUCCCCGAUUAUGCAGGCUACCCGUACGAUGUGCCGGAUUACGCGGGGUCAUACCCCUAUGACGUUCCAGAUUAUGCCGGCUCUGGCGUCUUCACCCUCGAAGACUUCGUGGGUGACUGGCGCCAGACCGCCGGCUAUAAUCUGGACCAGGUUCUGGAGCAGGGAGGAGUGUCCUCCCUGUUCCAGAACCUGGGCGUCAGUGUGACCCCGAUCCAGCGCAUCGUGCUGUCCGGGGAGAACGGCCUCAAAAUCGAUAUUCAUGUUAUCAUUCCAUACGAGG…	902	0.000447728	2.07151e-05	928	256.747	248.011	224.262	214.399	285.859	271.788	363.369	349.859	357.847	346.662	362.317	351.37	360.608	348.26	0.237693	0.241662	0.301317	0.308038	0.274957	0.276667	0.389545	0.390428	0.38787	0.391562	0.384326	0.385611	0.386098	0.388586
310004T1	humanHBB_3XHANluc_F30-Pepper_9914171_ DigitalEmbrace_DE 3.1	NLuc Eterna	0.720117	0.059057	1	4	906	GGGACAUUUGCUUCUGACACAACUGUGUUCACUAGCAACCUCAAACAGACACCAUGUGGUUGGUGUCUCUGGCGAUUGUGACAGCUUGCGCCGGCGCUAUGGCAGUGUAUCCGUAUGAUGUGCCCGAUUAUGCUGGCUACCCAUAUGAUGUCCCCGAUUACGCAGGCAGCUACCCCUACGACGUACCAGAUUACGCUGGUAGCGGCGUCUUUACCCUAGAAGAUUUCGUCGGGGAUUGGAGGCAGACCGCAGGGUAUAAUCUGGACCAGGUAUUGGAGCAGGGCGGCGUGUCCAGCCUCUUCCAGAACCUGGGAGUGUCCGUGACCCCCAUCCAAAGGAUUGUGCUCUCGGGUGAGAAUGGUCUGAAGAUAGACAUUCACGUGAUUAUACCCUAUGAGG…	902	0.000798356	6.54734e-05	928	297.105	289.689	319.126	309.941	427.292	413.537	470.129	458.233	447.098	436.832	430.678	420.606	458.614	447.532	0.343615	0.343885	0.458467	0.460443	0.321163	0.320157	0.466303	0.464093	0.508018	0.506605	0.484292	0.481787	0.496155	0.494196
310005T1	humanHBB_3XHANluc_F30-Pepper_10019141_John2000_LinearDesign-LocalDesign_w50 ()	NLuc Eterna	0.341491	0.02148	1	4	906	GGGACAUUUGCUUCUGACACAACUGUGUUCACUAGCAACCUCAAACAGACACCAUGUGGCUGGUGAGCUUGGCCAUCGUGACGGCUUGUGCCGGAGCGAUGGCCGUAUAUCCGUACGAUGUCCCGGACUACGCGGGAUAUCCGUACGAUGUGCCGGAUUAUGCCGGGAGUUAUCCCUAUGACGUCCCGGAUUAUGCCGGGUCUGGCGUCUUCACCCUCGAAGACUUCGUGGGUGACUGGCGCCAGACCGCCGGGUACAACCUGGACCAGGUUCUGGAACAGGGAGGAGUUUCCUCCCUGUUCCAGAACCUGGGGGUGUCCGUUACCCCCAUUCAGCGCAUAGUGCUGAGUGGGGAGAACGGACUCAAAAUUGACAUUCACGUGAUAAUCCCGUACGAGG…	902	0.000378593	2.38137e-05	928	271.698	262.962	262.737	253.115	335.848	321.592	417.236	403.823	393.887	382.877	389.454	378.506	405.561	393.35	0.280615	0.283121	0.356532	0.361905	0.291532	0.292778	0.41963	0.41967	0.447697	0.449607	0.424475	0.424447	0.436086	0.437027
310006T1	humanHBB_3XHANluc_F30-Pepper_10018368_ Brourd_GNRA Tetraloops - 9	NLuc Eterna	0.794656	0.076275	1	4	906	GGGACAUUUGCUUCUGACACAACUGUGUUCACUAGCAACCUCAAACAGACACCAUGUGGUUAGUAUCUUUAGCAAUAGUGACGGCCUGCGCGGGAGCGAUGGCCGUCUAUCCGUACGAUGUGCCCGAUUAUGCCGGCUAUCCGUACGAUGUGCCGGAUUAUGCCGGAAGUUAUCCAUAUGACGUGCCAGAUUACGCCGGAAGCGGCGUCUUCACGUUGGAAGACUUCGUCGGCGACUGGAGACAGACCGCCGGGUACAACCUCGACCAAGUCCUGGAACAAGGCGGCGUAAGCAGCCUGUUCCAGAAUUUGGGAGUGAGUGUCACUCCCAUACAGAGGAUUGUACUCUCGGGAGAGAAUGGGCUGAAGAUCGACAUACAUGUCAUAAUACCUUAUGAAG…	902	0.000880993	8.45621e-05	928	289.422	281.614	292.243	282.638	382.406	368.243	440.468	427.277	425.045	414.573	413.932	404.794	432.756	420.925	0.313345	0.314917	0.408252	0.412075	0.312211	0.311877	0.448774	0.446047	0.4737	0.474642	0.459616	0.458023	0.466658	0.466332
310007T1	humanHBB_3XHANluc_F30-Pepper_9950372_ amybarish_AB_6	NLuc Eterna	0.703445	0.065032	1	4	906	GGGACAUUUGCUUCUGACACAACUGUGUUCACUAGCAACCUCAAACAGACACCAUGUGGUUGGUAAGCUUGGCAAUCGUAACUGCCUGCGCCGGAGCCAUGGCGGUAUACCCGUACGACGUGCCUGACUACGCGGGUUACCCCUACGACGUUCCGGACUACGCAGGCAGUUACCCCUACGACGUCCCGGAUUAUGCCGGGUCGGGAGUCUUCACGCUUGAAGACUUCGUAGGAGACUGGCGGCAGACCGCCGGUUACAAUCUGGAUCAGGUCCUCGAGCAAGGGGGCGUGUCCAGUUUGUUCCAGAAUCUCGGGGUGAGUGUCACCCCGAUCCAGAGGAUUGUCCUGUCCGGUGAAAACGGACUGAAGAUCGAUAUCCACGUCAUCAUUCCGUACGAGG…	902	0.000779873	7.20976e-05	928	292.5	285.084	312.361	302.619	380.034	365.274	443.555	430.516	418.586	407.784	415.406	405.334	431.07	419.15	0.335498	0.336596	0.40496	0.409519	0.316058	0.315194	0.449372	0.447636	0.47729	0.477969	0.452088	0.451062	0.464689	0.464515
310008T1	humanHBB_3XHANluc_F30-Pepper_9914160_ c-quence_ guessing	NLuc Eterna	0.789174	0.057339	1	4	906	GGGACAUUUGCUUCUGACACAACUGUGUUCACUAGCAACCUCAAACAGACACCAUGUGGUUGGUUAGUCUGGCAAUCGUUACGGCUUGCGCCGGAGCCAUGGCCGUCUACCCGUACGAUGUCCCAGACUACGCCGGUUACCCAUACGACGUACCGGACUAUGCAGGUUCAUAUCCAUACGAUGUUCCAGAUUAUGCUGGAUCAGGAGUAUUCACACUAGAAGAUUUUGUGGGUGACUGGCGUCAAACUGCAGGGUACAAUUUGGAUCAAGUGCUAGAACAGGGAGGCGUGUCCUCUCUUUUCCAAAACCUUGGAGUUUCGGUGACGCCCAUCCAGCGCAUCGUCCUUAGCGGAGAAAACGGACUGAAGAUUGACAUACAUGUCAUCAUUCCGUAUGAAG…	902	0.000874916	6.35687e-05	928	309.484	301.383	340.367	331.875	429.392	420.825	460.219	450.434	436.027	426.098	444.27	433.749	448.123	438.266	0.367932	0.366775	0.466546	0.462706	0.334128	0.333496	0.480875	0.47874	0.499372	0.495926	0.472392	0.469857	0.485882	0.482892
310009T1	humanHBB_3XHANluc_F30-Pepper_9898560_ MutantGodChicken_NanoL 1-44_ 48_ 51-64 unpaired	NLuc Eterna	0.842292	0.058736	1	4	906	GGGACAUUUGCUUCUGACACAACUGUGUUCACUAGCAACCUCAAACAGACACCAUGUGGCUCGUUUCCCUGGCCAUUGUCACCGCGUGUGCCGGUGCGAUGGCUGUGUACCCGUAUGAUGUGCCUGAUUAUGCCGGCUAUCCCUACGACGUGCCGGAUUAUGCCGGCAGUUACCCGUACGACGUGCCGGACUAUGCUGGGUCCGGCGUCUUCACACUUGAAGACUUUGUGGGGGACUGGCGGCAAACCGCCGGUUACAAUCUGGAUCAAGUCCUUGAACAAGGAGGUGUAUCCAGUUUGUUCCAAAAUCUUGGAGUGAGUGUAACUCCAAUACAACGGAUCGUCCUAAGCGGUGAAAAUGGGCUGAAGAUCGACAUCCAUGUCAUCAUCCCAUAUGAAG…	902	0.000933805	6.51175e-05	928	309.287	300.778	344.792	334.897	444.144	431.282	473.832	462.148	453.144	442.767	459.174	448.388	463.488	452.458	0.371283	0.371543	0.47814	0.478603	0.333457	0.333284	0.497104	0.494799	0.512359	0.510595	0.490873	0.488301	0.501616	0.499448
310010T1	humanHBB_3XHANluc_F30-Pepper_9898411_ Willyanto_-298.9 kcal with 278 pairs	NLuc Eterna	0.759579	0.037579	1	99	906	GGGACAUUUGCUUCUGACACAACUGUGUUCACUAGCAACCUCAAACAGACACCAUGUGGCUGGUGAGCCUCGCCAUUGUGACGGCCUGCGCCGGCGCUAUGGCCGUUUACCCAUACGAUGUUCCUGACUAUGCGGGCUAUCCGUAUGACGUCCCGGAUUAUGCAGGCUCCUAUCCAUAUGACGUUCCAGAUUACGCUGGAUCAGGUGUCUUCACACUUGAAGAUUUCGUUGGGGACUGGCGGCAGACAGCCGGUUACAAUCUGGACCAAGUCCUUGAACAGGGAGGUGUGUCCAGUUUGUUUCAGAAUCUCGGGGUGUCCGUAACUCCGAUCCAGAGGAUUGUCCUGAGCGGUGAAAAUGGGCUGAAGAUCGACAUCCAUGUCAUCAUCCCGUAUGAAG…	807	0.000941238	4.65663e-05	928	304.67	297.166	334.745	325.472	428.88	415.73	458.061	400.251	432.563	421.979	432.308	421.998	445.312	411.115	0.403311	0.360717	0.515155	0.462155	0.368236	0.328308	0.522922	0.465849	0.495974	0.4936	0.522898	0.466124	0.509436	0.479862
310011T1	humanHBB_3XHANluc_F30-Pepper_9892981_dl2007_317 pairs -411.5 kcal open 8	NLuc Eterna	0.658086	0.072275	1	4	906	GGGACAUUUGCUUCUGACACAACUGUGUUCACUAGCAACCUCAAACAGACACCAUGUGGUUAGUUAGUCUGGCCAUCGUAACGGCGUGCGCCGGCGCCAUGGCGGUGUACCCGUACGAUGUGCCAGACUAUGCCGGCUAUCCGUACGACGUACCGGAUUAUGCCGGCUCGUAUCCAUACGACGUCCCGGAUUACGCCGGGUCGGGAGUCUUCACACUUGAAGACUUCGUCGGGGACUGGCGGCAGACCGCCGGUUACAACCUCGACCAGGUUCUGGAGCAGGGAGGAGUGUCCUCCCUGUUCCAGAACCUGGGCGUGAGCGUCACGCCGAUCCAAAGGAUCGUCUUGAGCGGUGAAAAUGGGCUGAAGAUAGAUAUCCAUGUGAUCAUCCCCUAUGAAG…	902	0.000729585	8.01275e-05	928	277.112	268.952	264.382	256.558	337.126	325.146	428.178	416.999	407.419	396.864	398.144	388.684	417.798	406.932	0.284432	0.284895	0.360472	0.363282	0.298173	0.298612	0.430913	0.429034	0.462305	0.461398	0.439982	0.439029	0.451144	0.450214
310012T1	humanHBB_3XHANluc_F30-Pepper_9892303_ElNando888_OV/R3/Nluc E.10	NLuc Eterna	0.62612	0.052657	1	4	906	GGGACAUUUGCUUCUGACACAACUGUGUUCACUAGCAACCUCAAACAGACACCAUGUGGCUGGUGUCCCUAGCCAUUGUCACAGCGUGUGCAGGGGCAAUGGCCGUCUAUCCCUACGACGUGCCAGACUAUGCAGGUUACCCUUAUGACGUUCCCGACUACGCUGGUUCUUAUCCUUACGAUGUGCCAGACUAUGCUGGAAGCGGGGUCUUCACAUUGGAGGAUUUUGUCGGGGACUGGCGCCAGACCGCUGGAUAUAAUCUAGAUCAGGUUCUGGAACAAGGAGGAGUAUCCUCCUUGUUCCAGAACCUGGGUGUGAGCGUCACCCCGAUACAGAGAAUCGUGUUGUCGGGAGAGAAUGGCUUGAAAAUCGACAUUCACGUCAUAAUCCCCUACGAGG…	902	0.000694146	5.8378e-05	928	283.675	275.495	269.315	259.764	353.9	339.896	434.27	420.621	413.801	402.893	402.197	392.589	424.036	411.757	0.287986	0.290211	0.376824	0.381357	0.305427	0.305685	0.435243	0.433401	0.46632	0.467963	0.446666	0.445907	0.456493	0.456935
310013T1	humanHBB_3XHANluc_F30-Pepper_9892125_ Astromon_Astro-3	NLuc Eterna	0.793058	0.048615	1	4	906	GGGACAUUUGCUUCUGACACAACUGUGUUCACUAGCAACCUCAAACAGACACCAUGUGGCUAGUGUCCCUCGCCAUUGUGACGGCCUGCGCGGGAGCAAUGGCCGUAUACCCAUACGACGUACCAGACUACGCGGGCUACCCCUAUGACGUCCCGGACUAUGCAGGAUCCUAUCCAUACGACGUGCCAGAUUACGCUGGAUCUGGCGUCUUCACACUCGAAGAUUUCGUUGGGGACUGGCGGCAAACUGCCGGAUACAACCUGGACCAAGUCCUUGAACAGGGAGGUGUGUCCAGUUUGUUUCAGAAUCUGGGGGUGUCCGUGACUCCGAUCCAAAGGAUAGUGCUGAGCGGUGAAAACGGGCUGAAGAUAGAUAUCCAUGUCAUCAUCCCGUAUGAAG…	902	0.000879222	5.38969e-05	928	305.226	298.088	356.169	349.46	447.681	438.363	457.638	447.752	428.573	419.111	431.854	423.045	443.105	433.432	0.387428	0.383803	0.485991	0.482415	0.330475	0.328908	0.469008	0.465359	0.496399	0.493144	0.464647	0.461825	0.480523	0.477484
310014T1	humanHBB_3XHANluc_F30-Pepper_9889955_ stevetclark_Steve's Nano #9	NLuc Eterna	0.789751	0.053908	1	4	906	GGGACAUUUGCUUCUGACACAACUGUGUUCACUAGCAACCUCAAACAGACACCAUGUGGCUAGUAAGUCUGGCAAUUGUCACGGCCUGUGCAGGCGCAAUGGCAGUAUACCCAUACGAUGUGCCGGACUACGCAGGAUACCCCUACGACGUCCCGGACUACGCAGGAUCCUAUCCCUAUGACGUCCCAGAUUACGCUGGGUCGGGAGUAUUCACACUUGAAGACUUCGUUGGGGAUUGGAGGCAGACCGCUGGGUACAACCUAGACCAAGUCCUAGAGCAAGGAGGAGUGUCAAGUCUAUUCCAAAAUCUCGGAGUGAGCGUCACUCCGAUCCAACGUAUUGUCCUAAGCGGAGAAAACGGAUUGAAGAUAGAUAUCCAUGUGAUCAUCCCCUACGAAG…	902	0.000875555	5.9765e-05	928	306.465	298.961	363.798	354.732	451.335	439.754	461.737	449.87	436.184	425.815	440.293	429.983	448.96	437.842	0.393273	0.392024	0.487532	0.486352	0.331443	0.330243	0.4767	0.474454	0.498747	0.497561	0.472078	0.470025	0.485413	0.483793
310015T1	humanHBB_3XHANluc_F30-Pepper_10021769_ BugacMan_-12.1 kcal 5'_ 17 tetraloop i think	NLuc Eterna	0.676845	0.051755	1	4	906	GGGACAUUUGCUUCUGACACAACUGUGUUCACUAGCAACCUCAAACAGACACCAUGUGGUUAGUAUCCCUUGCAAUCGUGACGGCCUGCGCCGGCGCGAUGGCAGUUUAUCCAUACGAUGUUCCAGACUAUGCCGGUUAUCCCUAUGAUGUCCCGGACUAUGCAGGCUCCUACCCUUACGACGUGCCUGACUACGCAGGUAGUGGCGUCUUUACACUUGAAGACUUUGUAGGGGACUGGCGGCAAACCGCCGGUUACAACCUAGAUCAAGUUCUGGAACAGGGUGGAGUAAGCAGCUUAUUCCAGAAUCUCGGGGUAAGCGUUACCCCGAUACAGAGAAUUGUCCUGAGUGGUGAGAAUGGGUUGAAGAUCGACAUCCAUGUCAUCAUCCCGUACGAGG…	902	0.000750382	5.7378e-05	928	295.895	288.391	321.072	311.842	428.113	414.934	464.679	452.191	438.465	428.108	422.198	411.882	451.572	440.15	0.345722	0.345983	0.460015	0.461329	0.319724	0.318853	0.456632	0.454955	0.501321	0.500732	0.474621	0.472484	0.487971	0.486608
310016T1	humanHBB_3XHANluc_F30-Pepper_9921744_ Jieux_ AstroMod - Jieux - OpenVaccine	NLuc Eterna	0.695094	0.050844	1	4	906	GGGACAUUUGCUUCUGACACAACUGUGUUCACUAGCAACCUCAAACAGACACCAUGUGGCUGGUAAGCCUCGCGAUAGUGACUGCCUGCGCCGGGGCGAUGGCGGUUUACCCAUACGAUGUGCCGGACUAUGCCGGCUAUCCGUAUGACGUCCCGGACUAUGCAGGCAGCUACCCUUACGACGUGCCGGACUACGCUGGGUCCGGCGUCUUCACACUUGAAGAUUUCGUAGGGGACUGGCGGCAGACCGCCGGUUACAAUCUGGACCAAGUCCUUGAACAAGGAGGUGUGUCCAGUUUGUUCCAAAAUCUUGGGGUGUCUGUUACUCCGAUCCAAAGGAUUGUUUUGAGCGGUGAAAAUGGGCUGAAGAUAGACAUCCAUGUCAUCAUCCCAUAUGAGG…	902	0.000770614	5.63681e-05	928	295.693	288.189	315.198	305.607	403.067	390.615	455.475	443.634	430.975	420.393	423.889	413.606	443.225	432.013	0.33881	0.339652	0.433054	0.43434	0.3195	0.318635	0.458544	0.456777	0.491834	0.490814	0.466067	0.464413	0.47895	0.477613
320001D1	humanHBB_3XHANluc_F30-Pepper_001_RiboTree_Min_SUP_1	NLuc Eterna	0.775133	0.037708	1	4	906	GGGACAUUUGCUUCUGACACAACUGUGUUCACUAGCAACCUCAAACAGACACCAUGUGGCUGGUAAGCCUCGCGAUAGUGACUGCCUGCGCCGGGGCGAUGGCGGUUUACCCAUACGAUGUGCCGGACUAUGCCGGCUAUCCGUAUGACGUCCCGGACUAUGCAGGCAGCUACCCUUACGACGUGCCGGACUACGCUGGGUCCGGCGUCUUCACACUUGAAGAUUUCGUAGGGGACUGGCGGCAGACCGCCGGUUACAAUCUGGACCAAGUCCUUGAACAAGGAGGUGUGUCCAGUUUGUUCCAAAAUCUUGGGGUGUCUGUUACUCCGAUCCAAAGGAUUGUUUUGAGCGGUGAAAAUGGGCUGAAGAUAGACAUCCAUGUCAUCAUCCCAUAUGAGG…	902	0.000859349	4.18049e-05	928	296.398	288.894	317.097	307.848	402.411	388.296	455.839	443.206	430.074	419.445	428.852	418.542	442.957	431.325	0.341295	0.341699	0.430483	0.433632	0.320282	0.319395	0.464016	0.462125	0.491359	0.491206	0.465016	0.463442	0.478188	0.477324
320002D1	humanHBB_3XHANluc_F30-Pepper_002_RiboTree_Min_SUP_2	NLuc Eterna	0.79371	0.050047	1	4	906	GGGACAUUUGCUUCUGACACAACUGUGUUCACUAGCAACCUCAAACAGACACCAUGUGGCUGGUAAGCCUCGCGAUAGUGACUGCCUGCGCCGGGGCGAUGGCGGUUUACCCAUACGAUGUGCCGGACUAUGCCGGCUAUCCGUAUGACGUCCCGGACUAUGCAGGCAGCUACCCUUACGACGUGCCGGACUACGCUGGGUCCGGCGUCUUCACACUUGAAGAUUUCGUAGGGGACUGGCGGCAGACCGCCGGUUACAAUCUGGACCAAGUCCUUGAACAAGGAGGUGUGUCCAGUUUGUUCCAAAAUCUUGGGGUGUCUGUUACUCCGAUCCAAAGGAUUGUUUUGAGCGGUGAAAAUGGGCUGAAGAUAGACAUCCAUGUCAUCAUCCCAUAUGAGG…	902	0.000879945	5.54845e-05	928	296.354	288.85	316.827	307.577	402.444	388.623	456.618	443.971	430.615	420.073	429.476	419.166	443.617	432.022	0.340995	0.341409	0.430846	0.433668	0.320233	0.319347	0.464707	0.462797	0.492207	0.492045	0.465713	0.464025	0.47896	0.478035
320003D1	humanHBB_3XHANluc_F30-Pepper_003_RiboTree_Max_SUP_1	NLuc Eterna	0.820552	0.047014	1	4	906	GGGACAUUUGCUUCUGACACAACUGUGUUCACUAGCAACCUCAAACAGACACCAUGUGGCUGGUAAGCCUCGCGAUAGUGACUGCCUGCGCCGGGGCGAUGGCGGUUUACCCAUACGAUGUGCCGGACUAUGCCGGCUAUCCGUAUGACGUCCCGGACUAUGCAGGCAGCUACCCUUACGACGUGCCGGACUACGCUGGGUCCGGCGUCUUCACACUUGAAGAUUUCGUAGGGGACUGGCGGCAGACCGCCGGUUACAAUCUGGACCAAGUCCUUGAACAAGGAGGUGUGUCCAGUUUGUUCCAAAAUCUUGGGGUGUCUGUUACUCCGAUCCAAAGGAUUGUUUUGAGCGGUGAAAAUGGGCUGAAGAUAGACAUCCAUGUCAUCAUCCCAUAUGAGG…	902	0.000909703	5.2122e-05	928	297.234	289.73	318.635	309.348	403.223	390.476	454.241	441.817	429.759	419.157	429.525	419.215	442	430.487	0.342957	0.343357	0.4329	0.434508	0.321209	0.320296	0.464762	0.46285	0.48982	0.489484	0.464697	0.463103	0.477258	0.476293
320004D1	humanHBB_3XHANluc_F30-Pepper_004_RiboTree_Max_SUP_2	NLuc Eterna	0.906737	0.066063	1	4	906	GGGACAUUUGCUUCUGACACAACUGUGUUCACUAGCAACCUCAAACAGACACCAUGUGGCUGGUAAGCCUCGCGAUAGUGACUGCCUGCGCCGGGGCGAUGGCGGUUUACCCAUACGAUGUGCCGGACUAUGCCGGCUAUCCGUAUGACGUCCCGGACUAUGCAGGCAGCUACCCUUACGACGUGCCGGACUACGCUGGGUCCGGCGUCUUCACACUUGAAGAUUUCGUAGGGGACUGGCGGCAGACCGCCGGUUACAAUCUGGACCAAGUCCUUGAACAAGGAGGUGUGUCCAGUUUGUUCCAAAAUCUUGGGGUGUCUGUUACUCCGAUCCAAAGGAUUGUUUUGAGCGGUGAAAAUGGGCUGAAGAUAGACAUCCAUGUCAUCAUCCCAUAUGAGG…	902	0.00100525	7.32406e-05	928	297.19	289.686	318.271	309.019	402.581	388.68	456.931	444.107	430.94	420.398	430.188	419.878	443.935	432.253	0.342593	0.342964	0.430909	0.433816	0.32116	0.320248	0.465496	0.463564	0.492358	0.492382	0.466074	0.464375	0.479216	0.478378
320005D1	humanHBB_3XHANluc_F30-Pepper_001_MCsampler_highstruct	NLuc Eterna	0.870012	0.018425	1	99	906	GGGACAUUUGCUUCUGACACAACUGUGUUCACUAGCAACCUCAAACAGACACCAUGUGGCUGGUGAGCCUCGCCAUUGUGACGGCCUGCGCCGGGGCCAUGGCCGUUUACCCAUACGAUGUUCCUGACUAUGCGGGCUAUCCCUAUGACGUCCCGGACUAUGCAGGCUCCUAUCCAUAUGACGUUCCAGAUUACGCUGGAUCUGGCGUCUUCACACUCGAAGAUUUCGUUGGGGACUGGCGACAGACAGCCGGCUACAACCUGGACCAAGUCCUUGAACAGGGAGGUGUGUCCAGUUUGUUUCAGAAUCUCGGGGUGUCCGUAACUCCGAUCCAAAGGAUUGUCCUGAGCGGUGAAAAUGGGCUGAAGAUCGACAUCCAUGUCAUCAUCCCGUAUGAAG…	807	0.00107808	2.28315e-05	928	303.607	296.191	349.623	340.469	458.44	444.521	466.316	408.037	435.367	424.756	428.389	418.316	450.841	416.396	0.421895	0.376749	0.550831	0.494009	0.367028	0.327163	0.518359	0.461626	0.505622	0.502495	0.526339	0.469146	0.51598	0.485821
320006D1	humanHBB_3XHANluc_F30-Pepper_002_MCsampler_med1	NLuc Eterna	0.766781	0.037301	1	4	906	GGGACAUUUGCUUCUGACACAACUGUGUUCACUAGCAACCUCAAACAGACACCAUGUGGCUAGUGAGCCUCGCCAUCGUGACCGCUUGCGCGGGCGCCAUGGCGGUGUACCCGUACGACGUGCCCGACUACGCCGGGUACCCGUACGACGUGCCCGACUACGCGGGCACGUACCCGUACGACGUGCCCGACUACGCCGGGUGCGGCGUGUUCACGCUCGAGGACUUCGUCGGGGACUGGCGGCAGACCGCCGGUUACAACCUCGACCAGGUCCUCGAGCAAGGAGGGGUGUGCUCUCUCUUCCAGAACCUGGGCGUGUCGGUGACGCCGAUCCAGAGCAUCGUCCUCUCUGGCGAGAACGGGUUGAAAAUCGACAUCCACGUCAUCAUCCCGUACGAGG…	902	0.00085009	4.13537e-05	928	273.462	266.015	300.176	290.868	369.56	355.128	423.873	410.892	398.73	387.997	391.286	381.196	411.302	399.444	0.32247	0.323466	0.393711	0.398233	0.294917	0.294679	0.422612	0.421644	0.455534	0.45676	0.430151	0.429666	0.442843	0.443213
320007D1	humanHBB_3XHANluc_F30-Pepper_003_MCsampler_med2	NLuc Eterna	0.811804	0.039868	1	4	906	GGGACAUUUGCUUCUGACACAACUGUGUUCACUAGCAACCUCAAACAGACACCAUGUGGCUGGUUAGCCUCGCCAUUGUGACGGCCUGCGCCGGGGCGAUGGCGGUGUACCCGUACGACGUCCCGGACUACGCGGGGUACCCGUACGACGUCCCGGACUACGCAGGCUCGUACCCAUACGACGUUCCAGAUUACGCCGGAACCGGCGUCUUCACGCUCGAAGAUUUCGUUGGGGACUGGCGACAGACCGCCGGCUACAACCUGGACCAAGUCCUUGAGCAGGGAGGCGUGUCCAGUUUGUUUCAGAACCUCGGCGUGUCCGUAACGCCGAUCCAAAGGAUCGUGCUGAGCGGUGAGAAUGGGCUGAAGAUCGACAUUCAUGUCAUCAUCCCGUACGAGG…	902	0.000900004	4.41996e-05	928	284.227	276.001	330.11	321.657	414.963	402.205	443.047	431.142	413.108	402.574	399.412	389.886	428.077	416.858	0.356604	0.355722	0.445904	0.447158	0.305988	0.306279	0.432246	0.430401	0.477985	0.477421	0.446313	0.445159	0.462149	0.46129
320008D1	humanHBB_3XHANluc_F30-Pepper_004_MCsampler_lowstruct	NLuc Eterna	0.83361	0.028414	1	99	906	GGGACAUUUGCUUCUGACACAACUGUGUUCACUAGCAACCUCAAACAGACACCAUGUGGCUGGUGAGCCUCGCCAUUGUGACGGCCUGCGCCGGGGCCAUGGCCGUUUACCCAUACGAUGUUCCUGACUAUGCGGGCUAUCCCUAUGACGUCCCGGACUAUGCAGGCUCCUAUCCAUAUGACGUUCCAGAUUACGCUGGAUCUGGCGUCUUCACACUCGAAGAUUUCGUUGGGGACUGGCGACAGACAGCCGGCUACAACCUGGACCAAGUCCUUGAACAGGGAGGUGUGUCCAGCUUGUUUCAGAAUCUCGGGGUGUCCGUAACUCCGAUCCAAAGCAUUGUCCUGAGCGGUGAAAAUGGGCUGAAGAUCGACAUCCAUGUCAUCAUCCCGUAUGAGG…	807	0.00103297	3.52094e-05	928	301.4	293.984	349.693	340.388	460.066	446.593	466.982	410.099	437.918	427.286	428.329	418.256	452.45	418.692	0.421794	0.376824	0.553399	0.495761	0.364293	0.324785	0.518285	0.461562	0.508178	0.503213	0.529474	0.471894	0.518826	0.487554
720095B1	CoV-2-TTG-dSL1_Nluc_hHBB	NLuc Barna lab	0.546554	0.022856	1	242	915	GGGAUUAAAAACCAACUUUCGAUCUCUUGUAGAUCUGUUCUCUAAACGAACUUUAAAAUCUGUGUGGCUGUCACUCGGCUGCUUGCUUAGUGCACUCACGCAGUAUAAUUAAUAACUAAUUACUGUCGUUGACAGGACACGAGUAACUCGUCUAUCUUCUGCAGGCUGCUUACGGUUUCGUCCGUGUUGCAGCCGAUCAUCAGCACAUCUAGGUUUCGUCCGGGUGUGACCGAAAGGUAAGAUGGCCGUUUACCCAUACGAUGUUCCUGACUAUGCGGGCUAUCCCUAUGACGUCCCGGACUAUGCAGGCUCCUAUCCAUAUGACGUUCCAGAUUACGCUGGAUCUGGCGUCUUCACACUCGAAGAUUUCGUUGGGGACUGGCGACAGACAGCCGGCUA…	673	0.000812116	3.39614e-05	1071	360.84	219.39	411.503	260.682	538.749	325.557	535.521	324.731	510.639	307.591	513.306	311.06	523.08	316.161	0.387343	0.384223	0.48374	0.503033	0.325987	0.336919	0.462199	0.479277	0.482513	0.50002	0.457044	0.476787	0.469779	0.488403
720096B1	CoV-2-TTG-dSL2_Nluc_hHBB	NLuc Barna lab	0.549218	0.025203	1	254	927	GGGAUUAAAGGUUUAUACCUUCCCAGGUAACAAACCAACCAACUUUCUGUUCUCUAAACGAACUUUAAAAUCUGUGUGGCUGUCACUCGGCUGCUUGCUUAGUGCACUCACGCAGUAUAAUUAAUAACUAAUUACUGUCGUUGACAGGACACGAGUAACUCGUCUAUCUUCUGCAGGCUGCUUACGGUUUCGUCCGUGUUGCAGCCGAUCAUCAGCACAUCUAGGUUUCGUCCGGGUGUGACCGAAAGGUAAGAUGGCCGUUUACCCAUACGAUGUUCCUGACUAUGCGGGCUAUCCCUAUGACGUCCCGGACUAUGCAGGCUCCUAUCCAUAUGACGUUCCAGAUUACGCUGGAUCUGGCGUCUUCACACUCGAAGAUUUCGUUGGGGACUGGCGACA…	673	0.000816074	3.74487e-05	1083	372.447	221.401	429.025	268.335	545.192	326.4	542.894	327.314	517.065	309.891	528.16	313.56	529.979	318.603	0.398715	0.396145	0.484992	0.503409	0.328976	0.343903	0.465914	0.487683	0.486351	0.501287	0.460462	0.477438	0.473407	0.489362
720097B1	CoV-2-TTG-dSL3_Nluc_hHBB	NLuc Barna lab	0.493961	0.031002	1	254	927	GGGAUUAAAGGUUUAUACCUUCCCAGGUAACAAACCAACCAACUUUCGAUCUCUUGUAGAUCUUUUAAAAUCUGUGUGGCUGUCACUCGGCUGCUUGCUUAGUGCACUCACGCAGUAUAAUUAAUAACUAAUUACUGUCGUUGACAGGACACGAGUAACUCGUCUAUCUUCUGCAGGCUGCUUACGGUUUCGUCCGUGUUGCAGCCGAUCAUCAGCACAUCUAGGUUUCGUCCGGGUGUGACCGAAAGGUAAGAUGGCCGUUUACCCAUACGAUGUUCCUGACUAUGCGGGCUAUCCCUAUGACGUCCCGGACUAUGCAGGCUCCUAUCCAUAUGACGUUCCAGAUUACGCUGGAUCUGGCGUCUUCACACUCGAAGAUUUCGUUGGGGACUGGCGACA…	673	0.000733969	4.60654e-05	1083	367.722	219.358	424.178	265.712	540.5	325.839	544.166	326.049	513.686	304.742	528.579	311.547	528.926	315.395	0.394818	0.391669	0.484159	0.499077	0.32594	0.33954	0.462923	0.488069	0.48447	0.502462	0.452812	0.474317	0.468641	0.48839
720098B1	CoV-2-TTG-dSL4-1_Nluc_hHBB	NLuc Barna lab	0.531174	0.028272	1	225	898	GGGAUUAAAGGUUUAUACCUUCCCAGGUAACAAACCAACCAACUUUCGAUCUCUUGUAGAUCUGUUCUCUAAACGAACUUUAAAAUUAUAAUUAAUAACUAAUUACUGUCGUUGACAGGACACGAGUAACUCGUCUAUCUUCUGCAGGCUGCUUACGGUUUCGUCCGUGUUGCAGCCGAUCAUCAGCACAUCUAGGUUUCGUCCGGGUGUGACCGAAAGGUAAGAUGGCCGUUUACCCAUACGAUGUUCCUGACUAUGCGGGCUAUCCCUAUGACGUCCCGGACUAUGCAGGCUCCUAUCCAUAUGACGUUCCAGAUUACGCUGGAUCUGGCGUCUUCACACUCGAAGAUUUCGUUGGGGACUGGCGACAGACAGCCGGCUACAACCUGGACCAAGUCC…	673	0.000789263	4.20089e-05	1054	362.916	220.363	419.616	263.777	535.369	326.136	525.071	327.219	496.516	304.039	521.204	315.156	510.793	315.629	0.391942	0.398118	0.484601	0.50794	0.327433	0.344323	0.468286	0.494501	0.48621	0.49817	0.451767	0.471078	0.468988	0.484624
720099B1	CoV-2-TTG-dSL4-2_Nluc_hHBB	NLuc Barna lab	0.564975	0.017557	1	250	923	GGGAUUAAAGGUUUAUACCUUCCCAGGUAACAAACCAACCAACUUUCGAUCUCUUGUAGAUCUGUUCUCUAAACGAACUUUAAAAUCUGUGUGGCUGUCACUCGGCUGCUUGCUUAGUGCACUCACGCAGCUGUCGUUGACAGGACACGAGUAACUCGUCUAUCUUCUGCAGGCUGCUUACGGUUUCGUCCGUGUUGCAGCCGAUCAUCAGCACAUCUAGGUUUCGUCCGGGUGUGACCGAAAGGUAAGAUGGCCGUUUACCCAUACGAUGUUCCUGACUAUGCGGGCUAUCCCUAUGACGUCCCGGACUAUGCAGGCUCCUAUCCAUAUGACGUUCCAGAUUACGCUGGAUCUGGCGUCUUCACACUCGAAGAUUUCGUUGGGGACUGGCGACAGACA…	673	0.000839487	2.60877e-05	1079	368.391	220.244	418.84	262.128	534.839	323.936	538.568	326.625	507.116	305.987	524.937	313.592	522.842	316.306	0.389492	0.388174	0.481331	0.49568	0.327256	0.341419	0.465962	0.486503	0.485327	0.499137	0.454661	0.469987	0.469994	0.484562
720100B1	CoV-2-TTG-dSL4-full_Nluc_hHBB	NLuc Barna lab	0.597809	0.02536	1	206	879	GGGAUUAAAGGUUUAUACCUUCCCAGGUAACAAACCAACCAACUUUCGAUCUCUUGUAGAUCUGUUCUCUAAACGAACUUUAAAAUCUGUCGUUGACAGGACACGAGUAACUCGUCUAUCUUCUGCAGGCUGCUUACGGUUUCGUCCGUGUUGCAGCCGAUCAUCAGCACAUCUAGGUUUCGUCCGGGUGUGACCGAAAGGUAAGAUGGCCGUUUACCCAUACGAUGUUCCUGACUAUGCGGGCUAUCCCUAUGACGUCCCGGACUAUGCAGGCUCCUAUCCAUAUGACGUUCCAGAUUACGCUGGAUCUGGCGUCUUCACACUCGAAGAUUUCGUUGGGGACUGGCGACAGACAGCCGGCUACAACCUGGACCAAGUCCUUGAACAGGGAGGUGUGUC…	673	0.000888275	3.7682e-05	1035	354.842	220.244	407.636	263.538	516.94	322.906	516.183	325.029	489.062	306.014	505.2	313.384	502.623	315.522	0.391587	0.393852	0.479801	0.499459	0.327256	0.342843	0.465652	0.488116	0.482955	0.498728	0.454702	0.472523	0.468828	0.485626
720101B1	CoV-2-TTG-dSL5A_Nluc_hHBB	NLuc Barna lab	0.559424	0.024905	1	226	899	GGGAUUAAAGGUUUAUACCUUCCCAGGUAACAAACCAACCAACUUUCGAUCUCUUGUAGAUCUGUUCUCUAAACGAACUUUAAAAUCUGUGUGGCUGUCACUCGGCUGCUUGCUUAGUGCACUCACGCAGUAUAAUUAAUAACUAAUUACUGUCGUUGACAGGACACGAGUAACUCGUCUAUCUUCGCACAUCUAGGUUUCGUCCGGGUGUGACCGAAAGGUAAGAUGGCCGUUUACCCAUACGAUGUUCCUGACUAUGCGGGCUAUCCCUAUGACGUCCCGGACUAUGCAGGCUCCUAUCCAUAUGACGUUCCAGAUUACGCUGGAUCUGGCGUCUUCACACUCGAAGAUUUCGUUGGGGACUGGCGACAGACAGCCGGCUACAACCUGGACCAAGUC…	673	0.000831239	3.70059e-05	1055	357.827	220.15	411.996	264.978	524.131	325.371	528.54	326.543	500.419	305.627	509.117	310.533	514.479	316.085	0.393727	0.390517	0.483463	0.496807	0.327117	0.339173	0.461416	0.482575	0.485206	0.500985	0.454127	0.474331	0.469666	0.487658
720102B1	CoV-2-TTG-dSL5B_C_Nluc_hHBB	NLuc Barna lab	0.581866	0.01771	1	234	907	GGGAUUAAAGGUUUAUACCUUCCCAGGUAACAAACCAACCAACUUUCGAUCUCUUGUAGAUCUGUUCUCUAAACGAACUUUAAAAUCUGUGUGGCUGUCACUCGGCUGCUUGCUUAGUGCACUCACGCAGUAUAAUUAAUAACUAAUUACUGUCGUUGACAGGACACGAGUAACUCGUCUAUCUUCUGCAGGCUGCUUACGGUUUCGUCCGUGUUGCAGCCGAUCAUCAGAAGAUGGCCGUUUACCCAUACGAUGUUCCUGACUAUGCGGGCUAUCCCUAUGACGUCCCGGACUAUGCAGGCUCCUAUCCAUAUGACGUUCCAGAUUACGCUGGAUCUGGCGUCUUCACACUCGAAGAUUUCGUUGGGGACUGGCGACAGACAGCCGGCUACAACCUGG…	673	0.000864585	2.6315e-05	1063	366.563	222.521	415.294	265.852	522.91	323.932	531.766	326.441	506.825	309.644	519.201	319.089	519.295	318.042	0.395025	0.390681	0.481326	0.491919	0.33064	0.344839	0.474129	0.48843	0.485053	0.50025	0.460095	0.476787	0.472574	0.488519
720103B1	CoV-2-TTG-dSL5A-C_Nluc_hHBB	NLuc Barna lab	0.524311	0.02785	1	189	862	GGGAUUAAAGGUUUAUACCUUCCCAGGUAACAAACCAACCAACUUUCGAUCUCUUGUAGAUCUGUUCUCUAAACGAACUUUAAAAUCUGUGUGGCUGUCACUCGGCUGCUUGCUUAGUGCACUCACGCAGUAUAAUUAAUAACUAAUUACUGUCGUUGACAGGACACGAGUAACUCGUCUAUCUUAAGAUGGCCGUUUACCCAUACGAUGUUCCUGACUAUGCGGGCUAUCCCUAUGACGUCCCGGACUAUGCAGGCUCCUAUCCAUAUGACGUUCCAGAUUACGCUGGAUCUGGCGUCUUCACACUCGAAGAUUUCGUUGGGGACUGGCGACAGACAGCCGGCUACAACCUGGACCAAGUCCUUGAACAGGGAGGUGUGUCCAGUUUGUUUCAGAAUC…	673	0.000779065	4.13819e-05	1018	354.12	223.044	404.626	267.602	514.297	327.266	513.275	325.91	485.606	305.167	498.211	315.52	499.44	315.539	0.397625	0.397472	0.48628	0.505203	0.331417	0.347858	0.468827	0.489402	0.484265	0.504199	0.453442	0.477019	0.468854	0.490609
720104B1	CoV-2-TTG-dSL5_Nluc_hHBB	NLuc Barna lab	0.52306	0.027129	1	153	826	GGGAUUAAAGGUUUAUACCUUCCCAGGUAACAAACCAACCAACUUUCGAUCUCUUGUAGAUCUGUUCUCUAAACGAACUUUAAAAUCUGUGUGGCUGUCACUCGGCUGCUUGCUUAGUGCACUCACGCAGUAUAAUUAAUAACUAAUUACUGAUGGCCGUUUACCCAUACGAUGUUCCUGACUAUGCGGGCUAUCCCUAUGACGUCCCGGACUAUGCAGGCUCCUAUCCAUAUGACGUUCCAGAUUACGCUGGAUCUGGCGUCUUCACACUCGAAGAUUUCGUUGGGGACUGGCGACAGACAGCCGGCUACAACCUGGACCAAGUCCUUGAACAGGGAGGUGUGUCCAGUUUGUUUCAGAAUCUCGGGGUGUCCGUAACUCCGAUCCAAAGGAUUGUCC…	673	0.000777207	4.03105e-05	982	340.028	221.342	392.399	267.091	494.36	325.967	493.372	322.351	474.395	307.919	481.102	311.903	483.884	315.135	0.396867	0.399592	0.484349	0.503421	0.328888	0.346261	0.463452	0.489921	0.478976	0.502416	0.457532	0.483091	0.468254	0.492753
720105B1	CoV-2-TTG-dSL1-3_Nluc_hHBB	NLuc Barna lab	0.576819	0.020658	1	194	867	GGGUUUAAAAUCUGUGUGGCUGUCACUCGGCUGCUUGCUUAGUGCACUCACGCAGUAUAAUUAAUAACUAAUUACUGUCGUUGACAGGACACGAGUAACUCGUCUAUCUUCUGCAGGCUGCUUACGGUUUCGUCCGUGUUGCAGCCGAUCAUCAGCACAUCUAGGUUUCGUCCGGGUGUGACCGAAAGGUAAGAUGGCCGUUUACCCAUACGAUGUUCCUGACUAUGCGGGCUAUCCCUAUGACGUCCCGGACUAUGCAGGCUCCUAUCCAUAUGACGUUCCAGAUUACGCUGGAUCUGGCGUCUUCACACUCGAAGAUUUCGUUGGGGACUGGCGACAGACAGCCGGCUACAACCUGGACCAAGUCCUUGAACAGGGAGGUGUGUCCAGUUUGUUUCA…	673	0.000857086	3.06954e-05	1023	344.919	221.825	396.335	269.121	506.918	324.485	510.873	323.961	482.741	306.416	491.21	317.159	496.807	315.189	0.399883	0.387424	0.482147	0.495521	0.329606	0.337164	0.471262	0.480166	0.481369	0.499387	0.455299	0.471888	0.468334	0.485637
720106B1	CoV-2-TTG-dSL4-5_Nluc_hHBB	NLuc Barna lab	0.567876	0.027983	1	87	760	GGGAUUAAAGGUUUAUACCUUCCCAGGUAACAAACCAACCAACUUUCGAUCUCUUGUAGAUCUGUUCUCUAAACGAACUUUAAAAUAUGGCCGUUUACCCAUACGAUGUUCCUGACUAUGCGGGCUAUCCCUAUGACGUCCCGGACUAUGCAGGCUCCUAUCCAUAUGACGUUCCAGAUUACGCUGGAUCUGGCGUCUUCACACUCGAAGAUUUCGUUGGGGACUGGCGACAGACAGCCGGCUACAACCUGGACCAAGUCCUUGAACAGGGAGGUGUGUCCAGUUUGUUUCAGAAUCUCGGGGUGUCCGUAACUCCGAUCCAAAGGAUUGUCCUGAGCGGUGAAAAUGGGCUGAAGAUCGACAUCCAUGUCAUCAUCCCGUAUGAAGGUCUGAGCGGCG…	673	0.000843798	4.15795e-05	916	312.793	219.894	370.398	266.291	463.414	327.136	460.844	324.97	438.448	305.315	453.77	315.099	449.646	315.142	0.395677	0.404365	0.486087	0.505911	0.326736	0.341477	0.468201	0.495382	0.482867	0.503105	0.453663	0.478655	0.468265	0.49088
720107B1	CoV-2-TTG-TTGfull√Ç¬≠√Ç¬≠_Nluc_hHBB	NLuc Barna lab	0.569314	0.016276	1	304	977	GGGAUUAAAGGUUUAUACCUUCCCAGGUAACAAACCAACCAACUUUCGAUCUCUUGUAGAUCUGUUCUCUAAACGAACUUUAAAAUCUGUGUGGCUGUCACUCGGCUGCUUGCUUAGUGCACUCACGCAGUAUAAUUAAUAACUAAUUACUGUCGUUGACAGGACACGAGUAACUCGUCUAUCUUCUGCAGGCUGCUUACGGUUUCGUCCGUGUUGCAGCCGAUCAUCAGCACAUCUAGGUUUCGUCCGGGUGUGACCGAAAGGUAAGUUGGAGAGCCUUGUCCCUGGUUUCAACGAGAAAACAUGGCCGUUUACCCAUACGAUGUUCCUGACUAUGCGGGCUAUCCCUAUGACGUCCCGGACUAUGCAGGCUCCUAUCCAUAUGACGUUCCAGAUUAC…	673	0.000845935	2.41842e-05	1133	385.032	221.288	440.302	267.051	565.733	328.368	567.101	328.116	535.457	306.511	544.324	312.07	551.279	317.314	0.396806	0.388616	0.487917	0.499323	0.328808	0.339834	0.4637	0.480427	0.487542	0.50053	0.455441	0.472601	0.471491	0.486566
720108B1	CoV-2-TTG-TTGfull√Ç¬≠√Ç¬≠-dSL1-3_Nluc_hHBB	NLuc Barna lab	0.520086	0.029935	1	229	902	GGGUUUAAAAUCUGUGUGGCUGUCACUCGGCUGCUUGCUUAGUGCACUCACGCAGUAUAAUUAAUAACUAAUUACUGUCGUUGACAGGACACGAGUAACUCGUCUAUCUUCUGCAGGCUGCUUACGGUUUCGUCCGUGUUGCAGCCGAUCAUCAGCACAUCUAGGUUUCGUCCGGGUGUGACCGAAAGGUAAGUUGGAGAGCCUUGUCCCUGGUUUCAACGAGAAAACAUGGCCGUUUACCCAUACGAUGUUCCUGACUAUGCGGGCUAUCCCUAUGACGUCCCGGACUAUGCAGGCUCCUAUCCAUAUGACGUUCCAGAUUACGCUGGAUCUGGCGUCUUCACACUCGAAGAUUUCGUUGGGGACUGGCGACAGACAGCCGGCUACAACCUGGACCAA…	673	0.000772788	4.44799e-05	1058	353.477	221.43	408.029	268.532	525.134	329.093	530.452	329.114	498.768	306.871	503.824	314.307	514.61	317.992	0.399008	0.385661	0.488994	0.496345	0.329019	0.334099	0.467023	0.476204	0.489026	0.501372	0.455974	0.471426	0.4725	0.486399
820117B1	hHBB_NlucP_hHBB	NLuc Barna lab	0.600517	0.035357	1	4	745	GGGACAUUUGCUUCUGACACAACUGUGUUCACUAGCAACCUCAAACAGACACCAUGGUCUUCACACUCGAAGAUUUCGUUGGGGACUGGCGACAGACAGCCGGCUACAACCUGGACCAAGUCCUUGAACAGGGAGGUGUGUCCAGUUUGUUUCAGAAUCUCGGGGUGUCCGUAACUCCGAUCCAAAGGAUUGUCCUGAGCGGUGAAAAUGGGCUGAAGAUCGACAUCCAUGUCAUCAUCCCGUAUGAAGGUCUGAGCGGCGACCAAAUGGGCCAGAUCGAAAAAAUUUUUAAGGUGGUGUACCCUGUGGAUGAUCAUCACUUUAAGGUGAUCCUGCACUAUGGCACACUGGUAAUCGACGGGGUUACGCCGAACAUGAUCGACUAUUUCGGACGGCCGU…	741	0.000810414	4.77152e-05	901	301.839	239.408	348.702	287.05	448.088	359.187	448.893	359.283	422.137	340.353	424.533	335.469	435.515	349.818	0.387382	0.387016	0.484732	0.497323	0.323088	0.335005	0.452725	0.47118	0.484862	0.498216	0.459316	0.468521	0.472089	0.483368
930003D1	humanHBB_3XHANluc_F30-Pepper_Curevac_3	NLuc Eterna	0.430307	0.040574	1	4	772	GGGACAUUUGCUUCUGACACAACUGUGUUCACUAGCAACCUCAAACAGACACCAUGUGGCUCGUGUGCCUGGCGAUCGUGACGGCGUGCGCCGGCGCGAUGGCGGUCUACCCCUACGACGUCCCCGACUACGCGGGCUACCCCUACGACGUGCCGGACUACGCCGGCUCCUACCCCUACGACGUGCCCGACUACGCCGGCUGCGGCGUCUUCACCCUCGAGGACUUCGUCGGGGACUGGCGGCAGACCGCCGGCUACAACCUCGACCAGGUCCUGGAGCAGGGGGGCGUGAGGUCCCUGUUCCAGAACCUCGGGGUCUGGGUCACCCCCAUCCAGCGGAUCGUCCUCAGGGGGGAGAACGGCCUGAAGAUCGACAUCCACGUCAUCAUCCCCUACGAGG…	768	0.000560296	5.28307e-05	928	276.351	216.419	324.248	259.375	410.352	324.209	423.031	332.012	393.053	308.46	391.824	302.892	408.042	320.236	0.337728	0.349405	0.422147	0.44219	0.281796	0.297792	0.394391	0.422224	0.432307	0.455853	0.40164	0.423549	0.416974	0.439701
930004D1	humanHBB_3XHANluc_F30-Pepper_Curevac_4	NLuc Eterna	0.433917	0.034798	1	4	772	GGGACAUUUGCUUCUGACACAACUGUGUUCACUAGCAACCUCAAACAGACACCAUGUGGCUGGUGUGGCUCGCGAUCGUCACCGCCUGCGCCGGCGCCAUGGCCGUGUACCCGUACGACGUCCCCGACUACGCCGGCUACCCCUACGACGUGCCGGACUACGCCGGCUCGUACCCGUACGACGUGCCCGACUACGCGGGGAGGGGGGUCUUCACGCUCGAGGACUUCGUCGGGGACUGGCGGCAGACCGCCGGCUACAACCUCGACCAGGUCCUGGAGCAGGGGGGCGUCAGGAGCCUCUUCCAGAACCUGGGGGUGUGGGUGACCCCCAUCCAGCGCAUCGUGCUCUCCGGGGAGAACGGCCUCAAGAUCGACAUCCACGUGAUCAUCCCGUACGAGG…	768	0.000564996	4.53099e-05	928	271.315	210.074	314.077	246.121	404.059	317.691	414.501	324.803	392.013	306.247	376.763	288.073	403.257	315.525	0.320469	0.338445	0.41366	0.435408	0.273534	0.292366	0.375096	0.405995	0.422921	0.446661	0.39876	0.422428	0.41084	0.434545
930006D1	humanHBB_3XHANluc_F30-Pepper_Curevac_6	NLuc Eterna	0.39449	0.059711	1	4	772	GGGACAUUUGCUUCUGACACAACUGUGUUCACUAGCAACCUCAAACAGACACCAUGUGGCUGGUGUCGCUGGCCAUCGUGACCGCGUGCGCCGGGGCGAUGGCCGUGUACCCGUACGACGUGCCGGACUACGCCGGCUACCCGUACGACGUGCCCGACUACGCGGGCUGCUACCCCUACGACGUGCCGGACUACGCGGGGAGGGGCGUCUUCACGCUGGAGGACUUCGUGGGGGACUGGCGGCAGACGGCGGGCUACAACCUGGACCAGGUCCUGGAGCAGGGGGGCGUCACGAGCCUGUUCCAGAACCUCGGGGUGAGGGUCACGCCGAUCCAGCGCAUCGUCCUCAGCGGCGAGAACGGGCUCAAGAUCGACAUCCACGUCAUCAUCCCCUACGAGG…	768	0.000513659	7.77487e-05	928	274.296	215.96	315.238	255.376	403.445	326.86	424.221	335.297	396.478	312.021	382.553	299.942	410.349	323.659	0.332521	0.339696	0.4256	0.434747	0.281198	0.295578	0.39055	0.412233	0.436585	0.457134	0.406278	0.427239	0.421431	0.442187
930007D1	humanHBB_3XHANluc_F30-Pepper_Curevac_7	NLuc Eterna	0.346637	0.015625	1	4	772	GGGACAUUUGCUUCUGACACAACUGUGUUCACUAGCAACCUCAAACAGACACCAUGUGGCUCGUGUCCCUGGCCAUCGUCACGGCGUGCGCCGGCGCGAUGGCCGUGUACCCGUACGACGUGCCGGACUACGCCGGGUACCCGUACGACGUGCCGGACUACGCCGGGACCUACCCGUACGACGUCCCGGACUACGCCGGGAGCGGGGUCUUCACGCUGGAGGACUUCGUCGGGGACUGGCGGCAGACCGCCGGGUACAACCUGGACCAGGUGCUGGAGCAGGGCGGCGUGUCCUGGCUCUUCCAGAACCUGGGGGUGUGGGUGACGCCGAUCCAGCGGAUCGUGCUGAGCGGCGAGAACGGGCUGAAGAUCGACAUCCACGUCAUCAUCCCGUACGAGG…	768	0.00045135	2.03451e-05	928	273.966	216.931	308.043	251.396	390.438	312.397	423.793	334.109	396.951	313.172	381.614	301.727	410.372	323.64	0.327338	0.331943	0.406767	0.420731	0.282462	0.295222	0.392873	0.411222	0.435037	0.456673	0.407776	0.427749	0.421407	0.442211
930008D1	humanHBB_3XHANluc_F30-Pepper_Curevac_8	NLuc Eterna	0.467445	0.011907	1	4	772	GGGACAUUUGCUUCUGACACAACUGUGUUCACUAGCAACCUCAAACAGACACCAUGUGGCUGGUCAGCCUGGCCAUCGUGACGGCCUGCGCCGGCGCCAUGGCGGUCUACCCGUACGACGUCCCGGACUACGCCGGGUACCCCUACGACGUGCCCGACUACGCCGGCUGGUACCCGUACGACGUGCCCGACUACGCCGGGACCGGCGUCUUCACGCUCGAGGACUUCGUCGGCGACUGGCGCCAGACCGCCGGCUACAACCUGGACCAGGUGCUGGAGCAGGGGGGCGUCUGCACGCUCUUCCAGAACCUGGGCGUCACGGUGACGCCCAUCCAGCGCAUCGUCCUGUGGGGGGAGAACGGGCUGAAGAUCGACAUCCACGUCAUCAUCCCGUACGAGG…	768	0.000608652	1.55039e-05	928	284.826	225.092	337.513	275.459	410.572	327.73	429.173	338.236	398.439	314.078	403.314	317.411	413.806	326.157	0.35867	0.363699	0.426731	0.442427	0.293089	0.306925	0.413296	0.434606	0.440411	0.462471	0.408956	0.429352	0.424684	0.445911
930009D1	humanHBB_3XHANluc_F30-Pepper_Curevac_9	NLuc Eterna	0.37644	0.734006	1	4	772	GGGACAUUUGCUUCUGACACAACUGUGUUCACUAGCAACCUCAAACAGACACCAUGUGGCUGGUGACCCUCGCGAUCGUCACGGCCUGCGCGGGGGCCAUGGCCGUGUACCCGUACGACGUGCCCGACUACGCGGGGUACCCCUACGACGUGCCGGACUACGCCGGGACGUACCCGUACGACGUGCCGGACUACGCGGGCAGGGGGGUCUUCACGCUCGAGGACUUCGUGGGGGACUGGCGGCAGACGGCCGGGUACAACCUCGACCAGGUCCUGGAGCAGGGGGGCGUCUCGAGGCUCUUCCAGAACCUCGGGGUCAGGGUCACCCCGAUCCAGCGCAUCGUGCUGUCGGGCGAGAACGGGCUCAAGAUCGACAUCCACGUGAUCAUCCCCUACGAGG…	768	0.000490156	0.000955737	928	273.449	213.022	320.922	257.156	411.012	326.547	429.637	340.126	399.428	314.751	384.093	297.583	414.532	327.439	0.334839	0.345821	0.425191	0.442901	0.277373	0.294665	0.387478	0.413893	0.442873	0.462971	0.409832	0.430418	0.426352	0.446694
930010D1	humanHBB_3XHANluc_F30-Pepper_Curevac_10	NLuc Eterna	0.491929	0.038781	1	4	772	GGGACAUUUGCUUCUGACACAACUGUGUUCACUAGCAACCUCAAACAGACACCAUGUGGCUGGUCACCCUCGCGAUCGUGACGGCCUGCGCCGGCGCGAUGGCCGUCUACCCCUACGACGUCCCGGACUACGCGGGGUACCCCUACGACGUGCCGGACUACGCGGGGUGCUACCCGUACGACGUGCCCGACUACGCGGGCACGGGGGUCUUCACCCUCGAGGACUUCGUCGGCGACUGGCGCCAGACGGCGGGGUACAACCUCGACCAGGUCCUCGAGCAGGGCGGCGUCUCGAGCCUGUUCCAGAACCUGGGGGUCAGCGUCACGCCGAUCCAGCGCAUCGUCCUCAGGGGGGAGAACGGGCUCAAGAUCGACAUCCACGUCAUCAUCCCGUACGAGG…	768	0.000640533	5.04961e-05	928	286.375	225.809	331.536	265.959	403.93	320.846	429.969	339.887	398.791	312.721	398.248	312.149	414.38	326.304	0.346301	0.357258	0.417768	0.435269	0.294022	0.308594	0.406444	0.429147	0.442562	0.463329	0.407189	0.429732	0.424875	0.44653
310168T3	humanHBB_Eterna_Nluc_HBB_F30Pepper_9961478_Design 13	NLuc Eterna	0.409594	0.018008	1	4	772	GGGACAUUUGCUUCUGACACAACUGUGUUCACUAGCAACCUCAAACAGACACCAUGUGGUUAGUGAGCCUGGCCAUCGUGACCGCAUGCGCGGGCGCGAUGGCCGUGUAUCCGUACGACGUGCCGGAUUACGCGGGGUAUCCGUACGACGUGCCGGACUACGCAGGCUCCUAUCCAUAUGAUGUCCCAGAUUAUGCCGGGUCUGGCGUCUUCACCCUCGAAGACUUCGUGGGUGACUGGCGCCAGACCGCCGGCUAUAAUCUGGACCAGGUUCUGGAGCAGGGUGGAGUGUCCAGCCUGUUCCAGAACCUGGGGGUCUCCGUCACGCCGAUCCAGCGGAUCGUCCUCAGUGGGGAAAAUGGCUUGAAGAUCGAUAUUCAUGUCAUUAUCCCCUAUGAGG…	768	0.000533326	2.34479e-05	928	264.632	203.44	249.48	183.072	317.713	229.728	393.915	301.533	376.87	287.505	370.739	283.139	385.393	294.519	0.238375	0.268836	0.299125	0.342363	0.264896	0.285164	0.36867	0.399504	0.392621	0.424477	0.374355	0.40611	0.383488	0.415294
310169T3	humanHBB_Eterna_Nluc_HBB_F30Pepper_9961476_Design 12	NLuc Eterna	0.342613	0.015328	1	4	772	GGGACAUUUGCUUCUGACACAACUGUGUUCACUAGCAACCUCAAACAGACACCAUGUGGUUAGUGAGCCUGGCCAUCGUGACCGCAUGCGCGGGCGCGAUGGCCGUGUAUCCGUACGACGUGCCGGAUUACGCGGGGUAUCCGUACGACGUGCCGGACUACGCAGGCUCCUAUCCAUAUGAUGUCCCAGAUUAUGCCGGGUCUGGCGUCUUCACCCUCGAAGACUUCGUGGGUGACUGGCGCCAGACCGCCGGCUAUAAUCUGGACCAGGUUCUGGAACAGGGUGGAGUGUCCAGCCUGUUCCAGAACCUGGGGGUCUCCGUCACGCCGAUCCAGCGGAUCGUCCUCAGUGGGGAAAAUGGCUUGAAGAUCGAUAUUCAUGUCAUUAUCCCCUAUGAGG…	768	0.000446111	1.99583e-05	928	264.4	203.208	249.372	182.963	318.068	230.072	392.979	300.579	376.468	286.938	369.158	281.648	384.723	293.758	0.238234	0.26872	0.299573	0.342746	0.264594	0.284914	0.366729	0.3978	0.391379	0.423469	0.373617	0.405677	0.382498	0.414573
310144T3	humanHBB_Eterna_Nluc_HBB_F30Pepper_9888753_Steve's Nano#6	NLuc Eterna	0.861875	0.063398	1	4	772	GGGACAUUUGCUUCUGACACAACUGUGUUCACUAGCAACCUCAAACAGACACCAUGUGGCUAGUAAGUCUGGCAAUUGUCACGGCCUGUGCAGGCGCAAUGGCAGUAUACCCAUACGAUGUGCCGGACUACGCAGGAUACCCCUACGACGUCCCGGACUACGCAGGAUCCUAUCCCUAUGACGUCCCAGAUUACGCUGGGUCGGGAGUAUUCACACUUGAAGACUUCGUUGGGGAUUGGAGGCAGACCGCUGGGUACAACCUAGACCAAGUCCUUGAACAAGGAGGAGUGUCAAGUCUAUUCCAAAAUCUCGGAGUGAGCGUAACUCCGAUCCAACGGAUUGUCCUAAGCGGAGAAAACGGAUUAAAAAUAGAUAUCCAUGUGAUCAUCCCCUAUGAAG…	768	0.00112223	8.25495e-05	928	305.287	245.138	354.444	292.116	439.877	366.312	453.83	367.281	441.511	358.305	432.265	348.023	447.671	362.793	0.38036	0.381944	0.476969	0.474005	0.31919	0.328973	0.453155	0.465803	0.47823	0.489041	0.466543	0.475766	0.472387	0.482404
310336T3	humanHBB_Eterna_Nluc_HBB_F30Pepper_9890042_AK1-NL-V2	NLuc Eterna	0.596177	0.051923	1	4	772	GGGACAUUUGCUUCUGACACAACUGUGUUCACUAGCAACCUCAAACAGACACCAUGUGGCUUGUUAGUUUAGCCAUUGUUACAGCCUGCGCAGGCGCAAUGGCCGUAUACCCGUACGAUGUCCCUGACUAUGCCGGCUAUCCCUAUGACGUCCCAGACUACGCAGGCUCCUACCCGUAUGACGUACCAGAUUACGCCGGGUCAGGUGUUUUCACACUUGAAGACUUCGUCGGGGACUGGCGUCAAACUGCAGGAUAUAAUCUUGAUCAGGUCUUAGAGCAAGGAGGAGUGUCUAGUUUGUUUCAGAAUCUCGGUGUUUCAGUGACUCCGAUCCAGCGAAUUGUGCUAAGUGGUGAAAAUGGGCUGAAGAUCGACAUCCAUGUCAUCAUCCCGUAUGAAG…	768	0.000776272	6.76081e-05	928	312.733	253.47	347.397	284.661	468.068	387.235	480.545	395.96	454.176	373.42	460.168	373.549	467.361	384.69	0.370653	0.37435	0.504212	0.504383	0.330039	0.336997	0.486392	0.495871	0.515573	0.517829	0.486224	0.489414	0.500899	0.503621
310172T3	humanHBB_Eterna_Nluc_HBB_F30Pepper_9961451_Design 1	NLuc Eterna	0.591309	0.043612	1	4	772	GGGACAUUUGCUUCUGACACAACUGUGUUCACUAGCAACCUCAAACAGACACCAUGUGGUUAGUGAGCCUGGCCAUCGUGACCGCAUGCGCGGGCGCGAUGGCCGUGUAUCCGUACGACGUGCCGGAUUACGCGGGGUAUCCGUACGACGUGCCGGACUACGCAGGCUCCUAUCCAUAUGAUGUCCCAGAUUAUGCCGGGUCUGGCGUCUUCACCCUCGAAGACUUCGUGGGUGACUGGCGCCAGACCGCCGGCUAUAAUCUGGACCAGGUUCUGGAACAGGGUGGAGUGUCCAGCCUGUUCCAGAACCUGGGGGUCUCCGUCACGCCGAUCCAGAGGAUCGUCCUCAGCGGGGAGAAUGGCUUGAAGAUCGACAUUCAUGUCAUUAUCCCCUAUGAGG…	768	0.000769934	5.67865e-05	928	266.584	205.322	254.356	188.002	322.353	234.481	395.765	304.13	378.124	289.654	374.064	286.348	386.944	296.892	0.244794	0.27409	0.305314	0.347363	0.267347	0.287268	0.372849	0.403086	0.396002	0.426471	0.377153	0.407461	0.386578	0.416966
310055T3	humanHBB_Eterna_Nluc_HBB_F30Pepper_9928517_-434 kCal	NLuc Eterna	0.643946	0.095552	1	4	772	GGGACAUUUGCUUCUGACACAACUGUGUUCACUAGCAACCUCAAACAGACACCAUGUGGUUGGUGAGCCUCGCCAUCGUCACCGCAUGUGCGGGGGCGAUGGCGGUGUAUCCGUACGACGUGCCGGACUACGCCGGCUACCCAUACGACGUGCCGGACUACGCGGGCUCCUAUCCAUAUGAUGUCCCAGAUUACGCCGGGUCUGGCGUCUUCACCCUCGAAGACUUCGUGGGUGAUUGGCGCCAGACCGCCGGCUAUAAUCUGGACCAGGUUCUGGAGCAGGGUGGAGUUUCCAGCCUGUUCCAGAACCUGGGGGUCUCCGUCACUCCGAUACAGCGGAUCGUCCUCAGUGGGGAAAAUGGCUUGAAGAUAGACAUUCAUGUCAUUAUCCCCUAUGAGG…	768	0.000838471	0.000124417	928	271.799	210.537	261.218	194.796	322.216	236.346	398.077	308.733	388.49	300.46	386.777	299.167	393.283	304.596	0.25364	0.281485	0.307742	0.347216	0.274137	0.292887	0.389541	0.416785	0.401996	0.428962	0.391224	0.418631	0.39661	0.423797
310054T3	humanHBB_Eterna_Nluc_HBB_F30Pepper_9929982_-439.8 kCal	NLuc Eterna	0.646744	0.092816	1	4	772	GGGACAUUUGCUUCUGACACAACUGUGUUCACUAGCAACCUCAAACAGACACCAUGUGGUUAGUGAGCCUGGCCAUCGUCACCGCAUGUGCGGGGGCGAUGGCCGUGUAUCCGUACGACGUGCCGGACUACGCCGGCUACCCAUACGACGUGCCGGACUACGCAGGCUCCUAUCCAUAUGAUGUCCCAGAUUAUGCCGGGUCUGGCGUCUUCACCCUCGAAGACUUCGUGGGUGAUUGGCGCCAGACCGCCGGCUAUAAUCUGGACCAGGUUCUGGAGCAGGGUGGAGUUUCCAGCCUGUUCCAGAACCUGGGGGUCUCCGUCACUCCGAUACAGCGGAUCGUCCUCAGUGGGGAGAAUGGCUUGAAGAUAGAUAUUCAUGUCAUUAUCCCCUAUGAGG…	768	0.000842115	0.000120854	928	271.107	209.845	258.82	192.387	322.275	235.141	398.426	308.586	388.653	300.273	380.615	293.04	393.54	304.429	0.250504	0.278901	0.306173	0.347279	0.273236	0.292141	0.381563	0.410145	0.401804	0.429339	0.39098	0.418807	0.396392	0.424073
310030T3	humanHBB_Eterna_Nluc_HBB_F30Pepper_9965876_ Another NanoLuciferase to save the world	NLuc Eterna	0.63091	0.032314	1	4	772	GGGACAUUUGCUUCUGACACAACUGUGUUCACUAGCAACCUCAAACAGACACCAUGUGGCUCGUAUCUCUGGCUAUCGUGACCGCUUGUGCAGGCGCCAUGGCCGUGUACCCUUACGACGUCCCAGAUUACGCUGGCUACCCUUACGAUGUGCCGGACUAUGCCGGAUCAUACCCAUAUGAUGUGCCUGACUACGCUGGGUCUGGAGUGUUCACACUUGAGGAUUUCGUGGGCGAUUGGAGACAGACAGCAGGAUAUAACCUAGAUCAGGUGCUGGAGCAGGGUGGCGUGAGUUCACUAUUCCAAAAUCUGGGUGUGUCAGUGACCCCAAUUCAACGCAUUGUCUUGAGUGGAGAGAACGGUUUGAAAAUAGAUAUUCACGUCAUCAUCCCUUACGAGG…	768	0.000821497	4.20755e-05	928	302.859	244.957	339.595	281.027	462.16	378.3	468.863	381.361	447.299	364.082	434.169	351.98	458.081	372.721	0.36592	0.365943	0.492578	0.498017	0.318955	0.326357	0.458308	0.467854	0.496563	0.50524	0.474065	0.482003	0.485314	0.493621
310194T3	humanHBB_Eterna_Nluc_HBB_F30Pepper_9949673_NanoLuc 10v2	NLuc Eterna	0.724627	0.085017	1	4	772	GGGACAUUUGCUUCUGACACAACUGUGUUCACUAGCAACCUCAAACAGACACCAUGUGGUUAGUGUCUCUUGCUAUUGUGACAGCCUGUGCUGGGGCUAUGGCUGUGUACCCUUAUGAUGUGCCAGAUUACGCCGGCUACCCAUACGACGUGCCCGAUUACGCGGGAUCUUACCCAUAUGACGUUCCUGAUUACGCUGGUUCCGGGGUCUUUACACUCGAAGAUUUUGUUGGAGACUGGCGGCAGACCGCAGGGUAUAAUCUAGACCAGGUGCUGGAGCAGGGCGGCGUCUCCAGCCUUUUUCAAAACCUGGGCGUCUCCGUUACACCAAUUCAGAGGAUCGUAUUGAGUGGAGAAAAUGGGUUGAAGAUUGACAUUCAUGUCAUUAUUCCAUAUGAGG…	768	0.000943525	0.000110699	928	308.827	246.002	349.198	289.206	456.631	384.648	467.377	388.746	445.416	367.106	445.513	351.165	456.396	377.926	0.37657	0.376291	0.500844	0.49206	0.320315	0.332788	0.457246	0.480078	0.506179	0.503639	0.478002	0.479974	0.492091	0.491806
310076T3	humanHBB_Eterna_Nluc_HBB_F30Pepper_9914814_JL-RS3 #resuffle	NLuc Eterna	0.660892	0.113981	1	4	772	GGGACAUUUGCUUCUGACACAACUGUGUUCACUAGCAACCUCAAACAGACACCAUGUGGCUUGUGUCUUUAGCAAUCGUGACAGCGUGUGCCGGCGCCAUGGCUGUGUAUCCAUACGACGUCCCCGAUUAUGCGGGAUACCCUUAUGACGUACCCGAUUACGCGGGAUCAUACCCAUACGACGUGCCCGACUACGCAGGCUCUGGCGUCUUCACCUUGGAGGAUUUCGUGGGAGACUGGCGGCAAACAGCUGGAUACAAUCUGGACCAGGUGCUAGAACAGGGAGGCGUCAGUUCCCUCUUUCAGAACCUAGGUGUAAGUGUAACUCCAAUCCAGAGAAUCGUUUUAUCUGGAGAAAACGGCUUGAAAAUCGACAUUCAUGUUAUUAUCCCUUAUGAGG…	768	0.000860536	0.000148413	928	315.945	255.685	362.949	298.488	476.615	389.498	477.339	390.472	450.836	368.973	463.13	372.33	464.088	379.723	0.388656	0.391109	0.507158	0.513594	0.332923	0.340458	0.484805	0.499062	0.508427	0.514374	0.480434	0.485815	0.494431	0.500094
310170T3	humanHBB_Eterna_Nluc_HBB_F30Pepper_9961471_Design 11	NLuc Eterna	0.571898	0.045521	1	4	772	GGGACAUUUGCUUCUGACACAACUGUGUUCACUAGCAACCUCAAACAGACACCAUGUGGUUAGUGAGCCUGGCCAUCGUGACCGCAUGCGCGGGCGCGAUGGCCGUGUAUCCGUACGACGUGCCGGAUUACGCGGGGUAUCCGUACGACGUGCCGGACUACGCAGGCUCCUAUCCAUAUGAUGUCCCAGAUUAUGCCGGGUCUGGCGUCUUCACCCUCGAAGACUUCGUGGGUGACUGGCGCCAGACCGCCGGCUAUAAUCUGGACCAGGUUCUGGAACAGGGUGGAGUGUCCAGCCUGUUCCAGAACCUGGGGGUCUCCGUCACGCCGAUCCAGAGGAUCGUCCUCAGUGGGGAAAAUGGCUUGAAGAUCGAUAUUCAUGUCAUUAUCCCCUAUGAGG…	768	0.000744659	5.92721e-05	928	266.295	205.103	249.492	183.048	318.137	230.271	393.721	301.601	377.391	288.106	370.741	283.231	385.556	294.853	0.238344	0.268849	0.299832	0.34282	0.267061	0.286956	0.36879	0.399506	0.39271	0.424268	0.375137	0.406672	0.383924	0.41547
310146T3	humanHBB_Eterna_Nluc_HBB_F30Pepper_9888714_Steve's Nano #3	NLuc Eterna	0.639677	0.059237	1	4	772	GGGACAUUUGCUUCUGACACAACUGUGUUCACUAGCAACCUCAAACAGACACCAUGUGGCUAGUAAGUCUGGCAAUAGUCACGGCAUGUGCAGGCGCAAUGGCAGUAUACCCAUACGAUGUGCCGGACUACGCAGGAUACCCCUACGACGUCCCGGACUACGCAGGAUCCUAUCCCUAUGACGUCCCAGAUUACGCUGGGUCGGGAGUAUUCACACUUGAAGACUUCGUUGGGGAUUGGAGGCAGACCGCUGGGUACAACCUAGACCAAGUCCUUGAACAAGGAGGAGUGUCAAGUCUAUUCCAAAAUCUCGGAGUGAGCGUAACUCCGAUCCAACGGAUUGUCCUAAGCGGAGAAAACGGACUAAAAAUAGAUAUCCAUGUGAUCAUCCCCUAUGAAG…	768	0.000832913	7.71315e-05	928	310.534	250.938	360.916	297.455	434.76	361.345	450.473	364.07	437.587	353.368	440.009	356.56	444.03	358.719	0.387311	0.388918	0.470502	0.468491	0.326742	0.334627	0.46427	0.474147	0.474049	0.485424	0.460115	0.471538	0.467082	0.478481
310323T3	humanHBB_Eterna_Nluc_HBB_F30Pepper_9891051_ Work in progress	NLuc Eterna	0.917864	0.183329	1	4	772	GGGACAUUUGCUUCUGACACAACUGUGUUCACUAGCAACCUCAAACAGACACCAUGUGGUUAGUAAGCCUCGCGAUCGUGACGGCGUGCGCGGGGGCAAUGGCAGUCUAUCCUUACGAUGUUCCAGACUAUGCCGGUUAUCCCUAUGACGUCCCGGAUUAUGCAGGCUCCUACCCUUACGACGUACCUGACUAUGCAGGUAGCGGAGUAUUUACACUCGAGGAUUUUGUAGGGGAUUGGCGACAGACAGCAGGCUACAAUUUAGACCAGGUAUUAGAACAAGGUGGAGUAUCCAGUUUAUUCCAGAAUCUCGGGGUGUCCGUAACUCCGAUCCAAAGGAUUGUCCUGAGCGGUGAAAAUGGGCUGAAGAUCGACAUCCAUGUCAUCAUCCCGUAUGAAG…	768	0.00119514	0.00023871	928	311.82	253.908	361.157	303.244	451.434	377.546	473.641	387.176	446.466	365.004	452.857	371.045	460.053	376.09	0.394849	0.389178	0.491597	0.48646	0.33061	0.336013	0.483131	0.487992	0.504135	0.510389	0.475265	0.481105	0.4897	0.495747
310174T3	humanHBB_Eterna_Nluc_HBB_F30Pepper_9961436_Design 21	NLuc Eterna	0.819566	0.22053	1	4	772	GGGACAUUUGCUUCUGACACAACUGUGUUCACUAGCAACCUCAAACAGACACCAUGUGGUUAGUGAGCCUGGCCAUCGUGACCGCAUGCGCGGGCGCGAUGGCCGUGUAUCCGUACGACGUGCCGGAUUACGCGGGGUAUCCGUACGACGUGCCGGACUACGCAGGCUCCUAUCCAUAUGAUGUCCCAGAUUAUGCCGGGUCUGGCGUCUUCACCCUCGAAGACUUCGUGGGUGACUGGCGCCAGACAGCCGGCUAUAAUCUGGACCAGGUUCUGGAACAGGGUGGAGUGUCCAGCCUGUUCCAGAACCUGGGGGUCUCCGUCACGCCGAUCCAGAGGAUCGUCCUCAGCGGGGAGAAUGGCUUGAAGAUCGACAUUCAUGUCAUUAUCCCCUAUGAGG…	768	0.00106714	0.000287148	928	264.878	203.616	253.215	186.941	320.414	232.779	394.745	303.171	376.326	287.417	368.195	280.604	385.535	295.294	0.243413	0.272861	0.303098	0.345274	0.265125	0.285429	0.36537	0.396762	0.394755	0.425372	0.374241	0.405523	0.384498	0.415448
310173T3	humanHBB_Eterna_Nluc_HBB_F30Pepper_9961441_Design 22	NLuc Eterna	0.445883	0.034833	1	4	772	GGGACAUUUGCUUCUGACACAACUGUGUUCACUAGCAACCUCAAACAGACACCAUGUGGUUAGUGAGCCUGGCCAUCGUGACCGCAUGCGCGGGCGCGAUGGCCGUGUAUCCGUACGACGUGCCGGAUUACGCGGGGUAUCCGUACGACGUGCCGGACUACGCAGGCUCCUAUCCAUAUGAUGUCCCAGAUUAUGCCGGGUCUGGCGUCUUCACCCUCGAAGACUUCGUGGGUGACUGGCGCCAGACAGCCGGCUAUAAUCUGGACCAGGUUCUGGAGCAGGGUGGAGUGUCCAGCCUGUUCCAGAACCUGGGGGUCUCCGUCACGCCGAUCCAGAGGAUCGUCCUCAGCGGGGAGAAUGGCUUGAAGAUCGACAUUCAUGUCAUUAUCCCCUAUGAGG…	768	0.000580577	4.53555e-05	928	265.748	204.486	252.48	185.749	321.049	233.221	393.872	302.662	377.532	289.055	372.667	284.951	385.702	295.858	0.241861	0.272069	0.303673	0.345958	0.266258	0.286367	0.37103	0.401581	0.394091	0.424431	0.376374	0.406824	0.385232	0.415627
310313T3	humanHBB_Eterna_Nluc_HBB_F30Pepper_9892598_Ver290	NLuc Eterna	0.516496	0.019118	1	4	772	GGGACAUUUGCUUCUGACACAACUGUGUUCACUAGCAACCUCAAACAGACACCAUGUGGCUGGUGAGCUUGGCCAUCGUGACCGCAUGUGCGGGCGCGAUGGCCGUCUACCCAUACGAUGUCCCCGACUACGCGGGGUACCCGUAUGACGUACCGGACUACGCAGGGUCCUAUCCUUACGACGUGCCGGACUAUGCUGGGUCCGGCGUCUUCACACUAGAAGACUUCGUCGGGGACUGGCGGCAAACCGCCGGCUACAACCUGGACCAAGUCCUCGAACAGGGGGGCGUGUCCAGUCUGUUUCAGAAUCUCGGGGUGUCAGUCACCCCGAUACAAAGGAUUGUCCUGAGCGGUGAAAACGGGUUGAAGAUUGACAUACAUGUCAUCAUCCCGUAUGAGG…	768	0.000672521	2.48932e-05	928	285.998	224.791	307.806	248.332	366.479	296.547	435.409	353.467	416.753	333.279	408.686	322.318	426.081	343.373	0.323349	0.331687	0.38613	0.394912	0.292697	0.308188	0.419685	0.440395	0.460244	0.469191	0.433957	0.449087	0.447101	0.459139
310040T3	humanHBB_Eterna_Nluc_HBB_F30Pepper_9947806_Inverted's - Brourd mod - -359.2 total kcal	NLuc Eterna	0.519968	0.016721	1	4	772	GGGACAUUUGCUUCUGACACAACUGUGUUCACUAGCAACCUCAAACAGACACCAUGUGGCUAGUUUCACUAGCGAUCGUGACCGCCUGCGCCGGCGCAAUGGCCGUCUACCCCUACGACGUGCCCGAUUACGCCGGCUACCCCUACGACGUCCCGGACUAUGCCGGAUCCUAUCCGUAUGACGUCCCCGACUACGCCGGCUCCGGCGUAUUCACCCUGGAGGACUUCGUAGGGGACUGGCGGCAAACCGCCGGUUACAACCUGGACCAAGUGCUCGAGCAGGGAGGUGUCUCGAGCCUUUUCCAGAACCUAGGCGUCUCCGUCACUCCGAUCCAACGGAUCGUCCUGAGUGGCGAGAACGGCCUCAAGAUUGACAUCCAUGUCAUUAUUCCCUAUGAAG…	768	0.000677042	2.17721e-05	928	293.936	231.961	312.431	243.536	384.096	298.307	444.254	357.497	419.053	335.5	414.519	324.837	431.653	346.499	0.317105	0.336671	0.38842	0.413896	0.302033	0.316742	0.422965	0.44668	0.465491	0.478722	0.436849	0.451565	0.45117	0.465144
310257T3	humanHBB_Eterna_Nluc_HBB_F30Pepper_9917453_DE4.2	NLuc Eterna	0.526184	0.048301	1	4	772	GGGACAUUUGCUUCUGACACAACUGUGUUCACUAGCAACCUCAAACAGACACCAUGUGGCUGGUGUCAUUGGCCAUCGUGACUGCCUGCGCCGGGGCAAUGGCAGUGUAUCCUUAUGAUGUUCCCGACUACGCAGGCUACCCCUACGAUGUCCCCGAUUAUGCCGGGUCGUAUCCUUACGAUGUGCCGGAUUAUGCUGGUUCAGGCGUCUUUACUUUGGAAGAUUUCGUGGGUGACUGGCGCCAGACAGCCGGAUAUAACCUCGAUCAGGUGCUGGAACAGGGAGGUGUGAGCUCGUUAUUCCAGAAUCUUGGCGUUAGCGUUACCCCAAUUCAACGAAUCGUGCUGAGCGGAGAGAAUGGACUGAAGAUAGAUAUUCAUGUCAUCAUUCCAUACGAAG…	768	0.000685135	6.28919e-05	928	308.501	248.793	326.981	265.592	426.91	347.47	469.021	384.347	446.059	361.559	442.701	356.612	457.54	372.953	0.345823	0.35235	0.452435	0.460032	0.323949	0.332437	0.464339	0.477048	0.500451	0.505411	0.47078	0.480667	0.485616	0.493039
310192T3	humanHBB_Eterna_Nluc_HBB_F30Pepper_9949701_NanoLuc 8v2	NLuc Eterna	0.547183	0.096263	1	4	772	GGGACAUUUGCUUCUGACACAACUGUGUUCACUAGCAACCUCAAACAGACACCAUGUGGCUCGUUUCUUUGGCCAUUGUGACCGCAUGCGCUGGAGCCAUGGCUGUUUACCCUUACGACGUUCCAGACUAUGCCGGGUACCCUUAUGACGUACCUGAUUAUGCGGGGUCCUAUCCCUACGAUGUGCCUGACUACGCAGGGUCUGGCGUGUUUACGCUGGAAGAUUUUGUUGGAGAUUGGCGCCAGACUGCCGGAUACAACUUAGACCAGGUCCUCGAGCAGGGCGGCGUAUCUUCCCUAUUUCAAAAUCUCGGAGUCUCUGUGACACCUAUCCAGCGGAUCGUAUUGAGCGGAGAAAACGGUUUGAAGAUUGAUAUCCACGUCAUUAUUCCGUAUGAAG…	768	0.000712478	0.000125342	928	305.678	246.576	345.68	284.72	446.474	369.942	468.256	382.557	441.663	359.291	441.329	356.41	454.959	370.924	0.370729	0.3725	0.481695	0.481114	0.321063	0.329395	0.464075	0.47557	0.498121	0.504586	0.467827	0.47593	0.482974	0.490258
310031T3	humanHBB_Eterna_Nluc_HBB_F30Pepper_9965648_C203	NLuc Eterna	0.963193	0.224616	1	4	772	GGGACAUUUGCUUCUGACACAACUGUGUUCACUAGCAACCUCAAACAGACACCAUGUGGCUGGUCUCCCUUGCCAUAGUGACCGCCUGUGCCGGGGCCAUGGCCGUUUACCCAUACGAUGUUCCGGACUAUGCGGGUUACCCCUAUGAUGUCCCGGACUAUGCAGGGAGCUAUCCAUAUGACGUUCCAGAUUACGCCGGAUCUGGAGUCUUCACGCUUGAAGAUUUCGUUGGGGACUGGCGUCAAACGGCCGGCUACAAUCUGGACCAAGUCCUUGAGCAAGGAGGUGUGUCCAGUUUGUUUCAGAACCUCGGGGUGUCAGUCACACCGAUCCAGAGGAUAGUCCUGAGCGGUGAGAACGGGUUGAAGAUAGAUAUACACGUCAUCAUCCCGUAUGAGG…	768	0.00125416	0.000292469	928	296.677	235.522	338.89	272.634	405.988	316.367	449.404	358.881	421.95	336.249	423.229	336.134	435.677	347.565	0.354993	0.365184	0.411936	0.437488	0.30667	0.319695	0.437675	0.456065	0.467293	0.484272	0.437825	0.454687	0.452559	0.46948
310304T3	humanHBB_Eterna_Nluc_HBB_F30Pepper_9895164_Astros-50-69-open	NLuc Eterna	0.818695	0.08388	1	4	772	GGGACAUUUGCUUCUGACACAACUGUGUUCACUAGCAACCUCAAACAGACACCAUGUGGCUUGUAUCUCUUGCCAUCGUGACCGCGUGUGCGGGCGCGAUGGCGGUUUACCCGUACGAUGUGCCGGAUUAUGCCGGCUAUCCGUACGACGUGCCGGAUUAUGCCGGCAGUUACCCGUACGACGUGCCGGACUAUGCUGGGUCCGGCGUCUUCACACUUGAAGACUUUGUGGGGGACUGGCGGCAAACCGCCGGUUACAAUCUGGAUCAAGUCCUUGAACAAGGAGGUGUAUCCAGUUUGUUCCAAAAUCUUGGAGUGUCUGUAACUCCAAUACAAAGGAUUGUUCUGAGCGGUGAAAAUGGGCUGAAGAUCGACAUCCAUGUCAUCAUCCCAUAUGAAG…	768	0.00106601	0.000109219	928	304.381	242.207	325.676	266.487	393.942	327.552	462.118	382.485	438.924	357.766	438.046	349.442	450.521	370.126	0.346988	0.350944	0.4265	0.424507	0.315374	0.327997	0.455002	0.472032	0.498027	0.497972	0.465841	0.472978	0.481934	0.485475
310282T3	humanHBB_Eterna_Nluc_HBB_F30Pepper_9902963_-423.7 kCal	NLuc Eterna	0.372691	0.035977	1	4	772	GGGACAUUUGCUUCUGACACAACUGUGUUCACUAGCAACCUCAAACAGACACCAUGUGGCUCGUCAGUCUGGCCAUCGUUACGGCGUGUGCCGGCGCCAUGGCCGUCUAUCCCUAUGACGUGCCAGAUUACGCCGGCUACCCGUACGAUGUGCCAGACUAUGCGGGUUCGUACCCGUAUGACGUGCCAGAUUACGCUGGAUCAGGGGUCUUCACUCUCGAAGACUUUGUUGGAGACUGGCGGCAGACCGCCGGCUACAACUUAGACCAGGUUUUGGAACAGGGAGGAGUAUCCUCCCUGUUCCAAAACCUGGGCGUGAGUGUGACCCCUAUCCAGCGGAUAGUCCUCUCGGGGGAAAAUGGCCUGAAGAUAGACAUUCACGUCAUUAUUCCCUACGAGG…	768	0.000485275	4.68451e-05	928	280.675	218.255	268.74	205.176	327.385	246.425	403.161	318.66	392.859	309.497	389.841	303.185	398.01	314.078	0.267156	0.28959	0.320866	0.352785	0.284186	0.302452	0.394772	0.420087	0.414922	0.43444	0.40299	0.42334	0.408956	0.42889
930011D1	humanHBB_RiboTree_Nluc_HBB_F30Pepper_RiboTree_E_bpunpaired_max_1	NLuc Eterna	0.703	0.080821	1	4	772	GGGACAUUUGCUUCUGACACAACUGUGUUCACUAGCAACCUCAAACAGACACCAUGUGGCUUGUAUCUUUAGCAAUCGUAACUGCCUGCGCUGGAGCAAUGGCCGUAUACCCUUAUGACGUACCUGACUAUGCCGGAUAUCCCUAUGAUGUGCCUGACUACGCUGGAAGCUACCCUUAUGAUGUGCCUGACUAUGCUGGGAGUGGAGUAUUUACAUUAGAAGAUUUCGUUGGCGAUUGGCGACAAACGGCUGGCUACAAUUUAGAUCAAGUAUUAGAACAAGGAGGAGUAUCGAGCCUAUUUCAGAACCUAGGCGUAAGCGUCACGCCGAUUCAACGCAUUGUAUUAAGUGGAGAAAAUGGAUUAAAGAUUGAUAUUCAUGUUAUAAUUCCGUACGAGG…	768	0.000915365	0.000105236	928	332.125	276.169	400.395	342.167	553.722	472.608	473.724	387.73	459.689	379.817	477.756	400.66	466.707	383.774	0.445529	0.43146	0.615375	0.596683	0.359595	0.357894	0.521693	0.514823	0.504857	0.510479	0.494554	0.495355	0.499706	0.502917
930012D1	humanHBB_RiboTree_Nluc_HBB_F30Pepper_RiboTree_E_bpunpaired_max_2	NLuc Eterna	0.809432	0.076434	1	4	772	GGGACAUUUGCUUCUGACACAACUGUGUUCACUAGCAACCUCAAACAGACACCAUGUGGCUUGUGUCACUCGCCAUUGUAACGGCAUGCGCAGGAGCGAUGGCUGUAUACCCAUACGACGUACCGGACUACGCAGGCUACCCAUAUGACGUUCCCGACUAUGCAGGCUCAUACCCUUACGACGUGCCAGACUAUGCCGGAUCAGGUGUGUUUACAUUAGAAGACUUCGUGGGCGAUUGGAGACAAACGGCAGGCUAUAACCUUGACCAAGUGUUAGAACAAGGCGGUGUAAGUUCAUUAUUUCAAAACUUGGGCGUAAGCGUAACACCAAUACAAAGAAUAGUACUAAGCGGAGAAAACGGUUUAAAGAUAGAUAUCCAUGUUAUAAUACCAUAUGAAG…	768	0.00105395	9.95234e-05	928	330.005	272.714	404.687	344.628	544.496	462.758	462.529	375.58	447.793	367.69	473.75	393.032	455.161	371.635	0.448734	0.436086	0.602549	0.586741	0.355097	0.355609	0.51176	0.510507	0.489037	0.498415	0.478763	0.482536	0.4839	0.490475
930013D1	humanHBB_RiboTree_Nluc_HBB_F30Pepper_RiboTree_E_bpunpaired_max_3	NLuc Eterna	0.857687	0.07979	1	4	772	GGGACAUUUGCUUCUGACACAACUGUGUUCACUAGCAACCUCAAACAGACACCAUGUGGUUGGUAUCCUUAGCAAUAGUUACAGCAUGUGCAGGCGCAAUGGCGGUUUACCCUUACGACGUCCCAGAUUAUGCAGGUUACCCAUAUGAUGUACCAGAUUAUGCCGGGAGCUACCCGUAUGACGUACCUGAUUAUGCAGGCUCAGGAGUAUUUACCUUGGAAGAUUUCGUGGGCGACUGGCGACAAACUGCAGGCUAUAACCUUGACCAAGUACUAGAACAAGGAGGCGUAUCAUCACUAUUUCAGAACCUCGGAGUAUCAGUAACACCAAUACAACGCAUAGUCCUUAGCGGAGAAAAUGGGCUCAAAAUAGACAUCCAUGUUAUUAUACCAUACGAAG…	768	0.00111678	0.000103893	928	329.91	272.318	408.268	348.25	553.251	465.385	470.748	385.283	457.822	377.599	467.757	384.945	464.285	381.441	0.453451	0.439944	0.605971	0.596175	0.354581	0.355507	0.501231	0.504049	0.50167	0.507272	0.491665	0.493343	0.496668	0.500307
930014D1	humanHBB_RiboTree_Nluc_HBB_F30Pepper_RiboTree_E_dG_min_1	NLuc Eterna	0.598654	0.047625	1	4	772	GGGACAUUUGCUUCUGACACAACUGUGUUCACUAGCAACCUCAAACAGACACCAUGUGGUUGGUAUCGCUGGCCAUAGUGACGGCGUGCGCCGGUGCUAUGGCCGUGUACCCAUAUGAUGUGCCGGAUUACGCCGGCUAUCCAUAUGACGUCCCGGACUAUGCGGGCAGCUACCCGUAUGACGUCCCGGACUACGCCGGGUCUGGCGUCUUCACCCUUGAGGACUUUGUGGGUGACUGGCGCCAGACCGCAGGUUAUAACCUGGAUCAGGUUCUGGAACAAGGAGGAGUCUCCUCAUUGUUCCAGAACCUGGGCGUCUCUGUGACGCCGAUCCAGCGGAUCGUCUUGUCCGGAGAGAACGGACUGAAGAUCGAUAUCCACGUGAUCAUUCCUUACGAAG…	768	0.000779497	6.20117e-05	928	293.161	234.338	299.564	238.707	370.817	291.198	451.291	365.903	423.797	339.211	417.676	334.622	437.544	352.557	0.310816	0.322806	0.379164	0.399587	0.305128	0.315907	0.435706	0.450082	0.476436	0.486305	0.441681	0.456678	0.459058	0.471492
930015D1	humanHBB_RiboTree_Nluc_HBB_F30Pepper_RiboTree_E_dG_min_2	NLuc Eterna	0.512271	0.036334	1	4	772	GGGACAUUUGCUUCUGACACAACUGUGUUCACUAGCAACCUCAAACAGACACCAUGUGGCUAGUGAGCUUGGCGAUCGUCACCGCCUGCGCCGGCGCCAUGGCGGUGUAUCCCUAUGAUGUACCCGACUACGCAGGGUACCCGUACGAUGUUCCCGACUACGCCGGGAGCUAUCCCUACGAUGUGCCAGAUUAUGCUGGCUCGGGAGUGUUCACUCUCGAAGACUUCGUAGGCGACUGGCGCCAGACGGCCGGGUAUAACCUGGACCAGGUUCUGGAGCAGGGAGGCGUUUCCUCUCUGUUCCAGAACCUGGGCGUCAGCGUGACUCCCAUCCAGCGCAUAGUUCUGAGUGGAGAGAAUGGCUUGAAGAUCGAUAUUCAUGUGAUCAUCCCUUAUGAGG…	768	0.00066702	4.73099e-05	928	289.32	227.045	286.528	221.586	345.789	264.51	424.344	337.07	402.71	317.965	396.366	308.492	413.527	327.517	0.288524	0.308758	0.344414	0.372618	0.295632	0.311768	0.401682	0.427119	0.438893	0.457268	0.414016	0.433954	0.426455	0.445611
930016D1	humanHBB_RiboTree_Nluc_HBB_F30Pepper_RiboTree_E_dG_min_3	NLuc Eterna	0.499108	0.040351	1	4	772	GGGACAUUUGCUUCUGACACAACUGUGUUCACUAGCAACCUCAAACAGACACCAUGUGGUUGGUGUCUCUGGCCAUCGUGACGGCGUGCGCCGGCGCGAUGGCCGUAUACCCGUACGAUGUGCCUGACUACGCAGGCUAUCCGUACGAUGUGCCGGACUAUGCCGGCUCAUAUCCCUACGACGUUCCUGAUUACGCCGGAUCCGGCGUAUUCACGUUGGAGGAUUUCGUAGGCGAUUGGCGCCAGACGGCCGGAUAUAAUCUGGAUCAGGUUCUGGAACAGGGAGGCGUCAGCUCCCUCUUCCAGAACCUGGGCGUCUCAGUGACGCCCAUCCAGAGGAUCGUCCUAUCUGGCGAAAAUGGGCUGAAGAUUGACAUUCAUGUCAUCAUCCCAUACGAAG…	768	0.00064988	5.25404e-05	928	292.359	232.202	298.406	234.391	357.571	277.076	439.177	352.253	409.904	324.475	406.503	321.184	424.54	338.364	0.305197	0.321558	0.360776	0.385313	0.302347	0.315042	0.418209	0.438042	0.458662	0.473251	0.422493	0.441706	0.440578	0.457479
930017D1	humanHBB_RiboTree_Nluc_HBB_F30Pepper_RiboTree_E_MBP_max_1	NLuc Eterna	0.763532	0.051447	1	4	772	GGGACAUUUGCUUCUGACACAACUGUGUUCACUAGCAACCUCAAACAGACACCAUGUGGCUAGUUUCUCUAGCGAUAGUCACGGCGUGUGCCGGAGCCAUGGCGGUUUACCCAUAUGAUGUGCCCGAUUACGCUGGAUACCCGUAUGAUGUUCCUGAUUAUGCGGGAUCGUAUCCAUAUGAUGUCCCAGACUACGCAGGUAGUGGCGUAUUUACCUUGGAGGACUUUGUUGGUGAUUGGCGGCAAACAGCUGGCUACAAUCUGGAUCAGGUUCUUGAGCAAGGUGGAGUCUCAUCGCUAUUCCAGAAUUUAGGUGUUAGCGUAACACCUAUACAAAGAAUCGUACUAUCUGGAGAAAAUGGUCUUAAGAUAGACAUCCAUGUCAUAAUACCUUAUGAAG…	768	0.000994182	6.69883e-05	928	324.01	268.323	353.77	298.875	460.177	373.326	467.019	379.262	448.92	368.869	465.177	390.25	457.97	374.066	0.389161	0.381218	0.486101	0.49588	0.349379	0.349149	0.508138	0.501268	0.49383	0.503253	0.480299	0.48375	0.487065	0.493502
930018D1	humanHBB_RiboTree_Nluc_HBB_F30Pepper_RiboTree_E_MBP_max_2	NLuc Eterna	0.719878	0.040196	1	4	772	GGGACAUUUGCUUCUGACACAACUGUGUUCACUAGCAACCUCAAACAGACACCAUGUGGUUGGUCUCUUUAGCCAUAGUCACAGCGUGUGCUGGAGCCAUGGCAGUGUAUCCGUACGAUGUGCCUGACUAUGCAGGUUACCCUUAUGAUGUCCCUGACUAUGCUGGGAGCUAUCCAUAUGACGUGCCCGACUACGCUGGGAGUGGUGUAUUCACUUUAGAGGACUUUGUGGGCGACUGGCGCCAGACGGCUGGUUACAAUCUCGAUCAAGUGCUCGAACAAGGCGGCGUAAGCUCCCUCUUCCAGAACCUUGGCGUAUCUGUUACACCAAUCCAGAGGAUUGUAUUGUCCGGAGAAAACGGCCUCAAGAUAGAUAUACACGUGAUUAUACCCUACGAAG…	768	0.000937341	5.23385e-05	928	316.309	254.283	352.451	286.061	458.48	371.665	468.86	382.013	447.764	364.612	455.682	367.979	458.312	373.312	0.372475	0.379796	0.483939	0.494052	0.331098	0.340851	0.479139	0.491037	0.497412	0.505237	0.474756	0.482505	0.486084	0.493871
930019D1	humanHBB_RiboTree_Nluc_HBB_F30Pepper_RiboTree_E_MBP_max_3	NLuc Eterna	0.636944	0.05308	1	4	772	GGGACAUUUGCUUCUGACACAACUGUGUUCACUAGCAACCUCAAACAGACACCAUGUGGCUGGUUAGCUUAGCAAUUGUCACGGCGUGCGCCGGCGCGAUGGCGGUUUACCCUUAUGACGUCCCUGAUUACGCCGGUUAUCCAUAUGACGUGCCCGACUAUGCGGGCAGUUACCCAUACGAUGUACCCGACUACGCAGGCUCCGGCGUGUUCACUCUGGAGGACUUCGUCGGCGACUGGAGGCAAACAGCGGGAUACAAUCUCGAUCAGGUUCUAGAACAGGGAGGAGUUUCGAGCCUAUUUCAAAACCUUGGCGUAAGUGUGACACCUAUACAGAGAAUUGUGCUGAGCGGCGAAAACGGUUUAAAGAUAGAUAUUCACGUGAUUAUACCUUACGAGG…	768	0.000829354	6.91146e-05	928	315.516	252.597	345.47	277.544	456.422	365.131	465.099	378.016	451.477	367.568	460.345	369.187	458.288	372.792	0.361386	0.372273	0.47543	0.491834	0.328903	0.339996	0.480712	0.496061	0.492208	0.501184	0.478605	0.486506	0.485407	0.493845
930020D1	humanHBB_RiboTree_Nluc_HBB_F30Pepper_RiboTree_E_bpunpaired_min_1	NLuc Eterna	0.605453	0.029513	1	4	772	GGGACAUUUGCUUCUGACACAACUGUGUUCACUAGCAACCUCAAACAGACACCAUGUGGCUUGUGAGUCUUGCUAUUGUCACAGCUUGUGCAGGAGCAAUGGCAGUUUAUCCAUAUGAUGUUCCUGAUUACGCCGGGUACCCAUAUGACGUACCUGACUACGCCGGGUCCUAUCCGUACGACGUGCCGGACUAUGCAGGAUCUGGCGUAUUCACGCUUGAGGACUUCGUGGGUGACUGGCGGCAGACCGCCGGUUACAACCUCGAUCAGGUCCUUGAGCAAGGAGGAGUGAGCUCGCUCUUCCAGAACUUAGGCGUAUCAGUGACUCCUAUACAACGGAUUGUCCUCAGCGGUGAGAACGGCCUCAAAAUCGAUAUUCAUGUUAUCAUACCUUAUGAAG…	768	0.00078835	3.84284e-05	928	285.9	229.381	269.255	214.292	339.726	263.65	410.881	332.175	398.344	318.47	402.043	328.84	404.612	325.323	0.279026	0.290145	0.343294	0.366084	0.298673	0.308082	0.428178	0.433236	0.43252	0.44276	0.414675	0.429249	0.423598	0.436005
930022D1	humanHBB_RiboTree_Nluc_HBB_F30Pepper_RiboTree_E_bpunpaired_min_3	NLuc Eterna	0.783859	0.029132	1	4	772	GGGACAUUUGCUUCUGACACAACUGUGUUCACUAGCAACCUCAAACAGACACCAUGUGGCUUGUGAGCCUUGCCAUUGUCACCGCAUGUGCUGGUGCAAUGGCGGUUUACCCAUAUGAUGUCCCUGAUUACGCCGGAUACCCGUAUGAUGUUCCAGAUUAUGCCGGGUCUUACCCGUAUGACGUGCCAGACUAUGCAGGGUCAGGAGUGUUUACUCUUGAGGACUUUGUUGGUGACUGGCGUCAAACGGCCGGGUAUAAUCUAGAUCAGGUUCUGGAGCAAGGAGGAGUCUCCUCCUUGUUCCAGAACCUCGGUGUAUCGGUAACUCCGAUACAGCGAAUCGUUCUGUCCGGUGAGAACGGACUGAAGAUUGACAUUCAUGUCAUAAUACCAUACGAAG…	768	0.00102065	3.79323e-05	928	291.809	231.375	278.611	213.149	340.665	255.083	435.597	349.4	414.96	329.228	414.684	328.711	425.279	339.314	0.277538	0.300228	0.33214	0.367096	0.30127	0.31445	0.428009	0.446858	0.454948	0.469394	0.428682	0.447155	0.441815	0.458274
930023D1	humanHBB_RiboTree_Nluc_HBB_F30Pepper_RiboTree_E_dG_max_1	NLuc Eterna	0.655317	0.028198	1	4	772	GGGACAUUUGCUUCUGACACAACUGUGUUCACUAGCAACCUCAAACAGACACCAUGUGGUUAGUAUCAUUAGCAAUAGUUACAGCAUGCGCGGGAGCAAUGGCAGUUUAUCCUUAUGAUGUACCUGACUACGCUGGAUACCCUUAUGACGUACCUGAUUAUGCUGGAUCAUACCCAUACGAUGUGCCCGAUUAUGCUGGAAGUGGUGUAUUUACUUUAGAAGACUUUGUUGGAGAUUGGAGACAGACUGCAGGAUAUAAUCUAGAUCAAGUGCUAGAACAAGGAGGAGUUAGUUCAUUAUUUCAAAAUUUAGGCGUCAGUGUAACACCAAUUCAAAGAAUAGUAUUAAGCGGAGAAAAUGGAUUAAAGAUAGAUAUACAUGUUAUUAUACCUUACGAAG…	768	0.000853277	3.67161e-05	928	338.755	278.722	377.578	315.862	537.841	458.39	454.65	371.436	450.319	370.91	478.062	395.172	452.484	371.173	0.411278	0.406873	0.596862	0.57957	0.36292	0.365038	0.514547	0.515153	0.483641	0.489924	0.482956	0.485258	0.483299	0.487591
930024D1	humanHBB_RiboTree_Nluc_HBB_F30Pepper_RiboTree_E_dG_max_2	NLuc Eterna	0.677782	0.056067	1	4	772	GGGACAUUUGCUUCUGACACAACUGUGUUCACUAGCAACCUCAAACAGACACCAUGUGGCUUGUAUCAUUAGCAAUCGUUACAGCAUGUGCGGGAGCAAUGGCAGUUUACCCUUAUGAUGUCCCAGAUUAUGCAGGCUAUCCUUACGACGUACCCGAUUAUGCCGGAUCUUAUCCAUAUGACGUUCCAGAUUAUGCAGGGAGUGGAGUAUUUACAUUAGAAGACUUUGUUGGUGAUUGGAGACAAACAGCAGGAUAUAAUUUAGAUCAAGUGUUAGAACAAGGAGGAGUUAGCAGUUUAUUUCAGAAUUUAGGAGUCAGCGUUACACCGAUACAGAGAAUUGUGCUGAGCGGAGAGAAUGGAUUAAAGAUAGAUAUACAUGUGAUAAUACCUUACGAAG…	768	0.000882529	7.30039e-05	928	334.749	274.667	378.838	314.498	536.55	461.763	459.462	375.546	457.675	378.357	481.292	401.28	458.569	376.951	0.409502	0.40823	0.601254	0.578179	0.35764	0.360721	0.5225	0.518634	0.488992	0.49511	0.492652	0.493185	0.490822	0.494147
930026D1	humanHBB_RiboTree_Nluc_HBB_F30Pepper_RiboTree_E_MBP_min_1	NLuc Eterna	0.710463	0.054907	1	4	772	GGGACAUUUGCUUCUGACACAACUGUGUUCACUAGCAACCUCAAACAGACACCAUGUGGCUAGUCUCCCUUGCCAUCGUGACCGCGUGCGCGGGCGCUAUGGCCGUAUAUCCCUAUGACGUUCCCGAUUAUGCUGGAUAUCCAUAUGAUGUUCCAGACUAUGCAGGGAGCUACCCGUAUGAUGUUCCAGACUAUGCUGGAAGUGGAGUCUUCACGCUCGAAGAUUUCGUCGGAGAUUGGCGGCAAACAGCCGGAUACAACCUGGACCAGGUAUUGGAACAAGGUGGCGUGUCAUCGUUGUUUCAGAAUUUGGGAGUGUCCGUCACUCCAAUACAACGUAUAGUUCUUUCUGGUGAGAACGGUUUGAAGAUUGAUAUUCACGUAAUAAUCCCGUACGAAG…	768	0.000925082	7.14935e-05	928	310.076	249.431	332.567	267.826	461.477	378.442	474.62	387.782	453.273	370.692	440.043	353.664	463.946	379.237	0.348732	0.358369	0.492763	0.497281	0.32478	0.334134	0.4605	0.474184	0.504924	0.511444	0.482672	0.488441	0.493798	0.499942
930027D1	humanHBB_RiboTree_Nluc_HBB_F30Pepper_RiboTree_E_MBP_min_2	NLuc Eterna	0.739821	0.032497	1	4	772	GGGACAUUUGCUUCUGACACAACUGUGUUCACUAGCAACCUCAAACAGACACCAUGUGGUUAGUGUCGCUAGCGAUUGUUACGGCGUGCGCUGGAGCCAUGGCUGUAUAUCCAUAUGAUGUCCCAGACUAUGCUGGCUAUCCUUACGAUGUGCCAGACUAUGCGGGCUCAUACCCUUAUGACGUCCCUGAUUAUGCCGGAAGCGGCGUCUUUACUCUUGAAGACUUUGUAGGCGAUUGGCGGCAGACCGCUGGUUAUAACCUGGAUCAAGUACUUGAACAGGGAGGAGUCUCCUCAUUGUUUCAGAAUUUAGGAGUAUCGGUGACACCGAUACAAAGAAUCGUCUUGAGUGGCGAGAACGGUUUAAAGAUUGACAUACAUGUCAUUAUACCAUAUGAAG…	768	0.000963309	4.23138e-05	928	332.429	269.385	357.522	290.683	473.773	390.155	489.399	404.381	468.868	388.147	484.902	396.026	479.133	396.264	0.378493	0.385261	0.508014	0.510532	0.350762	0.358221	0.515659	0.522524	0.526538	0.52737	0.5054	0.505245	0.515969	0.516308
101003T1	CoV2_3XHANluc_F30-Pepper_10045918_ Astromon_ Astros-design-mod	COV2 Eterna	0.522004	0.023387	1	269	942	GGGAAUAUAGCUUCGUACCUGAACAGGUAAAGAAGCAAUAAAUAAUAGAUCUGAUAAAGAUCAGUGGGAAAAAACCACAUUAAGACCUGCGCAGCUGUCACUCCGCGACGUGCGUAGUGCACUCCGGCAGCGUGAUUAGUAAAUAAUCGCUGCACGUAACAAUACACGAGUAACUCGUCAUUCAUAAGCAGGCUGCUUACGGGAUAAACCGUGUUGCAGCCGAUCAUCAGCGCGAAUAGGUCACGUCAGGGUGUAACCGAAAGGUAAGAUGGCCGUUUACCCAUACGAUGUUCCUGACUAUGCGGGCUAUCCCUAUGACGUCCCUGACUAUGCUGGAUCCUAUCCCUAUGACGUUCCAGAUUACGCUGGAUCUGGCGUCUUCACACUCGAAGAUUUCGU…	673	0.000775637	3.47504e-05	1098	377.334	0	441.46	0	535.45	0	550.259	329.085	518.04	0	533.015	0	534.149	164.542	0	0.402059	0	0.48766	0	0.343656	0	0.485441	0.488982	0.501147	0	0.471803	0.244491	0.486475
120165B1	hHBB_Nluc_ENE_Wilusz	NLuc Barna lab	0.510479	0.017373	1	54	724	GGGACAUUUGCUUCUGACACAACUGUGUUCACUAGCAACCUCAAACAGACACCAUGGCCGUUUACCCAUACGAUGUUCCUGACUAUGCGGGCUAUCCCUAUGACGUCCCGGACUAUGCAGGCUCCUAUCCAUAUGACGUUCCAGAUUACGCUGGAUCUGGCGUCUUCACACUCGAAGAUUUCGUUGGGGACUGGCGACAGACAGCCGGCUACAACCUGGACCAAGUCCUUGAACAGGGAGGUGUGUCCAGUUUGUUUCAGAAUCUCGGGGUGUCCGUAACUCCGAUCCAAAGGAUUGUCCUGAGCGGUGAAAAUGGGCUGAAGAUCGACAUCCAUGUCAUCAUCCCGUAUGAAGGUCUGAGCGGCGACCAAAUGGGCCAGAUCGAAAAAAUUUUUAAGG…	670	0.000761909	2.59299e-05	920	298.886	213.821	343.937	255.96	435.652	322.918	454.636	325.39	428.391	307.568	420.393	300.873	441.513	316.479	0.38203	0.373844	0.481967	0.473535	0.319137	0.324876	0.449064	0.456949	0.485657	0.49417	0.459057	0.465642	0.472357	0.479906

## Sheet: S2. attributes description
Field	description
Barcode	Unique ID for experiment
Human readable name	name
Expt type	category of protein target
k_deg_per_hour	Degradation rate from PERSIST-seq
k_deg_err_per_hour	Error on PERSIST-seq degradation rate
single_exp_fit_ok	whether data passed fit to single exponential curve (only passed data are used)
RT_PCR_start_pos	start position for RT-PCR
RT_PCR_end_pos	end position for RT-PCR (only predictions between start and end are used)
RNA_sequence	RNA sequence
RT_PCR_length	length of RT-PCR region
k_deg_normalize	degradation rate, normalized to RT_PCR length
k_deg_err_normalize	degradation rate error, normalized to RT_PCR length
length	full sequence length
SUP DegScore2.1 FULL	Sum of values from DegScore, for all positions
SUP DegScore2.1 PCR	Sum of values from Degscore, for RT-PCR range
AUP DegScore2.1 FULL	Length-averaged values from DegScore, for all positions
AUP DegScore2.1 PCR	Length-averaged values from DegScore, for PCR positions
(same for other models)

## Sheet: S3. OpenVaccine Donors
Table S3. OpenVaccine Donors.
Dave Baszucki and Jan Ellison
Bisconti Family Foundation
FastGrants
Baidu Research U.S.A.
Camilla Kao
Patrick Collison
Douglas Devivo
Ganesh Pusapati
Stephanie Federwisch
Yili Zhu
Roger Wellington-Oguri
Paul Berg
Gerry Smith
Feriel Melaine
Kabita Das
Rohan Koodli
Trent Smith
Phymirus LLC
Good Earth Bags
Beverly Morris Armstrong
Sagnik Ghosh
Gordon Stallings
Gordon Hug
Sachidulal Dhar
Naresh Saha
Laura Gable
Ro Ruan
Steven Clark
Tapan Ganguly
Anjali Paul
Sovan Banerjee
Cat Trivigno
Nagaraj Nagaraj
Upendra Bhadauria
A.K. Fazlur Rahman
Sumit Nag
Sushawn Nag
Samir Nayak
Anne Freedman
Leonard Oppenheimer
G N R Tripathi
Joseph McLaughlin
Gouri Datta
Amanda O’Mara
Subhash Gupta
Loretta Franklin
Amine Rehioui
10 anonymous donors
