# Supplementary material for: Deep learning models for predicting RNA degradation via dual crowdsourcing
Source: Nat Mach Intell. 2022 Dec 14;4(12):1174–84. doi: 10.1038/s42256-022-00571-8 (PMC9771809; doi:10.1038/s42256-022-00571-8)
Supplement: Source Data Fig. 3 — Raw data of public/private MCRMSE scores in Fig. 3a. [file 42256_2022_571_MOESM4_ESM.xlsx]

## Sheet: source_data_Fig3A
TeamName	TeamId	Public Score	PrivateScore
DegScore (Leppek et al 2022)		0.39219	0.47297
DegScore-XGB		0.35854	0.4385
Shared Kernel		0.2486	0.36106
Experimental Error		0.12491	0.105717
Jiayang Gao	5517640	0.22815	0.34198
Kazuki ** 2	5506984	0.22756	0.34266
Striderl	5517168	0.22848	0.34327
FromTheWheel & Dyed & StoneShop	5520844	0.22758	0.34385
tito	5504066	0.23009	0.34471
give me solo gold	5520148	0.23069	0.34538
One architecture	5510669	0.23056	0.3455
ishikei	5504223	0.23056	0.34551
Keep going to be GM	5503871	0.23046	0.34563
limerobot	5510137	0.23476	0.34573
Social Distancing Please	5517141	0.23051	0.34627
All you need is diversity üëÄ			0.34672
The Machine	5507476	0.23591	0.34728
MD	5518666	0.23294	0.34747
Siavash	5510115	0.23135	0.34759
DD	5517050	0.23474	0.34821
AR	5504386	0.23138	0.3483
Random_prediction	5528214	0.23045	0.34836
Light	5517965	0.23421	0.34839
CPD	5505825	0.23604	0.34845
Zhihan Yue	5531767	0.23039	0.34848
Weifan Ma	5542580	0.23463	0.34863
Patrick Yam	5506006	0.22883	0.34875
[Rist]Takoi	5533686	0.23165	0.34879
moog	5503820	0.23106	0.34883
authman	5503870	0.23652	0.34891
data player	5543098	0.23487	0.34891
Yestin Wang	5542528	0.23467	0.34893
Weisheng Chen	5545090	0.23488	0.349
NO MORE SILVER MEDAL PLS	5505514	0.23235	0.34901
e-toppo	5503958	0.23636	0.34951
Manuel Campos	5530148	0.23161	0.34973
Chris Deotte	5564240	0.23586	0.34975
Yoshihiro Nishizono	5507992	0.23449	0.34986
Computer says no	5541244	0.23305	0.35002
Isamu Yamashita	5556448	0.23931	0.35013
Koshiro Sato	5510463	0.23376	0.35016
2 bio newbies + 3 ML newbies	5565094	0.23561	0.35022
Hope	5508150	0.23369	0.35034
takoihiroaki	5511087	0.23605	0.35036
Tamaki & rookzeno	5506053	0.23464	0.35037
UEMU	5534218	0.2343	0.35055
Mathurin Ach√©	5505769	0.23496	0.35055
panda3734	5597975	0.23584	0.35059
paooon37	5511361	0.23584	0.35061
Autumnn	5513299	0.23508	0.35069
WashYourHand	5503822	0.23503	0.35072
mtmt0903	5591544	0.23584	0.35076
monnjya	5520759	0.23558	0.35088
Ming Jie	5557127	0.23566	0.35088
Daewoo Myoung	5511295	0.23492	0.35089
Theo Viel	5514377	0.23402	0.35092
erenji	5558690	0.23364	0.35092
YYama	5504639	0.23613	0.35094
ML Enthusiasts	5505415	0.2376	0.35095
rotto	5504211	0.23521	0.35103
A Carbon Based Planet	5534186	0.23613	0.35104
u++	5576556	0.23646	0.3511
888888888	5525981	0.23882	0.35112
HDKIM	5509722	0.23588	0.35114
Kain	5508118	0.23392	0.35118
[G,V,E]	5548827	0.23475	0.35119
pea98258	5508676	0.23526	0.35124
Suman Sahoo	5504097	0.23657	0.35127
yuki	5519429	0.23445	0.35132
tarick.morty	5529668	0.23497	0.35136
isaac in	5531232	0.23542	0.35138
Jie Wu	5510362	0.23561	0.35144
AcidNets	5505209	0.23649	0.35144
Billa	5526543	0.23457	0.35148
Know When To Fold mRNA	5503959	0.23438	0.35152
Jeong & Kim	5510048	0.22971	0.35153
AISOB	5524414	0.23794	0.35157
ÊãâÂ∞º‰∫öÂáØ‰∫öË∂ÖÊòüÁ≥ªÂõ¢ÂΩ¶Á•ñ	5546942	0.23571	0.35158
tomo20180402	5540809	0.23523	0.35162
fantastic_hirarin	5506988	0.2353	0.35165
masakick07	5510034	0.23888	0.35167
Sebas	5524590	0.23535	0.35167
Melody itni choclatey kyun hai??	5506348	0.23511	0.35173
mmmbbb	5508070	0.23268	0.35173
Leo0523	5524447	0.23669	0.35175
Arno Candel	5592794	0.23719	0.35178
Mitochondria, might not chondria	5540844	0.23677	0.3518
‚Äé	5514610	0.23506	0.35187
No more corona	5527990	0.23587	0.35187
ynhuhu	5510408	0.23727	0.35195
mrkmakr	5515241	0.24272	0.35197
chengdu slipper	5528272	0.23581	0.35205
BlendOfBlends	5516291	0.23481	0.35214
Ethan&Chauncy	5506652	0.23678	0.35215
Sputnik V	5506668	0.23505	0.35223
ssinyu	5510361	0.23673	0.35223
Fedor Baart	5559979	0.23651	0.35223
I Can Transform Ya	5507913	0.23323	0.35226
In Vaccine We Trust	5506089	0.24066	0.3523
Nikita Kozodoi	5505512	0.2381	0.35233
Anti_Covid	5523811	0.23643	0.35237
Yosuke Yoshida	5506627	0.23523	0.35239
CovidFree()	5505845	0.23701	0.3524
tofu	5534815	0.23457	0.35241
Trustyourcv	5529539	0.23573	0.35243
Hobart 5717	5522476	0.23891	0.35244
Beagle Kagglers	5507653	0.23688	0.35247
Xplorer 42	5507533	0.23698	0.35247
kkiller	5507819	0.23661	0.35255
QYQ	5591071	0.23663	0.35258
Kage_Yonko	5504579	0.2359	0.35259
JJ	5507299	0.23633	0.35262
W.A.Clothes	5524223	0.23731	0.35264
lilililillillililil	5602757	0.24127	0.35265
Harijs Ceri≈Ü≈°	5520632	0.2368	0.35269
Mighty Rains	5512423	0.23668	0.3527
Anti vaxxers	5516357	0.23668	0.3527
michaln	5506572	0.23599	0.35273
Antoniu Gugu	5529879	0.23683	0.35275
9hz			0.35276
Aoba Suzukaze			0.35276
Darko Androcec	5512932	0.23659	0.35277
Bilbo Baggins	5514466	0.23662	0.35278
XJTLU	5511662	0.23677	0.35279
HiroyukiSHINODA	5523172	0.23642	0.35282
corona_rabbit	5503874	0.23699	0.35282
overfitted	5517126	0.23606	0.35285
ankit maurya	5505792	0.24092	0.35285
kotaba	5531118	0.23655	0.35285
Drug	5518487	0.23831	0.35285
..............	5547936	0.23733	0.35286
Science is the only cure	5530007	0.23651	0.35286
missed biology class	5506791	0.23814	0.35294
Yusuf Engin Tetik	5532595	0.23696	0.35297
Silogram	5506617	0.23662	0.35297
AmorfEvo	5530181	0.23696	0.35297
Saitama Seibu Lions	5504484	0.23549	0.35298
Amitofo	5513639	0.23566	0.35301
Yibing Wu	5507592	0.23645	0.35301
LGH	5562712	0.23535	0.35302
T88	5506182	0.23869	0.35302
Sakata	5540075	0.23698	0.35302
shewenjun	5591078	0.23933	0.35302
Overfitting Specialists	5522409	0.23669	0.35304
Marcelo Senaga	5527064	0.23583	0.35305
Naoism	5508714	0.23699	0.35305
Jo√£o Pedro Peinado	5506659	0.23665	0.35308
otto_sei	5522601	0.23686	0.3531
Belonogov	5529606	0.23502	0.35313
misumi	5525844	0.23821	0.35314
Random Walk	5510576	0.23587	0.35314
Shivam Mittal	5509746	0.23724	0.35315
Kamal Das	5526630	0.23724	0.35315
kabutomushi	5505112	0.23504	0.35316
Nat Bel ML Fun	5568323	0.23684	0.3532
Patrick Chan	5511190	0.23706	0.35323
rahul jelmi	5538280	0.2369	0.35324
MDFam	5517679	0.23564	0.35327
tamref	5600068	0.2389	0.35328
(‚äôÔπè‚äô)	5558442	0.23541	0.3533
BIZEN	5509547	0.23661	0.3533
nkt_ntp	5509076	0.23507	0.35333
yukiya	5518270	0.2365	0.35335
Any name is ok	5521678	0.23666	0.35336
Batake	5533846	0.23684	0.3534
taco	5555436	0.23675	0.3534
Aleksei Solovev	5577723	0.23767	0.3534
Ulrich G.	5505909	0.2368	0.35341
andrekos	5523447	0.23693	0.35342
ML_AI_learning	5524471	0.23765	0.35344
Zahra ELHAMRAOUI	5505965	0.2375	0.35344
üêÄTaki Yu	5519259	0.23771	0.35347
Neuron Engineer	5510551	0.23705	0.3535
if covid: maskon()	5529368	0.23619	0.35351
zr	5524389	0.23718	0.35355
Andy Penrose	5516647	0.23783	0.35355
liao	5538794	0.23736	0.35356
RNA killer	5507015	0.2348	0.35356
mirosia koval	5601432	0.23781	0.35359
Ivan Reznikov	5507554	0.23725	0.3536
ËûçÂêà	5519589	0.23645	0.3536
Masato Kawamoto	5538983	0.23681	0.3536
scrounger_geek	5515134	0.23847	0.35362
NotMergingWithTeams	5572310	0.23771	0.35362
japandata509	5523675	0.23847	0.35363
Yuri Barbashov	5537564	0.23615	0.35364
rauta	5504584	0.23776	0.35367
FakeVaccine	5510600	0.23684	0.35367
Ceshine Lee	5505928	0.23745	0.35367
tarpalsus	5553139	0.23841	0.35368
sab1234	5564716	0.23774	0.35368
Terry U	5525936	0.24011	0.35368
Konoha	5533679	0.23728	0.35368
neconeru	5530894	0.24239	0.3537
Furuhata Kazuki	5504489	0.2373	0.35372
Felipe Loque	5507895	0.23669	0.35376
Œ±2œâ	5506552	0.23728	0.35377
Baylor Bears	5521062	0.24438	0.35377
Prashant Kikani	5511742	0.23786	0.35386
DS-Team(covid crashers)	5526453	0.23746	0.35387
Bo Peng	5504054	0.23759	0.35387
alijs	5558558	0.23711	0.35388
Abdur Rahim	5573760	0.2372	0.35394
kambarakun	5600327	0.23799	0.35394
Akshat Kathuria	5603347	0.23801	0.35397
mina	5538719	0.23723	0.35397
Public notebook blend	5565131	0.23849	0.35399
See--	5590156	0.23807	0.35399
M.Innat	5506439	0.23787	0.35399
Kaoru Sasakawa	5512971	0.24105	0.35399
something4kag	5509449	0.23798	0.35399
Adrian Boukobza	5505787	0.23769	0.35399
Yimin	5528067	0.23739	0.35402
Alexander Kireev	5504828	0.23693	0.35402
LaoLiu	5505778	0.23788	0.35404
Zoltan	5507834	0.23744	0.35406
Arthur Llau			0.35409
mst8823	5510380	0.23642	0.35409
Nguyen Giang	5505253	0.2414	0.35413
takuoko	5504024	0.23755	0.35413
gh	5508639	0.23912	0.35414
Mid Autumn	5530020	0.23652	0.35414
please silver medal	5534784	0.23838	0.35415
mooihi	5539245	0.23876	0.35416
Altaf Uddin	5605958	0.23733	0.35419
Vicens Gaitan	5512005	0.23801	0.35421
wcysysu	5528452	0.23727	0.35425
DimitreOliveira	5511276	0.2365	0.35425
Alexey Kotlik	5557033	0.23729	0.35426
ifashion	5514319	0.23755	0.35426
Alejandro Lanaspa	5512669	0.23868	0.35427
Raghawendra Singh	5515570	0.23545	0.35427
Ilu	5557737	0.23738	0.35428
RandomObserver	5506491	0.23774	0.35428
polkaggel	5541440	0.24024	0.3543
deepFermat	5602433	0.23728	0.35433
Âé≥Â≥∂ÂùÇ	5515390	0.23749	0.35435
SSV	5519805	0.23789	0.35437
Kirderf	5537621	0.23764	0.35437
Roman	5551181	0.23885	0.35439
NGACC	5519280	0.23856	0.35441
Ray Melius	5535569	0.23644	0.35441
Abdelghani Belgaid	5536681	0.23691	0.35443
envy	5506298	0.23827	0.35443
‰∏ç‰ºöÂïäÔºåËÄÅÈìÅÔºÅ	5517964	0.2378	0.35445
mk23	5503805	0.2361	0.35446
Fuson	5508901	0.24206	0.35446
Duong Anh Kiet	5515422	0.23988	0.35446
interneuron	5536172	0.23884	0.35447
Miroslav Valan	5504418	0.23747	0.35449
Tucker Arrants	5512670	0.23983	0.3545
domiziano.stingi95	5539072	0.23811	0.35452
Amin	5506642	0.23866	0.35455
Mengfei Li	5574099	0.23795	0.35456
shimacos	5504361	0.2418	0.35459
Nooh	5533818	0.23786	0.35461
Hervind	5522317	0.23869	0.35462
Statking	5592109	0.2375	0.35465
FabienDaniel	5505055	0.23861	0.35466
Neural Twin	5516146	0.23603	0.35471
ysssakicho	5606421	0.24081	0.35474
Kamal Jain	5536618	0.23872	0.35475
katsu6152 s	5524594	0.23778	0.35476
hattyoriiiiiii	5504879	0.2391	0.35477
RAHUL SINGH INDA	5509803	0.23793	0.35479
Fomichev Alexander	5578541	0.23793	0.35479
ÁõÆÂâçÊ≤°Âï•ÊÄùË∑Ø(ÔΩ°√¨ _ √≠ÔΩ°)	5516658	0.23777	0.3548
Andrij	5529345	0.23811	0.3548
Adel Valiullin	5517004	0.23868	0.35482
Roman Weilguny	5524602	0.23761	0.35486
Paoemon	5504673	0.23085	0.35489
Aindri√∫&Bohdan	5507272	0.23691	0.35492
Sono Chi no Sadame	5600323	0.23788	0.35494
takahashihideaki	5537648	0.23852	0.35495
KevinYan	5522521	0.24081	0.35496
Nischay Dhankhar	5506398	0.23819	0.35496
Anil Betta	5520710	0.23868	0.35497
Lost In Data	5507693	0.23806	0.35499
horohoro	5504724	0.23803	0.35501
taruto	5520254	0.23774	0.35507
Seba	5522812	0.23827	0.35508
Naoki Maeda	5505044	0.23804	0.3551
Askery Canabarro	5521376	0.24272	0.35511
Antonio Marin	5521297	0.2379	0.35512
Shimei	5505076	0.23834	0.35512
enCoder	5530946	0.24016	0.35513
Ariq	5537467	0.23835	0.35515
Marc S	5504648	0.23796	0.35518
QuentinMas	5574577	0.23937	0.35522
Yuma	5523910	0.23746	0.35528
sinchir0	5508760	0.23937	0.35528
Abhimanyu Karshni	5588796	0.23938	0.35529
‚Ñ§ùïñùïåùïä	5534180	0.24307	0.35536
Fear the CarlsbergVirus üç∫	5515631	0.23616	0.35538
Artyom Malakhov	5503875	0.24191	0.35542
TY.Yang	5506086	0.23886	0.35559
Tatsuya50	5504256	0.2378	0.35559
Touyu	5564990	0.23905	0.35563
Mina Zhou	5578483	0.23935	0.35564
@run	5506731	0.238	0.35567
Sina MhD	5537422	0.24052	0.35568
dairatom	5535271	0.2437	0.3557
Chris X	5538920	0.23906	0.3557
Alberto Benayas	5514872	0.2377	0.35575
SHINO	5588977	0.23992	0.35581
rescue...	5511673	0.24124	0.35583
Sugawarya	5503867	0.23782	0.35583
Nathaniel Shimoni	5600706	0.23843	0.35587
Overfitting?	5505172	0.23874	0.35587
Dmytro Danevskyi	5505908	0.23893	0.35588
academic waste	5504142	0.23889	0.3559
MuhammedBuyukkinaci	5532352	0.23867	0.3559
Vitali Burachonok	5505458	0.24422	0.35591
need vaccine for big shake	5523927	0.23984	0.35594
Team Name	5504721	0.2371	0.356
Mosamosa	5504281	0.24001	0.35603
K Vladimir	5518782	0.24075	0.35607
MPWARE & TOM	5516478	0.23686	0.35612
Jinseok Lee	5524267	0.24601	0.35615
Never_K_281210			0.35617
NTUCSIE_JD	5518598	0.23859	0.35625
Haries Ramdhani	5517581	0.23791	0.35629
Ehsan	5505706	0.2382	0.35629
Lain.	5523902	0.2395	0.3563
Aki Sheeran	5539034	0.24042	0.35644
yuya	5513265	0.23991	0.35648
Nyanhi	5513243	0.2398	0.35651
sen_zhang_gll	5505785	0.24207	0.35651
hiromu	5509444	0.23759	0.35653
Tung M Phung	5538549	0.24146	0.35654
wawa	5509564	0.24123	0.35659
Kirill Shipitsyn	5506101	0.24158	0.35659
Paul Chen	5516915	0.23943	0.35659
üßü‚Äç‚ôÇüíâüòÉ	5504759	0.2423	0.35659
Dan Emery	5507748	0.23996	0.35665
Alexandr Anokhin	5544688	0.23793	0.35666
nakayan	5569539	0.23955	0.35674
Septem	5508861	0.24479	0.35674
takus	5511453	0.24265	0.35675
Jerry	5523758	0.24182	0.3568
xin016	5506559	0.24167	0.35684
Tatiana Malygina	5504587	0.23984	0.35686
Wanna go out with my baby	5510459	0.23742	0.3569
Amit Hasan Shuvo	5593834	0.24343	0.35691
toto	5508888	0.23803	0.35697
hrokamo	5529067	0.24638	0.35698
Dewei Chen	5545514	0.2412	0.35698
Taimin Zhang	5583078	0.24242	0.35702
Boosters	5505786	0.24479	0.35703
Haoran Wang	5510148	0.23981	0.35707
Daniel C. Chan	5571300	0.24674	0.35709
AkiraSosa	5504426	0.23944	0.3571
sx2154	5601813	0.23948	0.35712
Pranab Singha Roy	5519483	0.24566	0.35715
Huan Vo	5573287	0.2451	0.35717
olivier	5545182	0.24253	0.35718
ChowdryNavinAhmed	5505987	0.2423	0.3572
ITK8191	5509961	0.24443	0.35721
Jan Bre	5505864	0.24367	0.35723
Optimo	5508522	0.24053	0.35724
NN+mRNA	5507135	0.23797	0.35726
pÃ∏ÃõÕÄÃÄÃïÃÑÃ´Ã•ÕéÕáÃ¶ Ã∂ÃçÃ≠ÕâaÃ∑ÕÑÃçÃìÃÖÕïÕÖ Ã∑ÕÇÃõÃàÃèÃêÃØÃûnÃ∏ÕëÃåÃìÕ†Õö ÃµÕÄÕôaÃ∑ÕãÃ¢ÕÖ Ã∑ÕÜÃÉÕêÕóÃöÃ´cÃ∑ÕíÃ¢ÕñÕà Ã¥ÕÅÃçÃáÕÉÕãÃùÕéÃûeÃ∏ÃåÕÅÕùÃ© ÃµÃëÕùÕéÃòÃ®aÃµÕåÃ°ÃóÃü	5508067	0.24223	0.35728
Polyakovich Yurii	5540311	0.24402	0.35731
Patanjali Coronil	5528877	0.2412	0.35735
TSG	5506319	0.24354	0.35736
yCarbon	5528956	0.23976	0.35741
wangstone	5507005	0.24414	0.35743
Falcon	5514221	0.24328	0.35747
Boltzmachine	5536104	0.24177	0.35749
Seifeddine Shu	5522175	0.23882	0.35749
Dan Ofer	5505549	0.23831	0.35754
Kristian	5574019	0.24566	0.35757
azhar	5524227	0.24058	0.35757
Grzegorz Sionkowski	5508449	0.24075	0.35761
blue0620	5559109	0.24552	0.35769
John Macgillivray	5578178	0.24588	0.35769
Elahi	5521519	0.24464	0.35775
Shingo.S	5526131	0.23938	0.35777
AlexLCH	5505630	0.24449	0.35783
Giba	5533285	0.23814	0.35783
Atmudi Rama Chetan	5572134	0.24601	0.35783
Shake me up!!!	5518798	0.24256	0.35787
Ricardo.Chen	5576217	0.2453	0.35792
ToanNguyen123	5518285	0.24167	0.35792
JamshaidSohail	5504830	0.24201	0.35796
BUUMOO	5574225	0.24257	0.358
Alex	5582281	0.24048	0.35802
Kupchanski	5554370	0.24343	0.35802
Phiratath N.	5523867	0.2459	0.35807
APTX4869	5504102	0.24144	0.35807
maliang	5514747	0.23964	0.35807
green yuyu	5516385	0.24389	0.35818
cold_raven	5509661	0.24627	0.3582
Data Vader	5581285	0.24343	0.3582
TAUIL Abd Elilah	5508754	0.24616	0.35821
Alvor	5535855	0.24277	0.35821
Alan Choon	5559379	0.24068	0.35823
DataViS	5507876	0.24531	0.35826
rivers	5511409	0.24124	0.35827
Mickey	5508664	0.24419	0.35832
Adam Chang	5505876	0.24245	0.35834
Weiming Lin	5523036	0.24415	0.35839
Surekha Ramireddy	5509034	0.24343	0.35839
cold_star	5528454	0.24378	0.35845
monaou	5506212	0.24744	0.3585
Appian	5515517	0.2416	0.35856
Shota Ichikawa	5503939	0.24683	0.35857
ArisÈòøËäí	5591332	0.24129	0.35858
Araik Tamazian	5535857	0.24581	0.35861
tizawa3	5553016	0.24072	0.35861
Limon	5528711	0.24811	0.35863
noobsquare	5513490	0.24244	0.35864
Ueno_STU	5598690	0.24244	0.35864
LinhLPV	5517766	0.24627	0.35865
Kohei Shima	5513171	0.24231	0.35868
alamays	5506831	0.24736	0.35869
–ü—Ä–∏–≤–µ—Ç, —è –ø–æ–¥—Å—è–¥—É?	5504554	0.24325	0.35872
brainstormot	5520277	0.24292	0.35873
Enuifer	5538527	0.24347	0.35873
JulienAudibert	5585108	0.24571	0.35875
Uday Kumar Gurugubelli	5510502	0.24797	0.35876
podsyp	5561027	0.24814	0.35877
Shivam	5513581	0.24683	0.35878
anas	5592572	0.24827	0.35882
Kaan Saƒüta≈ü	5526657	0.24629	0.35883
Jo√£oHenriques	5556365	0.24619	0.35885
DSLAB	5505707	0.2421	0.35887
Darek K≈Çeczek	5505452	0.24299	0.35891
NoMoreFE	5505573	0.24679	0.35893
William Green	5507365	0.24718	0.35894
Umar Zubair	5584200	0.2434	0.35894
Hai Nam Nguyen	5515366	0.24451	0.35898
Misha	5569985	0.2449	0.35899
Hongnan Gao	5506122	0.24488	0.35899
Evgeny Kovalev	5590589	0.24552	0.359
Shivam Johri	5590614	0.24531	0.359
Shivam #2	5534848	0.24717	0.35901
Dmytro	5514591	0.2442	0.35902
KG	5599842	0.24829	0.35904
Md Yasin Kabir	5532675	0.24802	0.35904
SeungHo LEE	5513528	0.23944	0.35905
Yonatan Nissim	5591915	0.24621	0.35906
Jie Deng	5513297	0.24925	0.35909
GeoffroyDubourg-Felonneau	5521402	0.24152	0.3591
iring58	5556929	0.24072	0.35911
esaeki	5513244	0.24601	0.35911
validmodel	5506307	0.24436	0.35913
MarkFive	5588064	0.25021	0.35913
Xing	5576843	0.24698	0.35916
Dionisius Darryl Hermansyah	5517209	0.24484	0.35917
cjwh	5508161	0.24688	0.35918
Hiromu Kitamori	5576680	0.2467	0.35919
Sid	5523089	0.24833	0.35921
rc95401	5509807	0.2438	0.35924
Krishna	5506007	0.24344	0.35924
Tianyue Cheng	5530360	0.24584	0.35925
AT	5505206	0.24211	0.35928
Dmitry Kozlov	5511990	0.24456	0.35928
Peter KK	5515949	0.24329	0.35929
Flamadesombra	5521511	0.24796	0.3593
narain p	5505599	0.24249	0.3593
Sh	5525515	0.24856	0.3593
TripleLift	5507498	0.24043	0.35932
robotichendrix	5526219	0.24772	0.35932
Arun Mishra			0.35933
progin	5506616	0.24486	0.35933
Coronil	5541710	0.24847	0.35934
Jonny Lee	5504171	0.2392	0.35935
key	5558950	0.24412	0.35935
Niharika Kumari	5505878	0.24756	0.35938
lystahi	5562594	0.24784	0.35939
Pino Huang	5531918	0.24565	0.3594
Yu Takagi	5563412	0.24731	0.3594
Nandanam	5513649	0.24817	0.35943
lucaskg	5535046	0.23862	0.35944
Janos	5527545	0.241	0.35944
mi7mi	5508748	0.24767	0.35946
Lakers	5504432	0.24706	0.35946
Damodar	5508078	0.24651	0.35949
Johnzdh	5577020	0.25086	0.35949
Murat Korkmaz	5520942	0.24352	0.3595
BlackBox824	5566165	0.24094	0.3595
Belgrader	5596360	0.24382	0.35951
Ilja Avadiev	5515321	0.24661	0.35952
Tomotaka	5548388	0.24628	0.35954
pavanvelaga	5518914	0.24942	0.35954
Santiago Mota	5539484	0.24944	0.35956
AbdulBaseerMohammed	5504143	0.24609	0.35957
julianguo2	5586018	0.24535	0.35957
Shahraiz	5513728	0.24865	0.35958
Kronki	5506421	0.24646	0.3596
GGÊÄùÂØÜËææ	5503921	0.23716	0.3596
jludwiczak	5547397	0.24738	0.35961
Licacaca	5532640	0.24446	0.35961
Sosig	5526463	0.24427	0.35961
City_N	5595734	0.2476	0.35963
JI	5552519	0.24768	0.35963
Mohamed Essam	5518467	0.24727	0.35963
Chanran Kim	5511229	0.24343	0.35967
Allohvk	5507000	0.24123	0.35969
Sumi	5521896	0.25001	0.35969
Sylas	5537908	0.246	0.35971
soham mukherjee	5507146	0.24426	0.35973
sandy1112	5513592	0.24465	0.35974
Gabriel Atkin	5507980	0.24441	0.35974
Amrit	5545819	0.25074	0.35974
Tanay Mehta	5505863	0.24174	0.35976
Kohey	5532797	0.24175	0.35976
Anieca	5505645	0.24702	0.35978
Impala	5511675	0.24656	0.35978
Super Saiyajin	5535796	0.24642	0.35981
isolja	5575932	0.24672	0.35982
qizhengqi	5591418	0.24883	0.35983
Stanley Zheng	5508130	0.24195	0.35984
Jawad_006	5506605	0.24874	0.35986
Haotian(Oliver) Xie	5581223	0.24123	0.35987
AH	5571290	0.24647	0.35987
Shion Honda	5581048	0.24488	0.35988
sneffort	5510328	0.24738	0.35988
greylord1996	5506823	0.24582	0.35988
Ayman Khalafallah	5509025	0.24738	0.35988
Aneesh Das	5506947	0.24738	0.35988
Indra Lin	5506134	0.24738	0.35988
Raj Pranesh	5558938	0.24738	0.35988
Alper Balbay	5508281	0.24343	0.35988
Michael Diskin	5571261	0.24738	0.35988
SatoruShibata(Êü¥Áî∞ÊÄú)	5518080	0.24343	0.35988
Sunlights	5577347	0.24676	0.35988
Rohit Agarwal	5536554	0.24441	0.35988
mrtestset	5532547	0.24738	0.35988
Chin N. Hung	5504376	0.24868	0.35989
jiahua.rao	5523938	0.24432	0.35991
Sumire	5505504	0.24211	0.35992
WilsonYee	5532926	0.24997	0.35992
renlihua	5530582	0.24979	0.35993
Firat Gonen	5561072	0.24853	0.35994
HOTC	5580042	0.25044	0.35996
sakusaku	5513584	0.24645	0.35996
nogawanogawa	5509487	0.24355	0.35998
dead_mazai	5596844	0.24582	0.35999
OmarVivas	5515536	0.24156	0.35999
Bharath K.Bolla	5515206	0.2446	0.36
Hello	5503951	0.24941	0.36001
Monojito	5579997	0.24766	0.36002
Citrecimon	5578451	0.25047	0.36004
Ulysses	5581062	0.2487	0.36004
Vivek Karna	5513780	0.24913	0.36006
ùíüùíæùìÇùëíùìÉùìàùíæùëúùìÉ_	5503941	0.24794	0.36006
gabrielsanchez	5551308	0.24911	0.36007
mjsML	5515425	0.24401	0.36007
Yuki Kubota	5568326	0.249	0.36008
LP space	5514895	0.24758	0.3601
mizoo	5504308	0.24796	0.36011
Kishore M	5504910	0.2449	0.36011
mato	5517745	0.24948	0.36013
digimagi	5509431	0.24503	0.36013
Heads or Tails	5509022	0.24359	0.36014
ArvindB	5558378	0.24627	0.36015
uday1889	5534637	0.24643	0.36015
Mitsuaki Nozawa	5511674	0.24911	0.36016
Satoshi_SsSs	5557869	0.2442	0.36017
Roman Potekhin	5520372	0.24374	0.36017
Needy	5516836	0.24763	0.36017
Tong	5527922	0.24443	0.36018
Fxck COVID	5522794	0.24343	0.36019
2022-06-16	5530933	0.24803	0.36019
Darshan Patel	5584891	0.24978	0.36019
Robert	5512260	0.24582	0.3602
Amjad Daoud	5512881	0.24343	0.3602
whoami-as	5563601	0.24582	0.3602
Leofiro	5592788	0.24582	0.3602
Muhammad Riyaj Attari	5509395	0.24582	0.3602
Sxwat	5505258	0.24343	0.3602
namdt	5508903	0.24582	0.3602
ranside	5525166	0.24582	0.3602
Ilya Khristoforov	5596986	0.24343	0.3602
AshwaniChoudhary	5565519	0.24441	0.3602
luyaxin	5503926	0.24441	0.3602
Atharv Yeolekar	5547542	0.24343	0.3602
puthfc	5520908	0.24338	0.36021
Akash G	5588520	0.24343	0.36022
Holar	5506160	0.24389	0.36023
Stanislav Blinov	5577121	0.24757	0.36024
suzukiseiya	5589515	0.2496	0.36025
sumit kumar	5553289	0.24774	0.36025
Zain	5579374	0.24473	0.36025
Praveen Kumar	5513765	0.24396	0.36026
Kash	5574770	0.24747	0.36026
abist_crab	5558254	0.24441	0.36026
Dipam Paul	5504670	0.24343	0.36027
Stephen Mugisha	5527756	0.24557	0.36027
Masa	5504135	0.24343	0.36027
Rahul #2	5510990	0.24343	0.36027
Slipknot	5601344	0.24557	0.36027
Balraj Ashwath	5507269	0.24343	0.36027
Mostafa Ibrahim	5512747	0.24343	0.36027
Vaishvik	5509567	0.24441	0.36027
Ed Out	5505586	0.24405	0.36027
Thaddeus Segura	5561506	0.24441	0.36027
Anil	5547652	0.2446	0.36028
HarryQuake	5511780	0.2467	0.3603
DB83	5539775	0.24679	0.36031
Andrei Lupu	5519479	0.24554	0.36031
Tarek Hamdi	5512904	0.24403	0.36034
HTOM	5594135	0.2489	0.36034
Luke Marinos	5566471	0.24322	0.36034
Gaurav Bhatt1303	5596225	0.24813	0.36034
Hiram Coria	5507746	0.24587	0.36034
Hitoshi Saito	5509066	0.2501	0.36035
knockoff	5536070	0.24356	0.36036
Binh Nguyen	5551566	0.24326	0.36038
n00b00	5511248	0.24365	0.3604
Hiep H. Nguyen	5593812	0.24948	0.36041
Ronnie Wang	5584494	0.24931	0.36041
I.T.G.	5505089	0.24442	0.36043
Madao	5599220	0.24115	0.36043
All Might	5507108	0.2482	0.36045
dhaqui the kaggler	5507225	0.24412	0.36045
Manh Lab	5506296	0.24924	0.36045
ubik	5521499	0.24497	0.36047
ÂÆâ‰πãz	5528444	0.25085	0.36047
coolz	5523321	0.24321	0.36047
dalatar	5514484	0.2451	0.36047
aDataGuy	5593971	0.24875	0.36048
RNA	5504119	0.24347	0.36048
kuroyuli	5537615	0.24487	0.36048
Vlad Golubev	5506244	0.24446	0.36048
Inoichan	5504033	0.2384	0.36049
Sergi G	5526447	0.24814	0.3605
Leon Hillmann	5508259	0.24767	0.3605
Isaac Llorente	5525498	0.24374	0.3605
Ismail A	5511458	0.24384	0.36051
Geetha Reddy Battu	5581405	0.24448	0.36051
Á®ãÂ∫è	5537592	0.247	0.36053
Vladimir Larin	5590765	0.25042	0.36053
Alexey Latskov	5505067	0.24401	0.36053
Alireza	5529867	0.24343	0.36053
Givan	5524473	0.24683	0.36054
Shokh Abdurakhmanov	5581361	0.24405	0.36056
Juneki	5539669	0.24782	0.36056
hiro_fumiko	5544513	0.25066	0.36058
YoonSoo	5552160	0.23259	0.36059
dynamic24	5507481	0.25057	0.36059
Yuki Kita	5580237	0.249	0.36063
Heroseo	5504979	0.24685	0.36063
sakana	5542725	0.24937	0.36064
trasibulo	5534231	0.24683	0.36064
Kazuhito00	5503962	0.25082	0.36065
steaphan	5510808	0.24993	0.36065
AlanTheSkywalker	5564824	0.24524	0.36066
kimura/sampler	5510823	0.24851	0.36068
tarobxl	5541596	0.24392	0.36071
navneeth	5509169	0.24443	0.36072
Niranjan Nakkala	5567641	0.24672	0.3608
CIRLCMU	5518198	0.24379	0.36081
moore	5592554	0.24227	0.36081
KehanWang	5523371	0.24514	0.36082
Meed Zaoui	5592217	0.24443	0.36083
timetraveller	5505596	0.2451	0.36083
ArcWaterCash	5503978	0.2436	0.36085
yuvaramsingh	5505153	0.25022	0.36086
Wei Zhu	5572309	0.24868	0.36087
Junhyeong Kim	5504083	0.24783	0.36089
V.Prasanna Kumar	5550326	0.24452	0.36094
Jack Dong	5513848	0.24417	0.36095
Kira	5577017	0.2477	0.36095
AjayKumar	5509227	0.24505	0.36096
sogi	5505190	0.24835	0.361
Sohel Rana	5505690	0.24343	0.361
Manvendra Singh	5510491	0.24343	0.361
Eric Vos	5568106	0.24343	0.361
Oleg	5564731	0.24343	0.361
Hossein Masoumi Karakani	5506546	0.24343	0.361
Oguz Kayhan	5532347	0.24343	0.361
Lev Misyuk	5579955	0.24343	0.361
Ritesh Kumar	5511527	0.24441	0.361
bayesian216	5510499	0.24343	0.361
Mark Conway	5507952	0.24343	0.361
S P	5605077	0.24441	0.361
MithileshThakkar	5538072	0.24441	0.361
beat it!	5541858	0.24343	0.361
PrasunMishra	5533502	0.24441	0.361
Salim Khazem	5551043	0.24343	0.361
GauravSharma	5546917	0.24343	0.361
chizhu	5503948	0.24441	0.361
necofuryai	5509308	0.24343	0.361
Sourabh S	5558881	0.24441	0.361
Yassine El Ouahidi	5554358	0.24441	0.361
ryantran2165	5521581	0.24343	0.361
Vidheesh Nacode	5506368	0.24441	0.361
The last minute merge	5507643	0.24441	0.361
Shubham	5595529	0.24441	0.361
Solaris	5521532	0.24441	0.361
Haya	5507768	0.24716	0.36101
takadaat	5528989	0.2423	0.36101
ESIEE_power	5526939	0.24555	0.36103
MichaelZhao	5559772	0.24831	0.36106
Miguel	5579317	0.2486	0.36106
Olga Ivanova			0.36106
Andr√©s Santos Sanz	5506321	0.24343	0.36106
RahulBaburaj	5514815	0.2486	0.36106
Victor Ojewale	5522173	0.2486	0.36106
Ayoub Berd	5521371	0.2486	0.36106
Freddy	5507460	0.2486	0.36106
gromml	5570679	0.2486	0.36106
Aristarh	5510784	0.2486	0.36106
mogmog	5528484	0.24343	0.36106
Art	5504346	0.24343	0.36106
zionCheng	5562058	0.2486	0.36106
OK	5576547	0.24343	0.36106
Harshit Sheoran	5530790	0.24585	0.36108
Iliass Benali	5512816	0.24944	0.36108
HaiGe	5522735	0.24218	0.36109
shotaro ueda	5569487	0.24968	0.36109
lingmu3	5522627	0.24764	0.36111
Arth Dh	5507606	0.24421	0.36112
Zhiwei Ren	5523020	0.24971	0.36114
Valentine	5512498	0.24614	0.36115
BUKA_D	5511209	0.24344	0.36118
U023	5537388	0.24659	0.36119
Jianxin Sun	5548537	0.24343	0.3612
Thanh Tung Nguyen	5602984	0.2505	0.36123
Lucien de Rubempre	5511461	0.2435	0.36125
Powell	5564054	0.24788	0.36129
Andre Cai	5590896	0.24738	0.3613
tkm2261	5574916	0.24559	0.36132
Sawradip Saha	5526812	0.24915	0.36132
Lqiang	5554005	0.24927	0.36133
isa k [dsmlkz]	5526533	0.24762	0.36133
UDaiJin	5590676	0.24993	0.36135
Vitaliy Malcev	5506195	0.24757	0.36135
covid king	5503945	0.24229	0.36136
Abdullah Altay	5555463	0.25027	0.36137
VDA	5578945	0.24995	0.3614
kojihay	5513309	0.24352	0.36141
JunhoLee	5518970	0.2506	0.36145
Yagƒ±z Devre	5532045	0.2484	0.36147
omarsamir	5506033	0.24396	0.36147
y011d4	5520225	0.2417	0.36151
Tianyu Wei	5535238	0.25121	0.36151
Bernd Allmendinger	5506632	0.2444	0.36153
Matsui_A	5504930	0.2463	0.36157
Mukesh Choudhary	5529504	0.24343	0.36162
Nick Styles	5521167	0.24343	0.36162
Fares Sayah	5505988	0.24343	0.36162
ADARSH PATEL	5604939	0.24995	0.36163
i ‚ù§ lgbm	5505570	0.25064	0.36163
ilovepotatoes	5504757	0.2389	0.36165
oalenkin	5564572	0.24755	0.36166
Nuno Ferreira	5529085	0.25059	0.36172
Nikolay Romanenkov	5573069	0.2439	0.36177
Had	5516533	0.24461	0.36177
jack	5528415	0.24952	0.36182
kojimar	5557863	0.24246	0.36183
Tejas Kotha	5592647	0.24516	0.36187
rw-nue	5577094	0.24901	0.36187
Tommaso Giovannini	5565564	0.24491	0.36193
yocchi	5531192	0.24389	0.36197
farsana s	5521236	0.24343	0.36199
Balaji Venkateswaran	5552434	0.24343	0.36199
NxGTR	5597685	0.24343	0.36199
TUSHAR SARKAR	5517920	0.24343	0.36199
HinataAoki	5519418	0.24343	0.36199
Md. Redwan Karim Sony	5519864	0.24343	0.36199
Sirish Somanchi	5505065	0.24343	0.36199
komsomolsk.ai	5516425	0.24343	0.36199
Alexander Polyakov	5508441	0.24343	0.36199
Matthieu Plant√©	5510820	0.24343	0.36199
Shuntaro Tanaka	5504431	0.24343	0.36199
Vasi			0.36199
KS30	5534331	0.24343	0.36199
Anatidae	5522553	0.24343	0.36199
Emerson CM Correa	5545385	0.24343	0.36199
Vlad Samarov	5524279	0.24343	0.36199
Cedric Damien	5583768	0.24343	0.36199
Elias1998	5514036	0.24343	0.36199
from working import busy	5503885	0.24343	0.36199
Aryan Khatana	5514151	0.24343	0.36199
Zheyuan Hu	5528944	0.24343	0.36199
Gabriel Preda	5534244	0.24343	0.36199
Marco	5564137	0.2496	0.36199
LastRocky	5505949	0.24363	0.36201
Sleepy	5522472	0.24749	0.36201
Ozzy	5566242	0.24553	0.36205
deng	5564126	0.24725	0.3621
Berdyshev Alex	5587585	0.24621	0.36216
Alexey Lemeshev	5522300	0.24452	0.36218
Vitalii Mokin	5521972	0.24435	0.36223
Sababiyah	5605896	0.24597	0.36223
katsumi	5505799	0.23989	0.36224
Piyush Agnihotri	5592958	0.25101	0.3623
aagapi	5557486	0.24438	0.36232
SongYing	5523485	0.24389	0.36239
Jonathan Smith	5564972	0.25078	0.36244
RPT+JCD	5564680	0.24535	0.36246
Bon Intelli	5532280	0.24439	0.36249
Niko	5602399	0.24503	0.36251
oya_niwakani	5509476	0.24477	0.36252
itsy_68	5512862	0.24484	0.36253
Mike Kim	5558191	0.24523	0.36253
Saira	5505969	0.24412	0.36256
Charles Lin	5572878	0.24385	0.36278
chun	5525116	0.24836	0.36285
yaaku	5504270	0.2462	0.36296
Shohei Goda	5530096	0.24452	0.36299
huanghuang zhang	5558874	0.24465	0.3632
RandomLearner	5565630	0.24651	0.36332
Andriy Samoshyn	5512601	0.24833	0.36335
li xiaochuan	5557686	0.24405	0.36341
Fernando Pereira	5535043	0.24831	0.36352
zeno	5504577	0.24477	0.36355
üçÄ Co-weed'19	5517689	0.24355	0.36355
Omar eltouny	5514436	0.25016	0.36356
Sami	5585759	0.24464	0.36359
Y√¥·∏•ƒÅnnƒÅn Reyes Stark	5523292	0.24831	0.36368
Utkarsh Chandra Srivastava	5551468	0.24831	0.36368
Prathamesh Sonawane	5504491	0.24831	0.36368
Artem Naumov	5521142	0.24831	0.36368
jameschapman19	5507486	0.24118	0.3637
colum	5504280	0.24638	0.36373
Glen Koundry	5521291	0.24272	0.36387
Yu Tsumura	5504605	0.2437	0.36403
sealow	5588077	0.25493	0.36409
m0hashi	5574607	0.25509	0.3642
Sidney Ng	5509092	0.24966	0.36427
Guilherme Campos	5527422	0.24867	0.36427
orangeblue	5524884	0.24316	0.36453
Andry Bratun	5514335	0.24845	0.36454
Nanashi	5527801	0.24847	0.36456
Marsh	5504200	0.23723	0.3646
Wong	5518188	0.24477	0.36481
tokiwa-jp	5510524	0.25115	0.36481
hmdhmd	5542849	0.24736	0.36499
Kyung Geun Kim	5567211	0.24417	0.36509
Yusuke Nakayama	5503933	0.24655	0.36518
tomoo inubushi	5528733	0.25128	0.36525
Jo√£o Guilherme	5510989	0.24766	0.36526
AlcoholSwabs	5602369	0.23619	0.3653
Zhassulan Shaikhygali [dsmlkz]	5599101	0.24651	0.36531
tenajima	5517255	0.25588	0.36556
Konstantin Baltsat	5581682	0.24835	0.36573
ricopue	5512111	0.24866	0.36576
silverstone	5506364	0.24758	0.36596
K.LI	5539685	0.24899	0.36618
Jeff Kreulen	5507496	0.24927	0.3662
Joshua NigrumOculus	5532268	0.25804	0.36621
AdityaMishra	5536982	0.2499	0.36622
Magnus	5522688	0.24773	0.36632
huiqin	5514674	0.24411	0.36642
bioinformatics_CSU	5553017	0.25568	0.36646
Bwdwf	5528382	0.25614	0.36672
Ashwini	5510744	0.25571	0.36674
daishu	5535125	0.2557	0.36676
Hiroaki Fukuse	5506957	0.25123	0.3669
HusseinMazaar	5507759	0.25104	0.36691
Branden Murray	5521097	0.23731	0.36699
Forte			0.3671
Joshua Havelka	5523594	0.2507	0.36711
jankenshow	5548786	0.25663	0.36719
\(*)^(*)/	5505332	0.24933	0.36721
riziko	5512692	0.25312	0.36725
norikatamari	5519818	0.25039	0.3673
kvr777	5508084	0.25418	0.36758
Komari1123	5509978	0.25578	0.36759
Fivestomars	5578113	0.23606	0.36772
utresearch	5527096	0.2508	0.36781
Ryo Kawada	5521462	0.25462	0.36791
T0m	5526249	0.25215	0.36792
Ant üêú	5510747	0.26324	0.36792
üê¢ Jun Koda	5507003	0.25642	0.36793
Arun Bonagiri	5533500	0.25026	0.36796
Just in time	5583861	0.256	0.368
Brian Smith	5507897	0.25147	0.36804
akiva	5538744	0.25109	0.36804
Kjkr73	5511388	0.24991	0.36808
shirakia	5506610	0.25312	0.36809
CyberCorgi	5555836	0.25176	0.36811
Ilia	5529023	0.25299	0.36812
Aziz	5524215	0.25335	0.36815
suuuuuu	5525063	0.25163	0.3682
Shubham Deshmukh	5540974	0.25189	0.3682
Rohin	5555916	0.25175	0.3682
mgrigorov	5582220	0.25147	0.36822
Hosein Fooladi	5525140	0.2516	0.36828
XINYUDS	5531010	0.2516	0.36828
Migs Rocha	5514179	0.2516	0.36828
Liudmila	5569311	0.2516	0.36828
akoynk	5508758	0.25097	0.36829
miguel perez	5572831	0.2567	0.3683
Yi-Fu Chen	5582951	0.25643	0.3683
Paritosh Gupta	5521660	0.25151	0.36836
juju	5508314	0.25005	0.3684
Carl McBride Ellis	5504334	0.24972	0.36843
fakeplastictrees	5506962	0.25244	0.36855
Barcarum	5559625	0.2516	0.36864
Ryu Tomita	5527085	0.25384	0.36864
salamino99	5576597	0.25234	0.36869
Zubair	5577431	0.25234	0.36869
745H1N 4HW3D	5509020	0.25286	0.36874
ragnar	5520350	0.24854	0.36896
The Happy Coders	5533636	0.25332	0.36899
Man-Chun Hui	5530746	0.24776	0.3692
Nitin Patil	5512000	0.25168	0.36924
gottalottarock	5521957	0.25731	0.36925
Ulnata	5590458	0.25641	0.36943
Andrey Starikov	5590464	0.25641	0.36943
Ekaterina_20	5590897	0.25641	0.36943
valley	5510322	0.25288	0.36963
oct_path	5528582	0.25211	0.36965
Alvaro	5541971	0.24838	0.36972
gravity	5560293	0.25211	0.36993
Ryan Epp	5512575	0.24905	0.36997
Tsuruta	5573512	0.25699	0.37001
Tiberiu Boros	5524597	0.2513	0.37004
ml-one1	5528429	0.25479	0.37006
Takanori Yagi	5508940	0.25448	0.3701
hakusai	5503827	0.25238	0.37018
Matteo Gabardi	5510188	0.25306	0.37021
deoxy	5519432	0.25147	0.37023
__Taichicchi__	5504885	0.25432	0.37033
Victor Touron	5541875	0.25281	0.37046
kavi	5536912	0.25433	0.37046
Akim Tsvigun	5536718	0.25463	0.37048
klavier	5599785	0.25517	0.3706
tomcounsell	5564063	0.25484	0.3706
Javu	5505018	0.25423	0.37061
Christian Lahr	5532497	0.25468	0.37064
Sung Gyeom Kim	5548209	0.25412	0.37067
ryches	5541258	0.25414	0.37071
Shiyuan Zeng	5511036	0.25173	0.37073
Thomas Li	5531623	0.24343	0.37075
William J. Burns	5522044	0.25483	0.37079
Rahul	5509566	0.25466	0.3708
Matsunaga21895	5575294	0.26081	0.37081
Ankitha Giridhar	5523211	0.25467	0.37083
Leigh	5506159	0.2486	0.37086
Pitoncuzade Davut Efendi	5527591	0.25449	0.37089
tome hirata	5559955	0.25496	0.37096
NJ	5556183	0.25477	0.37097
Vishesh Sinha	5507019	0.25455	0.37101
Rui Qiao	5521523	0.25517	0.37108
HongyiZZ	5589677	0.25483	0.37109
Yuwa Hatae	5559539	0.25442	0.3711
cck	5568538	0.26389	0.37116
Anurag Trivedi	5570112	0.25507	0.37119
NARI	5504002	0.25485	0.3712
redstr	5504654	0.2531	0.37123
Junyoung Sa	5552578	0.25486	0.37125
xvesika	5569064	0.25456	0.37128
Athi Narayanan	5542430	0.2549	0.37129
jiuntian	5515466	0.25467	0.37131
Pablo Talavante	5532772	0.26267	0.37139
Yaroslav Isaienkov	5505162	0.25696	0.37141
shashank dahiya	5563424	0.25427	0.37154
Alexander #3	5595255	0.25452	0.37154
Masahiro Mochizuki	5504671	0.25805	0.37163
samshipengs	5560360	0.25512	0.37169
hiroshun	5517293	0.25128	0.37174
Zakaria Ennahhal	5569279	0.25933	0.37176
Ngoc Ha Mai	5527276	0.24664	0.37213
nxhong	5548668	0.25594	0.3722
Alexandre Borghi	5549114	0.25754	0.37237
skieur	5523222	0.24343	0.37275
Marin Beaird	5510307	0.25125	0.37282
hasega	5544374	0.26019	0.37312
chiwang	5543298	0.25905	0.37334
Deepak Yadav	5514020	0.25817	0.37338
pennant	5588092	0.25824	0.37338
Costia	5570301	0.2564	0.37342
Robin	5533951	0.25609	0.37344
Ilan Coulon	5581499	0.26641	0.37348
vovasik	5530475	0.25726	0.37352
smith	5506565	0.25394	0.37382
Akutagawa	5545591	0.26153	0.37388
wendywong	5521272	0.25893	0.37394
Byung-Hoon Kim	5509473	0.25373	0.37398
KhengOon	5523249	0.26328	0.37415
senkin13	5503866	0.23599	0.37423
Anonimity	5525921	0.26072	0.37428
Ennys Gheyouche	5559513	0.25738	0.37429
Dr. Knope	5537803	0.26111	0.37431
SHIELD	5559126	0.25769	0.37443
personanondata	5559449	0.25769	0.37443
Kubilay Karakayalƒ±	5519331	0.25769	0.37443
Md Abdullah Al Mamun	5555603	0.25716	0.37449
abdelatif #2	5531252	0.25918	0.37454
Aaron Dsilva	5533260	0.26078	0.37456
HyejinPark	5529190	0.25785	0.37458
goldgaruda	5505736	0.25605	0.37463
Ph√∫c Trang Trung Ho√†ng	5559049	0.25855	0.37474
œÄ12Q‚àÜ	5601303	0.25478	0.37486
Novaxx Djokovid	5504972	0.25303	0.37497
Ivan K	5527352	0.26005	0.37505
Zhao Chow	5577016	0.25244	0.37528
SteveX	5585583	0.25912	0.37547
Jack Wong	5578816	0.26018	0.37561
TheAthleticCoder	5524499	0.25994	0.37564
Pasha	5523790	0.26021	0.3757
Only use pytorch	5506181	0.26068	0.37573
Michelle Banh	5527966	0.25923	0.37581
Ëø∑Ë∑ØÁöÑÂçÅÂ≠óÂºì‰πãÁ¨¨ÂçÅÂõõËôüÂª¢Áâ©	5506500	0.25506	0.3759
Pavlo Kvas	5524287	0.26361	0.37591
FlyingDog	5536331	0.25587	0.37591
AkashNaik	5506183	0.25727	0.37619
Srikanth	5533126	0.25921	0.37626
DrugLei	5525287	0.26219	0.37645
Jebastin Nadar	5504385	0.26138	0.37653
Cuong N	5551180	0.25718	0.37657
les poueteurs	5587231	0.26031	0.37663
GiorgosMaragkopoulos	5519243	0.25553	0.37668
jxg	5551931	0.26397	0.37682
johannes	5535826	0.25646	0.37683
Sam H.	5521288	0.26007	0.37684
Igor Lakomov	5537206	0.25847	0.3769
AndreySaintP	5537315	0.25847	0.3769
PeterRich	5533477	0.25847	0.3769
Radu Robu	5534950	0.25769	0.37692
Leobewin1	5508839	0.25854	0.37695
RoRonoA-TKO	5509186	0.25756	0.37697
Dronte	5543306	0.26465	0.37702
‰πî‰∏ñÂêâ(Shiji Qiao)	5503917	0.25857	0.37711
Parkourists	5506507	0.25891	0.37718
Daniel G√§rber	5505849	0.25715	0.37732
Begnini	5537123	0.25868	0.37736
Andrei Cotaie	5521445	0.26342	0.37741
arunamenon	5512511	0.26161	0.37741
thebearhunter	5560142	0.25856	0.37749
fujiyuu75			0.37752
AleksandrIsakov	5590687	0.25819	0.37772
MeisterMorxrc	5529883	0.25558	0.37778
Mikhail Patkin	5514592	0.25738	0.37779
HOHOYAO	5518395	0.25679	0.3778
Greed	5527377	0.25464	0.37784
YiTingChen	5518954	0.25798	0.37788
InvisibleBoy	5515052	0.25712	0.37791
notagoose	5560745	0.26255	0.37792
SpqceD	5538568	0.25801	0.37793
oscar	5535948	0.25801	0.37793
jebefor	5539919	0.25722	0.37795
Saxo_Broko	5522580	0.2582	0.37803
ÊûóÊπßÊ£Æ (Dyson Lin)	5512915	0.2582	0.37803
mRNA	5504735	0.25723	0.37806
Shimizu	5557047	0.26166	0.37816
Loulou			0.3782
IDEAS	5590718	0.25894	0.37821
ITians	5530339	0.25568	0.37824
oreo	5530966	0.258	0.37829
Heisenger	5532599	0.25051	0.3784
AntiSquid	5505085	0.25811	0.37841
Onur Karaman	5542059	0.25913	0.37841
Mukharbek Organokov	5537072	0.2577	0.37842
Lw Kz Gz	5547567	0.26024	0.37849
slayer007	5538311	0.26007	0.3785
F√°bio Lopes	5527722	0.26259	0.37859
Zhanaidar	5538047	0.25927	0.37868
Jiazhen Xi	5594473	0.25927	0.37868
pikachu	5527041	0.24058	0.37871
vsvdvd	5507873	0.26171	0.37873
Dmitry Tyan	5519965	0.25824	0.37874
Frederikus Hudi	5537437	0.25866	0.37875
Andriy Yaroshevskiy	5507924	0.25981	0.37884
IN CV WE TRUST!!!!	5505200	0.24738	0.37891
Shohei Maruyama	5542855	0.26351	0.37891
Blanka	5516479	0.26413	0.37897
Ilya Sergeev	5523946	0.26414	0.379
Belinda Trotta	5509331	0.27695	0.379
Jiatai Qiang	5529556	0.25925	0.37902
kryksk	5503807	0.25687	0.37905
insist	5545462	0.26427	0.37905
AerysS	5504553	0.24985	0.37906
progkam	5523388	0.26311	0.3791
SRK	5506119	0.25907	0.37916
kmtk49	5529512	0.25912	0.37916
Garrett Tate	5587045	0.26484	0.37918
btk1	5505170	0.25913	0.37919
Gribennikova Nataliya	5590471	0.25817	0.37924
DOTA	5533807	0.26201	0.37931
William C Francis	5505302	0.26381	0.37936
Adib Afandi Abdullah	5521923	0.26252	0.37946
YunMi	5518567	0.26394	0.37958
Suraj kumar	5544418	0.25921	0.37963
Oleh Dudkin	5521692	0.26039	0.37969
domie	5547353	0.25915	0.37973
xhlulu	5509123	0.26448	0.37973
Shashi Prakash Tripathi	5511904	0.26435	0.37974
team.pdf	5508986	0.25883	0.37976
Dovahkin x Miku	5525551	0.25883	0.37976
tatsuko	5515078	0.25936	0.3798
Qd4	5588714	0.25901	0.37993
Kuldeep Patel	5552307	0.25875	0.37994
hklee	5504404	0.26323	0.37996
Shifa Sanadi	5525996	0.25794	0.38004
Usmann Khan	5521254	0.26045	0.38013
Ivan Vasenov	5521979	0.25851	0.38014
IST_Hyacinth	5529978	0.25871	0.38016
Kazuma Akashi	5524359	0.26275	0.38018
Arun George	5511638	0.26188	0.38019
Jonas Matuzas	5518995	0.26074	0.38027
Bruno Tiago Silva Lima	5524343	0.2607	0.38033
yuto.s	5513666	0.25878	0.38039
Ahil Kancharla			0.38047
Kavitha Murthy	5504804	0.26394	0.3805
Linggih Saputro	5511957	0.26333	0.38051
Adrian Brodzik	5510628	0.26036	0.38052
shubham goyal	5523521	0.26354	0.38058
krpk1900	5525360	0.26423	0.3807
BOUSSETA Walid	5508153	0.26157	0.3808
Gotta Kill Corona	5505722	0.26409	0.38084
Flavien Gelineau	5521738	0.26535	0.38088
MohitRaut	5514649	0.26655	0.38089
Trigram	5504312	0.26354	0.38092
Arian Prabowo	5527605	0.26361	0.38097
PolymathAB	5508426	0.26361	0.38097
Harsh			0.38097
kaerururu	5505639	0.26395	0.38107
Aleksandr Sarachakov	5506739	0.26567	0.38109
shuangjia	5524588	0.26403	0.38115
TooTouch	5509617	0.26211	0.38116
sokol_heavy	5527125	0.26223	0.38119
Rohan Nowell	5524167	0.26279	0.38121
Michael Pearce	5532919	0.26151	0.38125
Ch. Mo. Ah.	5527766	0.26477	0.38134
Doƒüan Patar	5526169	0.27438	0.38137
Leo Muckley	5516801	0.2649	0.38138
Chahhou Mohamed	5531742	0.26069	0.38143
megner	5524933	0.26916	0.38143
ghostwriter	5532318	0.26424	0.38147
prashant arora	5525065	0.26304	0.38151
Captain0602	5524984	0.26432	0.38154
misfits	5521851	0.26545	0.38159
Juntaro	5579024	0.24481	0.38181
katsu1110	5504403	0.25195	0.38185
Johnny Strings	5528465	0.26523	0.38188
GOSS	5505661	0.26833	0.38197
Sachin Prabhu	5521691	0.26534	0.38198
Jurek Miadzvedzik	5531952	0.27021	0.38203
covid	5536479	0.2696	0.38207
Arnold Kuo	5518210	0.26874	0.38214
Marcus	5509686	0.26474	0.38218
Sanjay Acharjee	5506523	0.26211	0.3822
jkao92	5522237	0.26412	0.38227
Dcorrea	5532453	0.26434	0.38229
Nephes D	5539010	0.26194	0.38238
Mahmud Hasan	5534566	0.26139	0.38246
Xiaolin Deng	5533508	0.26211	0.38255
Learner	5533856	0.26211	0.38255
m31285	5507103	0.26211	0.38255
Lei Wang	5521449	0.26211	0.38255
Feliren	5538176	0.26211	0.38255
Durotaxis	5523563	0.26211	0.38255
chi_k	5534633	0.26186	0.38271
Barteksv12	5506063	0.2638	0.38272
Taktik_Maktik_Yok_Bam_Bam_Bam	5542690	0.26699	0.38272
roshaan zafar	5512848	0.26215	0.38287
Dmitri Tsuban	5550356	0.2606	0.38292
Tanay	5538349	0.26218	0.38298
Shubham Kumar	5507691	0.26631	0.38298
Guillaume S.	5522008	0.26909	0.383
JB	5507109	0.26408	0.38306
Ivan Fursov	5505700	0.2486	0.38312
A_kar	5558189	0.26133	0.38312
Hoang N. Suong	5521070	0.26664	0.38313
Gao Yichen	5522923	0.26939	0.38316
Yuchen Xie	5594422	0.26869	0.38326
Richard Xiao	5523623	0.26994	0.38356
Santiago Viquez	5526940	0.26348	0.38358
Kelvin Lai	5534137	0.27192	0.3837
shubhodeep karmakar	5523729	0.26942	0.38371
musicbeer	5524001	0.27087	0.38376
Nishimoto Yuichiro	5504840	0.27016	0.38377
Davidvdm	5518482	0.27032	0.3838
Notebook Noobie	5510855	0.26989	0.38381
Hack-Weekly	5506340	0.26459	0.38383
Mateusz Kwasniak	5523762	0.26221	0.38391
shunsuuuuuuu	5519782	0.26483	0.38397
Kange@SH	5522918	0.26561	0.38448
bigbrains	5530737	0.26448	0.38457
kakys1111	5517305	0.27182	0.38462
Jaime Alc√°ntara	5534234	0.27133	0.38468
Alicia	5514254	0.27049	0.3847
sa52ke	5542398	0.26605	0.38479
Yu Ozawa	5509994	0.26663	0.38483
Center Street Bois	5557242	0.2714	0.38487
Karen Flower	5571050	0.26507	0.38489
maxun0	5505712	0.26632	0.38493
Hee-Young	5519382	0.26701	0.38497
Hieu Nguyen	5522909	0.27316	0.38505
Jordan Fernandes	5511564	0.26496	0.38519
ssa2121	5534992	0.27023	0.38524
Artem Blanar	5516731	0.26542	0.38547
Dimitris Poulopoulos	5530014	0.26988	0.38551
PC Jimmmy	5517095	0.27111	0.38561
cuicube	5508375	0.26592	0.38566
nson	5525221	0.27299	0.38568
wanna first medalü•∫	5515763	0.27286	0.3857
PCAers	5537748	0.26521	0.38573
laggards	5515271	0.26622	0.38573
Elsa C	5599572	0.27098	0.38575
Rischan Mafrur	5534501	0.27082	0.38577
Catadanna	5521934	0.26492	0.38584
Gagan Arora	5547810	0.27077	0.38585
rayuron	5504570	0.27128	0.38586
Shirish	5519795	0.26603	0.38587
Bruno Conterato	5561490	0.27181	0.38591
Haridasyam Koushik	5561435	0.27173	0.38596
MhdSharuk	5504203	0.26257	0.38598
‰Ω†Ëã•ÊàêÈ£é	5517259	0.27188	0.38598
Manoj Balaji J	5532119	0.26592	0.38599
Horia Velicu	5529538	0.27598	0.38603
Rawin Deeboonchai	5554546	0.2714	0.38605
hasep7	5542127	0.27019	0.38617
Lirong Tan	5513506	0.28851	0.3862
Robert Pal	5517641	0.27162	0.38623
qq	5517775	0.27101	0.38623
wakame	5509171	0.27302	0.38624
Zifeng	5515451	0.27302	0.38624
MehranMahmoudi	5606194	0.27089	0.38627
Caiqing Jian	5511645	0.26473	0.38629
Fernando Ramacciotti	5517430	0.26783	0.38651
Yu-ray Li	5559204	0.2648	0.38653
RobertLangdonVinci	5520099	0.26988	0.38658
Arthur	5521952	0.26953	0.3866
Alberto Zorzetto	5523611	0.26738	0.38663
dmitrykonovalov	5509006	0.26745	0.38663
DetrimentalAphid	5514848	0.27024	0.38677
Prasanta	5540813	0.27024	0.38677
iam22naive	5579617	0.27024	0.38677
Sven	5550760	0.27024	0.38677
Kunal Gupta	5579398	0.27024	0.38677
Shams Sultan	5504487	0.27024	0.38677
Nayu	5557683	0.27024	0.38677
Gaurav_Singh37	5561253	0.27024	0.38677
ÈòøÂßÜlil	5554191	0.27024	0.38677
Kota Akshith Reddy	5568490	0.27024	0.38677
HOKAGE	5579846	0.27024	0.38677
Kurian Benoy	5581322	0.27024	0.38677
Hirotaka_0807	5584089	0.27024	0.38677
Chinatsu Kobayashi	5582496	0.27024	0.38677
BingWS	5507412	0.27024	0.38677
Xavi N	5581892	0.27024	0.38677
Jagdish Mirchandani	5510075	0.27024	0.38677
Dongkyu Kim	5505753	0.27024	0.38677
Takeshi Morimura	5548034	0.27024	0.38677
kuriryona	5593458	0.27024	0.38677
Oscar Pina	5553462	0.27218	0.38683
okazaki2019	5528466	0.27	0.38684
Aman.cyberia	5520563	0.27074	0.38687
SHRIRAM	5517867	0.27536	0.38688
drmello	5522168	0.26868	0.38695
Gab Ha	5565939	0.27109	0.38699
Antonin Hejny	5597307	0.26995	0.38701
Carl Green	5551202	0.28044	0.38713
Mario Ross	5523900	0.27455	0.38716
paul77ms	5547903	0.26532	0.38722
Karl BINA	5526439	0.2714	0.38743
chmtomasz	5530110	0.2718	0.38755
Tanyapohn	5521602	0.27199	0.38768
Nick	5508663	0.27168	0.38774
Silver and Bronze	5591285	0.27459	0.38777
wilsonsujames	5518910	0.27657	0.38792
Romano	5524795	0.27294	0.38794
Jin Xiaocheng	5548490	0.2723	0.38794
Pedro Ara√∫jo	5506273	0.27353	0.38798
KJ	5506225	0.27075	0.38809
BabaConda	5556511	0.28543	0.38818
FanFeng	5552623	0.28047	0.38829
atom1231	5517340	0.26942	0.38833
ktr	5579116	0.27055	0.38876
Dewesh-Jeena-Satya	5545083	0.27343	0.38879
Suparjo	5540542	0.28309	0.38882
Abhinay	5523378	0.27623	0.38909
nonak	5513784	0.26915	0.38928
madara	5525613	0.27198	0.38932
Maho	5549906	0.27274	0.38938
khanrc	5531759	0.27323	0.38939
Rahziael	5520683	0.27434	0.38941
greyhound	5532238	0.27666	0.38959
sayGoodNight	5522725	0.27936	0.38961
vlorenzo	5522561	0.28291	0.38966
Hi Im Ryo	5529195	0.27183	0.38975
Singularity_Ai	5529975	0.27266	0.38978
Raghu Rayannagari	5521558	0.27266	0.38978
tpmeli	5506934	0.27098	0.38978
xiliang0815	5537408	0.27266	0.38978
Coder	5550248	0.27266	0.38978
ChongAih	5518934	0.27678	0.38978
malek.badreddine	5518993	0.27048	0.3898
Kamal	5526954	0.27232	0.38997
RJ Sun	5524993	0.27206	0.39002
lucius lu	5549272	0.27611	0.39004
EugenioTL	5506048	0.27107	0.39007
Amar	5523820	0.28339	0.39007
Zhijian Li	5525366	0.28339	0.39007
casperhart	5524682	0.27197	0.39022
Niksa Praljak	5547047	0.27098	0.39036
Matthias B	5533765	0.28705	0.39041
Milad Vazan	5513708	0.27577	0.39068
Gaya Jayasinghe	5553435	0.27432	0.39071
jonin	5523434	0.27465	0.39077
Volodymyr Bakhur	5515965	0.27803	0.39089
H.Sakakibara	5527733	0.28382	0.39099
Masaru F	5511577	0.26602	0.39102
Meenakshi	5519205	0.27164	0.39114
racoon	5574960	0.2766	0.39114
Viktor #2	5570223	0.28275	0.39117
Wasted_Times	5530840	0.27326	0.39125
Grant Cooper	5512978	0.2728	0.39135
T@dash!n	5509012	0.27567	0.39155
kogni7	5526322	0.27511	0.39162
Ravitej Manduri	5532529	0.28156	0.39169
Rajgopal Srinivasan	5530599	0.2858	0.39193
shin0000	5504301	0.2606	0.39224
MostafaAlishahi	5534985	0.28298	0.39229
vrhom90	5570543	0.28427	0.39248
hideya.uehara	5548349	0.28039	0.39277
Mikhail Ignatov	5522449	0.27323	0.39294
RM	5528935	0.27682	0.39351
EAPresents	5516722	0.27905	0.39352
Antoine SIMOULIN	5585562	0.28209	0.39363
Jo Tom	5507609	0.2638	0.39364
Leonie	5509943	0.28577	0.39408
Stack_It!	5505930	0.2745	0.39524
Endi Niu	5505163	0.27701	0.39554
David Alami	5565240	0.28468	0.39576
Atri Sharma	5533557	0.2752	0.39589
damana	5508495	0.28133	0.39622
Ruslan Murtazin	5541274	0.28384	0.39636
Marcell Szikszai	5575598	0.28976	0.3971
Jessie B	5522076	0.28057	0.39745
AndersOhrn	5523742	0.27958	0.39748
Vlad Balanda	5504626	0.27721	0.39772
iris2007	5561615	0.27718	0.39782
Yin Zhounan	5524971	0.28286	0.39838
Kirill Makukhin	5522375	0.28313	0.39871
KritiDoneria	5560989	0.28142	0.39886
Alex Tsepa	5504429	0.29288	0.39954
Isaac Dimitrovsky	5532192	0.2547	0.39964
ExpensiveLunch	5521624	0.28646	0.39965
hfy	5596606	0.28573	0.39987
Shadab	5504300	0.28139	0.40054
Xavier Fernandes	5541921	0.29204	0.40077
Soyoung Cho	5510667	0.28248	0.40092
alvbrg	5559649	0.28343	0.40115
WL Peng	5507344	0.28599	0.40151
Praana	5547824	0.29282	0.40168
SANTHOSH KUMAR DHANASEKARAN	5525452	0.28945	0.40195
Shivanand	5516374	0.28027	0.40198
Katarina Chang	5521550	0.2881	0.40203
Model In	5556189	0.28846	0.40215
shhng	5520891	0.28367	0.4023
suman	5504753	0.28074	0.40273
Varun Mittal	5557891	0.30112	0.40284
penguin46	5503970	0.28344	0.40388
Mohamad Alissa	5522187	0.28941	0.40427
Back 2 Vac	5507333	0.29109	0.40454
harshs_21	5539200	0.29008	0.4048
Chris	5522545	0.30147	0.40482
ThBlitz	5525455	0.29508	0.40509
ML_Expert_Silicon_Valley	5508650	0.28538	0.40524
Go CoRoNa Go!	5504313	0.28559	0.4053
Divyosmi Goswami	5523405	0.28707	0.40561
Sen	5534407	0.29494	0.40576
Pawan Chorasiya	5514790	0.28646	0.40595
Hak333m	5516800	0.29917	0.40708
eguhopor	5549620	0.29244	0.40742
biwako_ohnamazu	5548803	0.29898	0.40747
[ods.ai] Daniil Larionov	5512529	0.28948	0.40764
tapasmldl	5504019	0.2896	0.40788
RenatoDeggau	5506809	0.29326	0.40838
YifanTian	5514001	0.29326	0.40838
Sachin Adnaik	5523689	0.29241	0.40856
Dr.X	5524153	0.29195	0.40875
Alexandre Carnier NS	5606567	0.30091	0.40879
VinayVikram	5507516	0.29484	0.40883
HZ3	5547968	0.30081	0.4097
Dmitry Leonov	5563835	0.31104	0.40977
Rahul Jain	5525165	0.29172	0.40984
SarthakYadav	5538366	0.30664	0.41005
OnesAndZeroes	5529799	0.29481	0.4102
Vlad Pavlov	5509302	0.29897	0.41071
Stacy	5580790	0.30571	0.41087
Azzouz Mohammed El-Amine	5511617	0.29578	0.41102
slow5620	5541936	0.30444	0.41111
Sayantan Basu	5507998	0.29808	0.41149
Y. Kato	5511891	0.29422	0.41207
sourcecode369	5505028	0.29524	0.41255
Mahalakshmi SB	5604213	0.2927	0.41265
Tingzhong	5558639	0.29222	0.41266
ksongmi	5557620	0.29352	0.41278
Corvin Paul	5511444	0.26945	0.4129
Riki Deguchi	5509527	0.30316	0.41304
Abel Dirichelet	5508698	0.29431	0.41312
Mary Chin	5522131	0.30058	0.41313
Jan Chramiec	5527824	0.30053	0.41344
f0rl00p	5506514	0.3039	0.41359
danzel	5583607	0.30608	0.4136
seraphimstreets	5512404	0.30077	0.41382
SambhaV	5525198	0.29517	0.41384
Suraj Parmar	5511583	0.29752	0.41432
doriskao	5522898	0.30855	0.41454
Raguram Ramamoorthy	5504341	0.29313	0.41504
SJhome Shin	5513048	0.29791	0.41525
Nguyen Thi Kim Uyen	5523025	0.29937	0.41527
[ods.ai] Kyrylo	5519639	0.2973	0.41558
Alex Petit	5506684	0.29897	0.41643
Omarov Abai	5528674	0.29901	0.4166
Rohit Singh	5521148	0.29805	0.41674
Prachi	5504718	0.30224	0.41693
akakarii	5508076	0.30302	0.41767
aishu12345	5510966	0.31085	0.41778
piecurus	5507096	0.30434	0.4178
PedroRomero	5527339	0.31429	0.41786
Oniel Gracious	5567779	0.30314	0.41819
Joseph Tan	5517320	0.28733	0.41831
vija	5507065	0.31238	0.41845
JAKIRK	5507403	0.30477	0.41846
Monzon G.	5580257	0.30355	0.4187
IrinaArina	5590492	0.31323	0.41876
Kishan Yadav	5594087	0.31323	0.41876
lightuse	5509920	0.31323	0.41876
KatoShun	5519996	0.30378	0.41883
kvnkho	5511889	0.30187	0.41885
nowism	5543292	0.30345	0.41892
hashimoto	5535208	0.30431	0.41893
VR PIRATES	5584909	0.31488	0.41926
Nashing_NN	5590435	0.30392	0.41931
Hemanth	5547152	0.30409	0.41947
doteeee	5509402	0.30728	0.41959
asa.min()	5523091	0.31139	0.42015
Chris Ried	5522911	0.30631	0.42029
Airline	5520271	0.30102	0.42078
Andrea Fiandro	5505317	0.31562	0.42121
Athiq	5516082	0.3079	0.42224
Kazuki Shiraishi	5510674	0.31807	0.42333
Doofuqy	5527364	0.30667	0.4235
Ioannis Kogias	5525574	0.30471	0.42382
Aymen BEN SAID	5525118	0.32356	0.42392
Phani Sai Kamal Lingam	5549554	0.32017	0.42395
gissy1gou	5538979	0.31347	0.42438
Alae	5527952	0.31566	0.42468
Nice Guys	5506618	0.31837	0.42531
shane	5535255	0.32931	0.42591
Avishake_Dutta	5509411	0.32204	0.42625
Neuro Ai - All Stars	5563453	0.30906	0.42649
to9mei	5513310	0.32206	0.42737
chivas	5540333	0.35103	0.42742
Pooja	5525625	0.34102	0.42759
Col probaFi	5521480	0.28967	0.42796
OlkhinAG	5589502	0.32221	0.42863
wlouie	5517300	0.32017	0.42916
Anurodh Mohapatra	5510332	0.31233	0.42963
Abhinav Agrawal	5521165	0.31233	0.42963
Vipul Bansal	5515070	0.3194	0.4299
correct_valid_model	5515129	0.32404	0.43171
Chuanyu	5538466	0.33046	0.433
Anshul Sharma	5504354	0.31305	0.43361
KINASHI			0.43385
Andrew L	5521992	0.32422	0.43475
nivniv123	5505666	0.33053	0.4368
macedo	5538688	0.34346	0.43999
Felipe N√∫√±ez	5584470	0.34168	0.44103
sims	5548838	0.33448	0.4414
xinfang liu	5596017	0.34191	0.44352
Prashant Patel	5552394	0.32855	0.44373
Aakash KT	5541113	0.31967	0.44389
Markus Bauer	5505582	0.34763	0.44444
HopelessBiohackers	5565256	0.36133	0.44456
AlexZ	5512439	0.33053	0.44497
duongdizzle	5509668	0.2695	0.44708
hiroaki kanayama	5523174	0.36569	0.44822
Austin LaRoche	5537129	0.34573	0.44844
gykovacs	5538656	0.34599	0.45032
Agust√≠n Andr√©s Cura	5536422	0.36773	0.45408
Josiah Campbell	5513114	0.35918	0.45449
Serge	5516707	0.35922	0.45575
fiscatron	5606778	0.34864	0.4568
Sharjeel Khalid Chaudhry	5549693	0.36352	0.45691
nishanth	5509736	0.35986	0.457
Mohd Akib Kamani	5515817	0.35905	0.45908
Noah Xi	5566732	0.3399	0.45909
Leonid Sutiagin	5531806	0.3639	0.46181
Randy Boyes	5531347	0.37647	0.46428
callmelittlefox	5508012	0.37703	0.46656
Nobu	5540171	0.24667	0.46667
this A X . 1g before C S )	5504292	0.37582	0.46693
Jose Carmona	5556187	0.27591	0.46728
AjDuangDawFC	5601094	0.36889	0.46756
MatthewMasters	5504232	0.377	0.46762
Abhijit K	5508875	0.37588	0.47016
Neel Patel	5507329	0.37976	0.47163
DataSc	5515195	0.3551	0.47184
Q	5564789	0.24955	0.47358
athrun sun	5524472	0.3655	0.47372
Unstetig	5508109	0.33133	0.47673
Beth Baumann	5561243	0.36613	0.47806
Zhangling Xie	5584702	0.38627	0.48349
Kent HUNG	5536243	0.40078	0.4842
Glimmung	5524690	0.41277	0.48449
Proletheus	5535050	0.2516	0.48517
daidew	5537447	0.40065	0.48721
David Buch	5561067	0.42085	0.48726
AlexFromKirkland	5507945	0.42172	0.48791
Wesley G	5600966	0.42233	0.48909
Dr Drey	5522523	0.38231	0.49105
Abhijeet Gupta	5548697	0.42862	0.49309
Sudhir Tamang	5505120	0.43425	0.49313
SACHIN YADAV9	5539588	0.43216	0.49614
Koki	5504465	0.43217	0.49615
Rahul Meka	5505962	0.43217	0.49615
Andrew Lukyanenko	5504244	0.43217	0.49615
Mo Fahad	5506517	0.43217	0.49615
Boris Pyakillya	5532359	0.43217	0.49615
Sharif Mehedi	5542456	0.4161	0.4962
philBoaz	5527402	0.39488	0.49625
TavoGLC	5557645	0.42464	0.49726
Yulia Goncharenko	5572547	0.433	0.49812
Zoe Chervontseva	5560599	0.37679	0.49966
Alistair Senior	5563778	0.36411	0.50173
nakagawa-yoshihiro	5509009	0.43826	0.50541
Carrie Lui	5535821	0.43826	0.50541
Mallikharjun N	5523846	0.43826	0.50541
Aradhit Das	5586157	0.43826	0.50541
Rahul S	5605827	0.43826	0.50541
EricJeans	5577800	0.28058	0.50838
RLH	5542429	0.42667	0.5112
djrmarques	5508510	0.28812	0.51831
ChiLAB	5524548	0.46415	0.52352
Stef Kle	5584037	0.41912	0.5286
matt	5524194	0.40611	0.53004
Zili Wang	5582655	0.40556	0.53487
mihaela badiu	5581600	0.45689	0.53951
Nicolas	5540723	0.43126	0.54165
Uran	5537014	0.42908	0.54296
tomy_jap	5517599	0.39299	0.54299
Mingkun Yu	5506924	0.46556	0.54447
Sneha Ghantasala	5545761	0.44997	0.54787
GUAC	5523017	0.43153	0.54877
Ryohnkai	5522723	0.46038	0.5492
Qiankun Hu #2	5530451	0.47814	0.55393
tomaetomae	5539166	0.47363	0.55562
Basavraj Awatiger	5523604	0.38052	0.55575
Yottaxx	5580478	0.47266	0.55624
Aur√©lio Noronha	5512675	0.47375	0.55628
Aziza	5541054	0.47478	0.55754
Marcos	5512348	0.47465	0.55828
heize04	5582941	0.48923	0.55831
kosekaz	5563665	0.43623	0.55917
iridescent3153	5552363	0.47696	0.56054
Nikkyv.thess	5522043	0.39244	0.56082
gregb	5507736	0.47709	0.56088
Shiny	5599752	0.47788	0.56091
Sagnik	5507439	0.47412	0.56127
NickTeim	5526896	0.475	0.56136
T√∫lio de Freitas Castro	5507474	0.47824	0.56138
Fred G	5526292	0.4601	0.56141
anuj	5504387	0.4784	0.56141
smoyerman	5575341	0.4784	0.56141
Shiny Go	5550216	0.47836	0.56153
ArpanaG	5532963	0.47812	0.56207
Tunguskan	5527755	0.45752	0.56208
Marjan Djuricic	5565062	0.46671	0.56232
KoMura	5504078	0.47944	0.56259
Inwoo Chung	5510543	0.45676	0.56373
Animesh Sharma	5512155	0.46326	0.56394
mvpcom	5581436	0.42959	0.57035
SanMan	5593269	0.43006	0.57197
Ji Hyung Moon	5577213	0.37955	0.57736
Bryan Percy Saldivar Espinoza	5521553	0.50866	0.59215
AndrewLamb	5541578	0.53434	0.59482
Oscar Rovira	5547002	0.52512	0.60011
AmitKumar	5523291	0.39056	0.60838
Himanshu Verma	5507172	0.47472	0.62135
YELLOJI VENKATA RAKESH	5549163	0.40786	0.6273
Mykhailo Nedodai	5520093	0.52459	0.62786
Vahid	5520969	0.5666	0.63022
Arnab Khare	5506096	0.38152	0.6432
jcgelly	5531787	0.58349	0.64742
Kazuto Makino	5556133	0.3821	0.65305
Mazi	5521755	0.62412	0.65526
fumi	5513740	0.59506	0.66265
SangWon Lee	5513195	0.60453	0.66967
ANAS CHARROUD	5551188	0.54119	0.67452
mohamed sr	5591258	0.63083	0.69581
Shion	5504236	0.64846	0.71003
Naruhiko Nakanishi	5506420	0.64846	0.71003
liuzhangzhen	5506756	0.64846	0.71003
Kon	5507871	0.64846	0.71003
hothHowler	5513225	0.64846	0.71003
Shubham Gupta #2	5542162	0.64846	0.71003
DataKuro	5517613	0.64846	0.71003
KW	5553060	0.64846	0.71003
Turtle is not green	5505701	0.25926	0.71003
–ö–∏—Ä–∏–ª–ª	5523823	0.64846	0.71003
Abishek	5568733	0.64846	0.71003
Mansi Priya	5565054	0.64846	0.71003
Anish Mukherjee	5524080	0.64846	0.71003
Rajeswaran V	5560862	0.64846	0.71003
Dr Figz	5574490	0.64846	0.71003
Ikram Inf	5521900	0.64846	0.71003
hoxosh	5589327	0.64846	0.71003
Mina	5542331	0.64994	0.72261
potatoes	5505837	0.58012	0.72598
aorgou	5535596	0.35811	0.77561
