# Supplementary material for: Deep learning models for predicting RNA degradation via dual crowdsourcing
Source: Nat Mach Intell. 2022 Dec 14;4(12):1174–84. doi: 10.1038/s42256-022-00571-8 (PMC9771809; doi:10.1038/s42256-022-00571-8)
Supplement: Source Data Fig. 5 — Raw data of PERSIST-seq half-lives and predictions. [file 42256_2022_571_MOESM5_ESM.xlsx]

## Sheet: SOURCE_DATA_FIG5
	Barcode	Human readable name	Expt type	k_deg_per_hour	k_deg_err_per_hour	single_exp_fit_ok	RT_PCR_start_pos	RT_PCR_end_pos	RNA_sequence	RT_PCR_length	k_deg_normalize	k_deg_err_normalize	length	SUP DegScore2.1 FULL	SUP DegScore2.1 PCR	SUP Vienna FULL	SUP Vienna PCR	SUP EternaFold FULL	SUP EternaFold PCR	SUP nullrecurrent FULL	SUP nullrecurrent PCR	SUP kazuki2 FULL	SUP kazuki2 PCR	SUP Tunguz FULL	SUP Tunguz PCR	SUP nr_k2_ensembled FULL	SUP nr_k2_ensembled PCR	AUP Vienna PCR	AUP Vienna FULL	AUP EternaFold PCR	AUP EternaFold FULL	AUP DegScore2.1 PCR	AUP DegScore2.1 FULL	AUP Tunguz PCR	AUP Tunguz FULL	AUP nullrecurrent PCR	AUP nullrecurrent FULL	AUP kazuki2 PCR	AUP kazuki2 FULL	AUP nr_k2_ensembled PCR	AUP nr_k2_ensembled FULL	k_deg_full_length_normalize
0	130006D1	humanHBB_ModernaRef_egfp_lowstructure_HBB_F30Pepper	eGFP	0.801336	0.113624	1	4	958	GGGACAUUUGCUUCUGACACAACUGUGUUCACUAGCAACCUCAAACAGACACCAUGGUUUCUAAGGGAGAAGAACUGUUCACUGGUGUAGUACCUAUCCUGGUAGAACUGGAUGGAGAUGUUAACGGCCAUAAGUUCAGUGUUUCUGGAGAAGGAGAAGGUGAUGCUACUUACGGUAAGCUGACACUGAAGUUCAUCUGUACAACUGGAAAGCUGCCAGUUCCUUGGCCUACACUGGUAACAACUCUGACUUACGGAGUACAAUGUUUCUCUCGAUACCCAGAUCAUAUGAAGCAACAUGAUUUCUUCAAGUCAGCAAUGCCUGAAGGUUACGUACAAGAAAGAACUAUCUUCUUCAAGGAUGAUGGUAACUACAAGACUAGAGCUGAAGUAAAGUUCG…	954	0.000839975	0.000119103	1215	436.36	344.98	499.553	407.854	626.626	508.6	568.052	438.132	542.901	423.075	586.2	459.85	555.477	430.604	0.42752	0.411155	0.533124	0.515742	0.361615	0.359144	0.482023	0.482469	0.459258	0.467532	0.443475	0.446832	0.451367	0.457182	0.000659536
1	130008D1	humanHBB_HKWS_2_MEV+w_HBB_F30Pepper	MEV	0.158964	0.027827	1	4	250	GGGACAUUUGCUUCUGACACAACUGUGUUCACUAGCAACCUCAAACAGACACCAUGGGGGGCUCAGGUGGCUCCGGAUACCAGCCGUACAGAGUCGUCGUCCUGGGGGGCUGCGGCGGCAGCCCCUACCGGGUCGUCGUGCUUUGGUUCGGCGGAUCCGGGGGCUGCCUGAGCCCCCGGUGGUACUUCUACUACUGGUAAUUCUAGAGCGGCCGCUUCGAGCAGAACCCGCUGAUCUCACGCCGUGGUGAGCUCGCUUUCUUGCUGUCCAAUUUCUAUUAAAGGUUCCUUUGUUCCCUAAGUCCAACUACUAAACUGGGGGAUAUUAUGAAGGGCCUUGAGCAUCUGGAUUCUGCCUAAUAAAAAACAUUUAUUUUCAUUGCAAUUGCCAUGUGUAUGU…	246	0.000646195	0.000113118	507	159.231	66.1454	168.925	69.3285	211.664	89.5785	227.533	96.699	220.175	96.5625	226.264	92.344	223.854	96.6307	0.281823	0.333186	0.36414	0.417483	0.268884	0.314066	0.375382	0.446279	0.393085	0.448783	0.39253	0.43427	0.392808	0.441527	0.000313538
2	130009D1	humanHBB_HKWS_3_MEV+w_HBB_F30Pepper	MEV	0.205975	0.027139	1	4	250	GGGACAUUUGCUUCUGACACAACUGUGUUCACUAGCAACCUCAAACAGACACCAUGGGCGGCUCGGGGGGCUGGGGCUACCAGCCCUACCGGGUCGUCGUCCUCGGGGGCUGGGGGGGGUGCCCCUACAGGGUCGUCGUGCUGUCGUUCGGCGGCUCUGGGGGCACCCUCAGCCCCCGGUGGUACUUCUACUACUGGUAAUUCUAGAGCGGCCGCUUCGAGCCAUACGCGCUGAUCUCACGCCGUGGUGAGCUCGCUUUCUUGCUGUCCAAUUUCUAUUAAAGGUUCCUUUGUUCCCUAAGUCCAACUACUAAACUGGGGGAUAUUAUGAAGGGCCUUGAGCAUCUGGAUUCUGCCUAAUAAAAAACAUUUAUUUUCAUUGCAAUUGCCAUGUGUAUGU…	246	0.000837297	0.000110321	507	162.211	67.8784	172.9	68.5153	213.68	91.361	238.777	108.947	225.574	102.541	232.983	98.0327	232.175	105.744	0.278517	0.341026	0.371386	0.42146	0.275928	0.319943	0.398507	0.459532	0.442874	0.47096	0.416833	0.444919	0.429854	0.45794	0.000406262
3	130010D1	humanHBB_ribotree_1_eGFP+deg_HBB_F30Pepper	eGFP	0.471494	0.031441	1	4	958	GGGACAUUUGCUUCUGACACAACUGUGUUCACUAGCAACCUCAAACAGACACCAUGGUGUCCAAGGGCGAGGAGCUAUUCACCGGCGUGGUGCCCAUCCUGGUGGAGCUGGAUGGCGACGUGAACGGACACAAGUUCUCGGUGUCCGGCGAGGGUGAGGGCGACGCCACAUACGGCAAGCUCACCCUCAAGUUUAUCUGCACCACCGGGAAGCUCCCCGUCCCUUGGCCCACCUUGGUGACCACCCUGACCUACGGGGUGCAGUGCUUCUCGCGGUACCCCGAUCACAUGAAGCAGCAUGACUUCUUCAAGUCCGCCAUGCCGGAGGGGUACGUCCAGGAGCGCACCAUCUUCUUUAAGGACGAUGGGAACUAUAAGACCCGCGCCGAGGUUAAGUUCG…	954	0.000494229	3.2957e-05	1215	374.054	281.919	416.886	319.78	500.394	380.373	544.496	411.883	510.655	385.701	516.772	383.78	527.576	398.792	0.3352	0.343116	0.398713	0.411847	0.295513	0.307864	0.402285	0.425326	0.431743	0.448145	0.404299	0.420292	0.418021	0.434219	0.000388061
4	130012D1	humanHBB_ribotree_3_eGFP+deg_HBB_F30Pepper	eGFP	0.555108	0.04973	1	4	958	GGGACAUUUGCUUCUGACACAACUGUGUUCACUAGCAACCUCAAACAGACACCAUGGUGAGCAAGGGCGAGGAGCUGUUCACCGGCGUGGUCCCCAUCCUGGUGGAGCUGGAUGGGGACGUGAACGGUCACAAGUUCUCGGUCUCCGGGGAGGGCGAGGGCGAUGCAACAUACGGGAAGCUCACCCUGAAGUUCAUAUGCACUACGGGGAAGCUGCCCGUGCCCUGGCCCACCCUGGUGACCACCCUGACCUAUGGGGUCCAGUGCUUCAGCAGGUACCCCGAUCACAUGAAGCAGCAUGACUUCUUUAAGUCUGCCAUGCCUGAGGGGUACGUGCAGGAGCGCACGAUCUUCUUCAAGGACGACGGGAACUAUAAGACCAGGGCCGAGGUCAAGUUCG…	954	0.000581874	5.21279e-05	1215	374.24	281.33	424.366	324.826	503.022	380.611	541.356	407.818	508.694	384.687	512.208	382.214	525.025	396.252	0.340488	0.349272	0.398964	0.41401	0.294895	0.308017	0.400643	0.42157	0.427482	0.445561	0.403236	0.418678	0.415359	0.432119	0.000456879
5	130013D1	humanHBB_HKWS_1_MEV+W_HBB_F30Pepper	MEV	0.211926	0.094428	1	4	250	GGGACAUUUGCUUCUGACACAACUGUGUUCACUAGCAACCUCAAACAGACACCAUGGGCGGAUCCGGCGGCACCGGGUACCAGCCCUACAGGGUGGUCGUGCUCGGGGGCAGGGGGGGGAGCCCCUACAGGGUCGUCGUGCUGUCGUUCGGCGGCUCUGGGGGCUCCCUCUGCCCCCGGUGGUACUUCUACUACUGGUAAUUCUAGAGCGGCCGCUUCGAGCACUUGCCGCUGAUCUCACGCCGUGGUGAGCUCGCUUUCUUGCUGUCCAAUUUCUAUUAAAGGUUCCUUUGUUCCCUAAGUCCAACUACUAAACUGGGGGAUAUUAUGAAGGGCCUUGAGCAUCUGGAUUCUGCCUAAUAAAAAACAUUUAUUUUCAUUGCAAUUGCCAUGUGUAUGU…	246	0.000861488	0.000383854	507	167.486	71.0274	170.058	70.8008	212.77	85.8213	236.953	108.195	225.435	102.028	233.625	98.2353	231.194	105.111	0.287808	0.335419	0.348867	0.419665	0.288729	0.330348	0.39933	0.460799	0.439816	0.467362	0.414746	0.444644	0.427281	0.456003	0.000418
6	110001T1	humanHBB_Eterna_MEV_HBB_F30Pepper_61 pair_ -101.3 kcal Enforcer	MEV	0.195878	0.03612	1	4	247	GGGACAUUUGCUUCUGACACAACUGUGUUCACUAGCAACCUCAAACAGACACCAUGGGUGGUUCCGGAGGCUCCGGAUACCAGCCAUACAGAGUGGUAGUACUAGGCGGGUCGGGAGGGAGCCCCUACCGGGUCGUCGUGCUUUCGUUCGGCGGCUCGGGGGGUUCCCUCUCGCCCCGCUGGUACUUCUACUACUGAUUCUAGAGCGGCCGCUUCGAGCAACGUGCGCUGAUCUCACGCCGUGGUGAGCUCGCUUUCUUGCUGUCCAAUUUCUAUUAAAGGUUCCUUUGUUCCCUAAGUCCAACUACUAAACUGGGGGAUAUUAUGAAGGGCCUUGAGCAUCUGGAUUCUGCCUAAUAAAAAACAUUUAUUUUCAUUGCAAUUGCCAUGUGUAUGUGGG…	243	0.000806082	0.000148642	504	158.403	66.4692	162.7	64.9812	207.35	86.9257	230.972	99.2909	220.339	95.9797	224.317	92.1101	225.656	97.6353	0.267412	0.322817	0.357719	0.411408	0.273536	0.314292	0.379054	0.445073	0.408605	0.458278	0.394978	0.437181	0.401791	0.447729	0.000388647
7	110002T1	humanHBB_Eterna_MEV_HBB_F30Pepper_Astro Snake -106.2 #61 pairs #coaxial stacking	MEV	0.19783	0.036951	1	4	247	GGGACAUUUGCUUCUGACACAACUGUGUUCACUAGCAACCUCAAACAGACACCAUGGGGGGAUCCGGCGGAUCCGGCUACCAACCAUACCGUGUGGUUGUGUUAGGCGGAUCCGGCGGAUCCCCCUAUAGAGUGGUGGUGCUAAGCUUCGGGGGCUCAGGGGGAUCCCUGAGCCCCCGAUGGUACUUCUACUACUAGUUCUAGAGCGGCCGCUUCGAGCCAGACACGCUGAUCUCACGCCGUGGUGAGCUCGCUUUCUUGCUGUCCAAUUUCUAUUAAAGGUUCCUUUGUUCCCUAAGUCCAACUACUAAACUGGGGGAUAUUAUGAAGGGCCUUGAGCAUCUGGAUUCUGCCUAAUAAAAAACAUUUAUUUUCAUUGCAAUUGCCAUGUGUAUGUGGG…	243	0.000814115	0.000152062	504	158.282	68.4382	162.186	66.361	214.366	91.6183	236.087	103.871	224.601	101.168	220.256	90.9443	230.344	102.519	0.273091	0.321797	0.37703	0.42533	0.281639	0.314052	0.374256	0.437017	0.427451	0.468427	0.416329	0.445637	0.42189	0.457032	0.00039252
8	110003T1	humanHBB_Eterna_MEV_HBB_F30Pepper_C.3	MEV	0.190887	0.034501	1	4	247	GGGACAUUUGCUUCUGACACAACUGUGUUCACUAGCAACCUCAAACAGACACCAUGGGCGGCAGCGGCGGGUCGGGCUACCAGCCGUACCGCGUAGUGGUGCUAGGCGGUUCGGGUGGUAGCCCGUACCGCGUUGUUGUCCUGUCCUUCGGGGGCUCAGGCGGGAGCCUGAGCCCCCGAUGGUACUUCUAUUACUAGUUCUAGAGCGGCCGCUUCGAGCAUAGCGCGCUGAUCUCACGCCGUGGUGAGCUCGCUUUCUUGCUGUCCAAUUUCUAUUAAAGGUUCCUUUGUUCCCUAAGUCCAACUACUAAACUGGGGGAUAUUAUGAAGGGCCUUGAGCAUCUGGAUUCUGCCUAAUAAAAAACAUUUAUUUUCAUUGCAAUUGCCAUGUGUAUGUGGG…	243	0.000785543	0.000141979	504	158.385	66.6262	169.458	72.7157	212.066	92.1304	232.557	101.651	219.865	95.832	228.995	96.4544	226.211	98.7417	0.299242	0.336227	0.379137	0.420766	0.274182	0.314256	0.396932	0.454355	0.418318	0.461422	0.39437	0.436241	0.406344	0.448831	0.000378744
9	110004T1	humanHBB_Eterna_MEV_HBB_F30Pepper_Astros-D'Wydd-mod63P-105.8Kcal	MEV	0.217141	0.023097	1	4	247	GGGACAUUUGCUUCUGACACAACUGUGUUCACUAGCAACCUCAAACAGACACCAUGGGAGGCUCCGGGGGCUCGGGCUACCAGCCGUACCGCGUAGUCGUGCUGGGCGGCAGCGGCGGCAGCCCGUAUCGGGUUGUCGUGCUGUCGUUCGGCGGUAGCGGCGGUAGCCUGAGCCCCCGGUGGUACUUCUAUUACUAGUUCUAGAGCGGCCGCUUCGAGCGCUAACCGCUGAUCUCACGCCGUGGUGAGCUCGCUUUCUUGCUGUCCAAUUUCUAUUAAAGGUUCCUUUGUUCCCUAAGUCCAACUACUAAACUGGGGGAUAUUAUGAAGGGCCUUGAGCAUCUGGAUUCUGCCUAAUAAAAAACAUUUAUUUUCAUUGCAAUUGCCAUGUGUAUGUGGG…	243	0.000893584	9.50494e-05	504	152.487	60.9252	156.649	60.1729	203.184	81.2615	234.085	102.037	220.526	96.8983	218.033	87.4457	227.305	99.4676	0.247625	0.310812	0.33441	0.403143	0.250721	0.302554	0.359859	0.432605	0.419905	0.464455	0.398759	0.437551	0.409332	0.451003	0.000430835
10	110005T1	humanHBB_Eterna_MEV_HBB_F30Pepper_Steve's Mod of Omei's 59 pairs Epitope #4	MEV	0.220106	0.021401	1	4	247	GGGACAUUUGCUUCUGACACAACUGUGUUCACUAGCAACCUCAAACAGACACCAUGGGGGGCUCCGGUGGUUCGGGGUACCAGCCGUACCGCGUCGUGGUGCUGGGCGGGAGCGGCGGCAGCCCGUACCGGGUUGUCGUGCUCUCGUUCGGGGGGUCUGGGGGAUCCCUUAGCCCCCGCUGGUACUUCUACUACUAAUUCUAGAGCGGCCGCUUCGAGCUUCACGCGCUGAUCUCACGCCGUGGUGAGCUCGCUUUCUUGCUGUCCAAUUUCUAUUAAAGGUUCCUUUGUUCCCUAAGUCCAACUACUAAACUGGGGGAUAUUAUGAAGGGCCUUGAGCAUCUGGAUUCUGCCUAAUAAAAAACAUUUAUUUUCAUUGCAAUUGCCAUGUGUAUGUGGG…	243	0.000905786	8.807e-05	504	158.338	63.6022	164.443	64.3834	209.977	86.6632	238.987	107.649	222.571	98.9559	225.431	89.3101	230.779	103.302	0.264952	0.326276	0.356639	0.416621	0.261738	0.314163	0.367531	0.447284	0.442999	0.47418	0.407226	0.44161	0.425112	0.457895	0.000436718
11	110006T1	humanHBB_Eterna_eGFP_HBB_F30Pepper_MS2 bacteriophage genome style #267 #275.2	eGFP	0.773846	0.076688	1	4	898	GGGACAUUUGCUUCUGACACAACUGUGUUCACUAGCAACCUCAAACAGACACCAUGGAUUAUAAAGAUGAUGACGACAAAGACUAUAAGGACGACGACGACAAGGACUACAAGGACGACGACGACAAGAUGGUGUCGAAAGGCGAAGAGCUUUUCACGGGUGUCGUCCCCAUCCUCGUCGAGCUGGACGGAGAUGUUAACGGACAUAAGUUCUCCGUCUCGGGCGAGGGGGAGGGGGACGCCACCUACGGGAAACUCACUCUAAAAUUUAUUUGCACUACUGGCAAACUCCCCGUUCCGUGGCCGACGCUGGUCACGACGCUGACGUACGGGGUGCAGUGCUUUUCCCGAUAUCCCGACCACAUGAAGCAGCACGACUUCUUCAAGUCCGCUAUGCCCG…	894	0.0008656	8.57808e-05	1155	374.692	287.388	426.882	336.116	541.837	427.79	546.808	416.916	533.529	412.371	530.615	407.04	540.168	414.644	0.375968	0.369595	0.478512	0.469123	0.321463	0.324409	0.455302	0.459407	0.466349	0.473427	0.461265	0.46193	0.463807	0.467678	0.000669997
12	110007T1	humanHBB_Eterna_eGFP_HBB_F30Pepper_MutGen.1 300 pairs	eGFP	0.482366	0.031993	1	4	898	GGGACAUUUGCUUCUGACACAACUGUGUUCACUAGCAACCUCAAACAGACACCAUGGACUACAAGGAUGACGAUGACAAGGACUACAAGGAUGAUGACGAUAAGGACUACAAGGACGAUGACGACAAGAUGGUGUCGAAGGGGGAGGAGCUGUUCACCGGGGUGGUGCCUAUCCUGGUAGAACUGGACGGCGAUGUGAACGGACAUAAGUUCUCGGUGAGUGGCGAAGGCGAGGGUGACGCCACGUACGGGAAGCUUACCCUGAAGUUUAUAUGCACCACGGGUAAGCUUCCCGUACCGUGGCCCACCCUCGUCACUACGCUGACUUAUGGAGUCCAGUGCUUCAGUCGGUACCCCGACCACAUGAAGCAGCACGACUUCUUUAAGUCAGCGAUGCCCG…	894	0.000539559	3.57864e-05	1155	341.618	250.49	342.429	246.738	427.254	305.395	481.699	346.884	470.472	343.155	472.133	344.114	476.085	345.019	0.275994	0.296475	0.341605	0.369917	0.28019	0.295773	0.384915	0.408773	0.388013	0.417055	0.383842	0.407335	0.385928	0.412195	0.000417633
13	110008T1	humanHBB_Eterna_eGFP_HBB_F30Pepper_281/ -401_2 kcal	eGFP	0.611877	0.035577	1	4	898	GGGACAUUUGCUUCUGACACAACUGUGUUCACUAGCAACCUCAAACAGACACCAUGGACUACAAGGAUGACGACGACAAGGAUUACAAGGACGACGACGACAAAGACUACAAGGACGACGACGACAGGAUGGUGUCGAAGGGGGAGGAGCUGUUCACCGGUGUGGUGCCUAUCCUGGUAGAGCUGGACGGCGACGUGAACGGACACAAGUUCUCUGUGUCUGGCGAGGGCGAGGGGGACGCCACGUACGGGAAGCUUACCCUGAAGUUCAUCUGCACCACGGGUAAGCUUCCCGUCCCCUGGCCCACCUUGGUGACCACCCUGACCUACGGGGUGCAGUGCUUCUCGCGGUACCCCGACCACAUGAAGCAGCACGACUUCUUCAAGUCGGCCAUGCCCG…	894	0.000684426	3.97953e-05	1155	347.046	255.02	372.177	274.901	454.681	331.884	486.015	351.302	461.426	334.74	467.911	337.485	473.72	343.021	0.307495	0.322231	0.371235	0.393663	0.285257	0.300473	0.3775	0.405118	0.392955	0.420792	0.37443	0.399503	0.383693	0.410147	0.000529764
14	110009T1	humanHBB_Eterna_eGFP_HBB_F30Pepper_Bat Dragon 3	eGFP	0.699974	0.065638	1	4	898	GGGACAUUUGCUUCUGACACAACUGUGUUCACUAGCAACCUCAAACAGACACCAUGGACUAUAAAGAUGACGAUGACGAGGAUUGUAAAGACGAUGGUGAUAAAGAUCACAAAGAUGAUGAUGGUAAAAUGGUGAGCAAGGGCGAGGAGCUCUUUACCGGCGUGGUGCCGAUUCUUGUGGAACUGGAUGGCGACGUGAACGGCCAUAAGUUCAGCGUGAGUGGCGAGGGAGAGGGCGACGCGACAUAUGGCAAAUUGACGCUAAAGUUUAUUUGCACGACCGGGAAACUCCCGGUCCCGUGGCCCACCCUCGUCACCACGCUGACUUAUGGCGUACAAUGCUUCAGUCGCUAUCCAGAUCACAUGAAACAGCAUGACUUCUUCAAGAGCGCCAUGCCGG…	894	0.000782969	7.34206e-05	1155	359.862	266.284	369.661	273.153	493.59	378.24	530.907	398.033	505.573	383.013	501.391	368.857	518.24	390.523	0.30554	0.320053	0.423088	0.427351	0.297857	0.311569	0.412591	0.434104	0.445227	0.45966	0.428426	0.437726	0.436826	0.448693	0.000606038
15	110010T1	humanHBB_Eterna_eGFP_HBB_F30Pepper_AK1.3-gfp-mRNA	eGFP	0.635102	0.048933	1	4	898	GGGACAUUUGCUUCUGACACAACUGUGUUCACUAGCAACCUCAAACAGACACCAUGGACUACCAGGAUGACGACGAUAAGGACUACAAGGACGACGGUGACAAGGACCAUAAGGACGACGACGACAAGAUGGUGUCCAAGGGCGAGGAGCUGUUCACUGGCGUGGUGCCGAUUCUGGUAGAACUGGACGGGGACGUCAACGGGCACAAGUUCUCUGUGUCUGGUGAAGGCGAGGGCGACGCGACCUAUGGUAAGCUGACUCUGAAGUUCAUCUGUACGACCGGCAAGCUGCCUGUCCCCUGGCCUACACUUGUGACGACGUUGACGUACGGAGUUCAGUGCUUCUCCCGGUACCCGGACCACAUGAAGCAGCAUGACUUCUUCAAGUCUGCGAUGCCGG…	894	0.000710405	5.47349e-05	1155	349.902	259.082	376.565	280.495	476.472	360.309	499.604	367.01	482.054	356.459	484.119	355.848	490.829	361.735	0.313753	0.32603	0.40303	0.41253	0.289801	0.302945	0.398041	0.419151	0.410525	0.432558	0.398724	0.417363	0.404625	0.42496	0.000549872
16	1100011T1	humanHBB_Eterna_MEV_start_HBB_F30Pepper	MEV	0.240216	0.035827	1	4	247	GGGACAUUUGCUUCUGACACAACUGUGUUCACUAGCAACCUCAAACAGACACCAUGGGGGGAUCAGGUGGGUCCGGAUAUCAGCCGUACAGAGUCGUUGUGCUAGGGGGAAGCGGAGGUAGUCCCUACAGGGUCGUCGUGCUUUCAUUCGGCGGAUCUGGGGGAUCCUUAAGCCCCCGCUGGUAUUUUUACUAUUAAUUCUAGAGCGGCCGCUUCGAGCUGCAUCCGCUGAUCUCACGCCGUGGUGAGCUCGCUUUCUUGCUGUCCAAUUUCUAUUAAAGGUUCCUUUGUUCCCUAAGUCCAACUACUAAACUGGGGGAUAUUAUGAAGGGCCUUGAGCAUCUGGAUUCUGCCUAAUAAAAAACAUUUAUUUUCAUUGCAAUUGCCAUGUGUAUGUGGG…	243	0.000988543	0.000147436	504	166.422	74.3072	179.217	80.1159	228.133	100.508	250.786	120.906	238.911	116.191	240.564	109.808	244.848	118.548	0.329695	0.355589	0.413612	0.452645	0.305791	0.330203	0.451885	0.47731	0.497556	0.497591	0.478151	0.474029	0.487854	0.48581	0.000476619
17	130001D1	humanHBB_ModernaRef_egfp_highstructure_HBB_F30Pepper	eGFP	0.482667	0.036363	1	4	958	GGGACAUUUGCUUCUGACACAACUGUGUUCACUAGCAACCUCAAACAGACACCAUGGUGAGCAAGGGCGAGGAGCUGUUCACCGGCGUGGUGCCCAUCCUGGUGGAGCUGGACGGCGAUGUGAACGGCCACAAGUUCUCCGUGUCCGGCGAGGGCGAGGGGGACGCCACCUACGGCAAGCUGACCCUGAAGUUCAUCUGCACCACCGGCAAGCUGCCUGUGCCCUGGCCUACCCUGGUGACUACCCUGACCUACGGGGUGCAGUGCUUCAGCAGGUACCCCGACCACAUGAAGCAGCACGACUUCUUCAAGUCCGCCAUGCCCGAGGGGUACGUGCAGGAGCGCACCAUCUUCUUCAAGGACGACGGGAACUACAAGACCAGGGCCGAGGUGAAGUUCG…	954	0.00050594	3.81164e-05	1215	381.684	288.774	462.07	362.628	551.78	429.258	541.28	405.925	506.953	383.549	512.69	382.699	524.116	394.737	0.380113	0.380304	0.449956	0.45414	0.302698	0.314143	0.401152	0.421967	0.425498	0.445498	0.402043	0.417245	0.41377	0.431372	0.000397257
18	130002D1	humanHBB_ModernaRef_egfp_highstructure_HBB_F30Pepper	eGFP	0.400149	0.042033	1	4	958	GGGACAUUUGCUUCUGACACAACUGUGUUCACUAGCAACCUCAAACAGACACCAUGGUGAGCAAGGGCGAGGAGCUGUUCACCGGCGUGGUGCCCAUCCUGGUGGAGCUGGACGGCGACGUGAACGGCCACAAGUUCAGCGUGUCCGGCGAGGGCGAGGGCGACGCCACCUACGGCAAGCUGACCCUGAAGUUCAUCUGCACCACCGGGAAGCUGCCCGUGCCCUGGCCCACCCUGGUGACCACCCUGACCUACGGGGUGCAGUGCUUCAGCAGGUACCCCGACCACAUGAAGCAGCACGACUUCUUCAAGAGCGCCAUGCCCGAGGGCUACGUGCAGGAGCGCACCAUCUUCUUCAAGGACGACGGGAACUACAAGACCCGCGCCGAGGUGAAGUUCG…	954	0.000419443	4.40597e-05	1215	383.922	291.012	476.416	376.977	571.416	448.792	546.156	409.988	508.268	385.737	518.966	388.915	527.212	397.862	0.395154	0.392112	0.470431	0.470302	0.305044	0.315985	0.407668	0.427133	0.429757	0.449511	0.404336	0.418327	0.417047	0.433919	0.000329341
19	130003D1	humanHBB_ModernaRef_egfp_medstructure_HBB_F30Pepper	eGFP	0.760721	0.044779	1	4	958	GGGACAUUUGCUUCUGACACAACUGUGUUCACUAGCAACCUCAAACAGACACCAUGGUGAGCAAGGGCGAGGAACUGUUCACCGGCGUGGUGCCCAUCCUGGUGGAGCUCGACGGCGACGUGAACGGCCACAAGUUCAGCGUGUCCGGCGAAGGCGAGGGCGACGCCACCUACGGAAAGCUGACCCUCAAGUUCAUCUGCACCACCGGCAAGCUGCCCGUGCCCUGGCCCACCCUGGUGACCACCCUGACCUACGGCGUGCAGUGUUUCAGCAGAUACCCCGACCACAUGAAGCAGCACGAUUUCUUCAAGUCCGCCAUGCCCGAGGGCUACGUGCAGGAGAGAACCAUCUUCUUCAAAGACGACGGCAACUACAAGACCAGAGCCGAGGUGAAGUUCG…	954	0.000797401	4.69382e-05	1215	396.974	305.155	504.504	406.099	600.829	474.329	553.102	420.758	523.796	400.729	537.721	408.204	538.449	410.743	0.42568	0.41523	0.4972	0.494509	0.319869	0.326728	0.427886	0.442568	0.441046	0.455228	0.420052	0.431108	0.430549	0.443168	0.000626108
20	130004D1	humanHBB_ModernaRef_egfp_medstructure_HBB_F30Pepper	eGFP	0.476614	0.031423	1	4	958	GGGACAUUUGCUUCUGACACAACUGUGUUCACUAGCAACCUCAAACAGACACCAUGGUGUCCAAGGGCGAGGAGCUGUUCACCGGCGUGGUGCCUAUCCUGGUGGAGCUGGACGGCGACGUGAACGGCCACAAGUUUAGCGUGUCCGGCGAGGGCGAAGGCGACGCCACCUACGGCAAGCUGACCCUGAAGUUCAUCUGCACCACCGGCAAACUGCCCGUGCCCUGGCCCACCCUCGUGACCACCCUGACCUACGGAGUCCAGUGCUUCAGCAGAUACCCCGACCACAUGAAGCAGCACGACUUCUUCAAGUCCGCCAUGCCCGAGGGCUACGUGCAGGAAAGAACCAUCUUCUUUAAGGACGACGGAAACUAUAAGACCAGAGCCGAGGUGAAGUUCG…	954	0.000499595	3.29382e-05	1215	400.654	309.805	489.916	393.385	597.768	476.024	552.987	419.44	522.864	399.553	531.95	404.663	537.926	409.497	0.412354	0.403223	0.498977	0.491991	0.324743	0.329757	0.424176	0.437819	0.439665	0.455134	0.418819	0.430341	0.429242	0.442737	0.000392275
21	130005D1	humanHBB_ModernaRef_egfp_lowstructure_HBB_F30Pepper	eGFP	0.728535	0.068379	1	4	958	GGGACAUUUGCUUCUGACACAACUGUGUUCACUAGCAACCUCAAACAGACACCAUGGUUAGUAAGGGAGAAGAACUGUUCACAGGCGUAGUACCAAUCCUGGUAGAACUGGAUGGUGAUGUUAACGGACAUAAGUUCUCAGUAUCUGGUGAAGGUGAAGGUGACGCUACAUACGGUAAGCUGACACUGAAGUUCAUCUGUACAACAGGAAAGCUGCCUGUUCCUUGGCCUACUCUGGUUACAACUCUGACAUACGGUGUACAAUGUUUCAGUCGUUACCCGGAUCAUAUGAAGCAACACGAUUUCUUCAAGUCAGCAAUGCCAGAAGGGUACGUUCAAGAAAGAACUAUCUUCUUCAAGGAUGAUGGAAACUACAAGACAAGGGCUGAAGUAAAGUUCG…	954	0.000763664	7.16761e-05	1215	418.223	327.193	492.157	396.776	629.858	508.669	568.705	436.936	554.552	431.997	554.871	426.374	561.629	434.466	0.415908	0.405067	0.533196	0.518402	0.34297	0.344217	0.446933	0.456684	0.458004	0.46807	0.452827	0.456422	0.455415	0.462246	0.000599617
22	120001B1	mRpl18a_Nluc_hHBB	NLuc Barna lab	0.627211	0.028736	1	43	713	GGGCUUCCUUUUGUGACUGGCGGUGAACGAGUGCGCAGUGCCAUGGCCGUUUACCCAUACGAUGUUCCUGACUAUGCGGGCUAUCCCUAUGACGUCCCGGACUAUGCAGGCUCCUAUCCAUAUGACGUUCCAGAUUACGCUGGAUCUGGCGUCUUCACACUCGAAGAUUUCGUUGGGGACUGGCGACAGACAGCCGGCUACAACCUGGACCAAGUCCUUGAACAGGGAGGUGUGUCCAGUUUGUUUCAGAAUCUCGGGGUGUCCGUAACUCCGAUCCAAAGGAUUGUCCUGAGCGGUGAAAAUGGGCUGAAGAUCGACAUCCAUGUCAUCAUCCCGUAUGAAGGUCUGAGCGGCGACCAAAUGGGCCAGAUCGAAAAAAUUUUUAAGGUGGUGUACCCU…	670	0.000936136	4.28896e-05	869	292.61	219.515	343.231	265.238	436.376	326.105	437.184	330.073	414.193	311.241	416.747	310.7	425.689	320.657	0.395877	0.394973	0.486723	0.502158	0.327635	0.33672	0.463732	0.479571	0.492646	0.503089	0.464539	0.476632	0.478593	0.48986	0.000721762
23	120003B1	hACTB_Nluc_hHBB	NLuc Barna lab	0.55947	0.03179	1	88	758	GGGACCGCCGAGACCGCGUCCGCCCCGCGAGCACAGAGCCUCGCCUUUGCCGAUCCGCCGCCCGUCCACACCCGCCGCCAGCUCACCAUGGCCGUUUACCCAUACGAUGUUCCUGACUAUGCGGGCUAUCCCUAUGACGUCCCGGACUAUGCAGGCUCCUAUCCAUAUGACGUUCCAGAUUACGCUGGAUCUGGCGUCUUCACACUCGAAGAUUUCGUUGGGGACUGGCGACAGACAGCCGGCUACAACCUGGACCAAGUCCUUGAACAGGGAGGUGUGUCCAGUUUGUUUCAGAAUCUCGGGGUGUCCGUAACUCCGAUCCAAAGGAUUGUCCUGAGCGGUGAAAAUGGGCUGAAGAUCGACAUCCAUGUCAUCAUCCCGUAUGAAGGUCUGAGCGGC…	670	0.00083503	4.74478e-05	914	304.078	219.64	367.906	270.892	452.366	326.247	447.965	327.331	426.192	310.264	433.11	313.657	437.078	318.798	0.404317	0.402523	0.486937	0.49493	0.327822	0.332689	0.468145	0.473862	0.488554	0.490114	0.463081	0.466293	0.475817	0.478204	0.000612112
24	120004B1	P4_hACTB_Nluc_hHBB	NLuc Barna lab	0.587466	0.031939	1	129	799	GGGCGCGUUAUUGUUCUGCCGGGCGGACACGUGACGCGAAGCUUACCGCCGAGACCGCGUCCGCCCCGCGAGCACAGAGCCUCGCCUUUGCCGAUCCGCCGCCCGUCCACACCCGCCGCCAGCUCACCAUGGCCGUUUACCCAUACGAUGUUCCUGACUAUGCGGGCUAUCCCUAUGACGUCCCGGACUAUGCAGGCUCCUAUCCAUAUGACGUUCCAGAUUACGCUGGAUCUGGCGUCUUCACACUCGAAGAUUUCGUUGGGGACUGGCGACAGACAGCCGGCUACAACCUGGACCAAGUCCUUGAACAGGGAGGUGUGUCCAGUUUGUUUCAGAAUCUCGGGGUGUCCGUAACUCCGAUCCAAAGGAUUGUCCUGAGCGGUGAAAAUGGGCUGAAGA…	670	0.000876815	4.76701e-05	955	316.215	220.6	381.934	267.03	465.8	322.674	468.631	326.142	444.742	310.809	450.938	311.721	456.686	318.476	0.398553	0.39993	0.481603	0.487749	0.329254	0.331116	0.465255	0.472186	0.48678	0.490713	0.463894	0.465698	0.475337	0.478206	0.000615148
25	120005B1	mActb_Nluc_hHBB	NLuc Barna lab	0.573709	0.022761	1	115	785	GGGUAUAAAACCCGGCGGCGCAACGCGCAGCCACUGUCGAGUCGCGUCCACCCGCGAGCACAGCUUCUUUGCAGCUCCUUCGUUGCCGGUCCACACCCGCCACCAGUUCGCCCCAUGGCCGUUUACCCAUACGAUGUUCCUGACUAUGCGGGCUAUCCCUAUGACGUCCCGGACUAUGCAGGCUCCUAUCCAUAUGACGUUCCAGAUUACGCUGGAUCUGGCGUCUUCACACUCGAAGAUUUCGUUGGGGACUGGCGACAGACAGCCGGCUACAACCUGGACCAAGUCCUUGAACAGGGAGGUGUGUCCAGUUUGUUUCAGAAUCUCGGGGUGUCCGUAACUCCGAUCCAAAGGAUUGUCCUGAGCGGUGAAAAUGGGCUGAAGAUCGACAUCCAUGUC…	670	0.000856282	3.39716e-05	941	319.661	220.278	379.838	274.601	469.009	331.678	469.873	332.784	439.324	307.689	451.82	314.676	454.598	320.237	0.409852	0.403653	0.495041	0.498415	0.328774	0.339703	0.469666	0.480149	0.496693	0.499333	0.459238	0.466869	0.477965	0.483101	0.00060968
26	120006B1	P4_mActb_Nluc_hHBB	NLuc Barna lab	0.590844	0.024012	1	156	826	GGGCGCGUUAUUGUUCUGCCGGGCGGACACGUGACGCGAAGCUUUAUAAAACCCGGCGGCGCAACGCGCAGCCACUGUCGAGUCGCGUCCACCCGCGAGCACAGCUUCUUUGCAGCUCCUUCGUUGCCGGUCCACACCCGCCACCAGUUCGCCCCAUGGCCGUUUACCCAUACGAUGUUCCUGACUAUGCGGGCUAUCCCUAUGACGUCCCGGACUAUGCAGGCUCCUAUCCAUAUGACGUUCCAGAUUACGCUGGAUCUGGCGUCUUCACACUCGAAGAUUUCGUUGGGGACUGGCGACAGACAGCCGGCUACAACCUGGACCAAGUCCUUGAACAGGGAGGUGUGUCCAGUUUGUUUCAGAAUCUCGGGGUGUCCGUAACUCCGAUCCAAAGGAUUG…	670	0.000881857	3.58388e-05	982	322.813	219.64	384.186	266.096	490.372	332.773	485.786	326.155	459.897	307.189	460.877	310.785	472.841	316.672	0.397158	0.391228	0.496676	0.49936	0.327822	0.32873	0.463858	0.469325	0.486798	0.49469	0.458492	0.468326	0.472645	0.481508	0.000601674
27	120007B1	mActb_inv_Nluc_hHBB	NLuc Barna lab	0.536124	0.015013	1	115	785	GGGGGCGAACUGGUGGCGGGUGUGGACCGGCAACGAAGGAGCUGCAAAGAAGCUGUGCUCGCGGGUGGACGCGACUCGACAGUGGCUGCGCGUUGCGCCGCCGGGUUUUAUACCAUGGCCGUUUACCCAUACGAUGUUCCUGACUAUGCGGGCUAUCCCUAUGACGUCCCGGACUAUGCAGGCUCCUAUCCAUAUGACGUUCCAGAUUACGCUGGAUCUGGCGUCUUCACACUCGAAGAUUUCGUUGGGGACUGGCGACAGACAGCCGGCUACAACCUGGACCAAGUCCUUGAACAGGGAGGUGUGUCCAGUUUGUUUCAGAAUCUCGGGGUGUCCGUAACUCCGAUCCAAAGGAUUGUCCUGAGCGGUGAAAAUGGGCUGAAGAUCGACAUCCAUGUC…	670	0.000800185	2.24075e-05	941	309.612	223.962	360.771	262.722	456.438	321.73	464.817	326.891	439.83	306.928	442.439	315.206	452.323	316.909	0.392123	0.383391	0.480194	0.485057	0.334272	0.329024	0.470456	0.470179	0.487897	0.49396	0.458102	0.467407	0.472999	0.480684	0.000569739
28	120008B1	P4_mActb_inv_Nluc_hHBB	NLuc Barna lab	0.605895	0.005372	1	156	826	GGGCGCGUUAUUGUUCUGCCGGGCGGACACGUGACGCGAAGCUUGGCGAACUGGUGGCGGGUGUGGACCGGCAACGAAGGAGCUGCAAAGAAGCUGUGCUCGCGGGUGGACGCGACUCGACAGUGGCUGCGCGUUGCGCCGCCGGGUUUUAUACCAUGGCCGUUUACCCAUACGAUGUUCCUGACUAUGCGGGCUAUCCCUAUGACGUCCCGGACUAUGCAGGCUCCUAUCCAUAUGACGUUCCAGAUUACGCUGGAUCUGGCGUCUUCACACUCGAAGAUUUCGUUGGGGACUGGCGACAGACAGCCGGCUACAACCUGGACCAAGUCCUUGAACAGGGAGGUGUGUCCAGUUUGUUUCAGAAUCUCGGGGUGUCCGUAACUCCGAUCCAAAGGAUUG…	670	0.000904321	8.01791e-06	982	311.102	215.559	352.186	253.355	461.767	320.636	483.157	326.837	458.731	305.228	454.556	306.812	470.944	316.032	0.378142	0.358642	0.478562	0.470231	0.321731	0.316805	0.457929	0.462888	0.487816	0.492013	0.455564	0.46714	0.47169	0.479576	0.000617001
29	120009B1	hCOL1A2_Nluc_hHBB	NLuc Barna lab	0.595633	0.019077	1	141	811	GGGAGCACCACGGCAGCAGGAGGUUUCGGCUAAGUUGGAGGUACUGGCCACGACUGCAUGCCCGCGCCCGCCAGGUGAUACCUCCGCCGGUGACCCAGGGGCUCUGCGACACAAGGAGUCUGCAUGUCUAAGUGCUAGACAUGGCCGUUUACCCAUACGAUGUUCCUGACUAUGCGGGCUAUCCCUAUGACGUCCCGGACUAUGCAGGCUCCUAUCCAUAUGACGUUCCAGAUUACGCUGGAUCUGGCGUCUUCACACUCGAAGAUUUCGUUGGGGACUGGCGACAGACAGCCGGCUACAACCUGGACCAAGUCCUUGAACAGGGAGGUGUGUCCAGUUUGUUUCAGAAUCUCGGGGUGUCCGUAACUCCGAUCCAAAGGAUUGUCCUGAGCGGUGAAA…	670	0.000889004	2.84731e-05	967	319.69	218.581	376.91	261.792	466.438	317.296	472.045	324.611	445.526	306.879	453.131	310.755	458.786	315.745	0.390735	0.389773	0.473576	0.482356	0.326241	0.3306	0.463813	0.468594	0.484494	0.488155	0.458029	0.46073	0.471261	0.474442	0.00061596
30	120012B1	hHBB_Nluc_hHBA1	NLuc Barna lab	0.482589	0.031005	1	54	724	GGGACAUUUGCUUCUGACACAACUGUGUUCACUAGCAACCUCAAACAGACACCAUGGCCGUUUACCCAUACGAUGUUCCUGACUAUGCGGGCUAUCCCUAUGACGUCCCGGACUAUGCAGGCUCCUAUCCAUAUGACGUUCCAGAUUACGCUGGAUCUGGCGUCUUCACACUCGAAGAUUUCGUUGGGGACUGGCGACAGACAGCCGGCUACAACCUGGACCAAGUCCUUGAACAGGGAGGUGUGUCCAGUUUGUUUCAGAAUCUCGGGGUGUCCGUAACUCCGAUCCAAAGGAUUGUCCUGAGCGGUGAAAAUGGGCUGAAGAUCGACAUCCAUGUCAUCAUCCCGUAUGAAGGUCUGAGCGGCGACCAAAUGGGCCAGAUCGAAAAAAUUUUUAAGG…	670	0.000720282	4.62761e-05	857	284.862	221.423	344.311	268.204	426.518	330.865	415.48	327.029	391.671	306.67	396.622	313.304	403.575	316.85	0.400305	0.401763	0.493828	0.497688	0.330483	0.332394	0.467618	0.462803	0.488104	0.484807	0.457716	0.457025	0.47291	0.470916	0.000563114
31	120017B1	hHBB_Nluc_WPRE	NLuc Barna lab	0.395529	0.032802	1	54	724	GGGACAUUUGCUUCUGACACAACUGUGUUCACUAGCAACCUCAAACAGACACCAUGGCCGUUUACCCAUACGAUGUUCCUGACUAUGCGGGCUAUCCCUAUGACGUCCCGGACUAUGCAGGCUCCUAUCCAUAUGACGUUCCAGAUUACGCUGGAUCUGGCGUCUUCACACUCGAAGAUUUCGUUGGGGACUGGCGACAGACAGCCGGCUACAACCUGGACCAAGUCCUUGAACAGGGAGGUGUGUCCAGUUUGUUUCAGAAUCUCGGGGUGUCCGUAACUCCGAUCCAAAGGAUUGUCCUGAGCGGUGAAAAUGGGCUGAAGAUCGACAUCCAUGUCAUCAUCCCGUAUGAAGGUCUGAGCGGCGACCAAAUGGGCCAGAUCGAAAAAAUUUUUAAGG…	670	0.000590342	4.89582e-05	1343	443.317	221.369	512.4	262.614	638.713	323.505	658.456	328.243	622.425	313.313	640.673	322.492	640.441	320.778	0.391962	0.381534	0.482844	0.475587	0.330402	0.330095	0.481332	0.477046	0.489915	0.490288	0.467631	0.463458	0.478773	0.476873	0.000294512
32	120018B1	CoV2_Nluc_hHBB	NLuc Barna lab	0.482584	0.029118	1	269	939	GGGAUUAAAGGUUUAUACCUUCCCAGGUAACAAACCAACCAACUUUCGAUCUCUUGUAGAUCUGUUCUCUAAACGAACUUUAAAAUCUGUGUGGCUGUCACUCGGCUGCAUGCUUAGUGCACUCACGCAGUAUAAUUAAUAACUAAUUACUGUCGUUGACAGGACACGAGUAACUCGUCUAUCUUCUGCAGGCUGCUUACGGUUUCGUCCGUGUUGCAGCCGAUCAUCAGCACAUCUAGGUUUCGUCCGGGUGUGACCGAAAGGUAAGAUGGCCGUUUACCCAUACGAUGUUCCUGACUAUGCGGGCUAUCCCUAUGACGUCCCGGACUAUGCAGGCUCCUAUCCAUAUGACGUUCCAGAUUACGCUGGAUCUGGCGUCUUCACACUCGAAGAUUUCGU…	670	0.000720275	4.34597e-05	1095	373.45	218.88	427.593	261.723	545.049	321.674	547.024	327.171	517.704	303.833	533.833	311.085	532.364	315.502	0.390631	0.390496	0.480111	0.497762	0.326687	0.34105	0.464307	0.487519	0.488315	0.499565	0.453481	0.472789	0.470898	0.486177	0.000440716
33	120019B1	CoV2_P4_Nluc_hHBB	NLuc Barna lab	0.547705	0.016619	1	274	944	GGGAUUAAAGGUUUAUACCUUCCCAGGUAACAAACCAACCAACUUUCGAUCUCUUGUAGAUCUGUUCUCUAAACGAACUUUAAAAUCUGUGUGGCUGUCACUCGGCUGCCGCGUUAUUGUUCUGCCGGGCGGACACGUGACGCGUAACUAAUUACUGUCGUUGACAGGACACGAGUAACUCGUCUAUCUUCUGCAGGCUGCUUACGGUUUCGUCCGUGUUGCAGCCGAUCAUCAGCACAUCUAGGUUUCGUCCGGGUGUGACCGAAAGGUAAGAUGGCCGUUUACCCAUACGAUGUUCCUGACUAUGCGGGCUAUCCCUAUGACGUCCCGGACUAUGCAGGCUCCUAUCCAUAUGACGUUCCAGAUUACGCUGGAUCUGGCGUCUUCACACUCGAAGAU…	670	0.00081747	2.48045e-05	1100	368.262	215.249	430.648	257.776	546.788	321.403	547.554	325.72	518.532	303.94	527.449	306.787	533.043	314.83	0.384741	0.391498	0.479706	0.49708	0.321268	0.334783	0.457891	0.479499	0.486149	0.497776	0.453642	0.471392	0.469895	0.484584	0.000497914
34	120020B1	CoV2_TTG_Nluc_hHBB	NLuc Barna lab	0.582648	0.024237	1	269	939	GGGAUUAAAGGUUUAUACCUUCCCAGGUAACAAACCAACCAACUUUCGAUCUCUUGUAGAUCUGUUCUCUAAACGAACUUUAAAAUCUGUGUGGCUGUCACUCGGCUGCUUGCUUAGUGCACUCACGCAGUAUAAUUAAUAACUAAUUACUGUCGUUGACAGGACACGAGUAACUCGUCUAUCUUCUGCAGGCUGCUUACGGUUUCGUCCGUGUUGCAGCCGAUCAUCAGCACAUCUAGGUUUCGUCCGGGUGUGACCGAAAGGUAAGAUGGCCGUUUACCCAUACGAUGUUCCUGACUAUGCGGGCUAUCCCUAUGACGUCCCGGACUAUGCAGGCUCCUAUCCAUAUGACGUUCCAGAUUACGCUGGAUCUGGCGUCUUCACACUCGAAGAUUUCGU…	670	0.000869624	3.61746e-05	1095	376.67	219.988	430.259	264.594	550.161	325.483	548.193	327.048	524.061	308.358	534.601	311.671	536.127	317.703	0.394916	0.392931	0.485795	0.50243	0.328341	0.343991	0.46518	0.48822	0.488131	0.500632	0.460235	0.478595	0.474183	0.489614	0.000532099
35	220022B1	TEV_Nluc_hHBB	NLuc Barna lab	0.645081	0.024628	1	51	724	GGGGGGAAAUAAGAGAGAAAAGAAGAGUAAGAAGAAAUAUAAGAGCCACCAUGGCCGUUUACCCAUACGAUGUUCCUGACUAUGCGGGCUAUCCCUAUGACGUCCCGGACUAUGCAGGCUCCUAUCCAUAUGACGUUCCAGAUUACGCUGGAUCUGGCGUCUUCACACUCGAAGAUUUCGUUGGGGACUGGCGACAGACAGCCGGCUACAACCUGGACCAAGUCCUUGAACAGGGAGGUGUGUCCAGUUUGUUUCAGAAUCUCGGGGUGUCCGUAACUCCGAUCCAAAGGAUUGUCCUGAGCGGUGAAAAUGGGCUGAAGAUCGACAUCCAUGUCAUCAUCCCGUAUGAAGGUCUGAGCGGCGACCAAAUGGGCCAGAUCGAAAAAAUUUUUAAGGUGG…	673	0.000958516	3.65944e-05	880	294.646	221.895	354.855	265.921	440.374	322.982	429.122	321.41	415.942	309.281	421.744	317.586	422.532	315.346	0.395128	0.403245	0.479914	0.500425	0.32971	0.334826	0.471896	0.479255	0.477578	0.487639	0.459556	0.472661	0.468567	0.48015	0.000733047
36	220024B1	TEV_P4_mActb_Nluc_hHBB	NLuc Barna lab	0.544653	0.008247	1	203	876	GGGGGGAAAUAAGAGAGAAAAGAAGAGUAAGAAGAAAUAUAAGAGCCACCCGCGUUAUUGUUCUGCCGGGCGGACACGUGACGCGAAGCUUUAUAAAACCCGGCGGCGCAACGCGCAGCCACUGUCGAGUCGCGUCCACCCGCGAGCACAGCUUCUUUGCAGCUCCUUCGUUGCCGGUCCACACCCGCCACCAGUUCGCCCCAUGGCCGUUUACCCAUACGAUGUUCCUGACUAUGCGGGCUAUCCCUAUGACGUCCCGGACUAUGCAGGCUCCUAUCCAUAUGACGUUCCAGAUUACGCUGGAUCUGGCGUCUUCACACUCGAAGAUUUCGUUGGGGACUGGCGACAGACAGCCGGCUACAACCUGGACCAAGUCCUUGAACAGGGAGGUGUGUCCAG…	673	0.000809291	1.22541e-05	1032	336.251	215.638	390.483	252.567	515.123	329.516	504.243	325.45	477.454	305.347	480.61	305.042	490.849	315.399	0.375286	0.378375	0.489622	0.49915	0.320412	0.325825	0.453256	0.465707	0.483581	0.488607	0.453711	0.46265	0.468646	0.475628	0.000527765
37	220025B1	P4_TEV_mActb_Nluc_hHBB	NLuc Barna lab	0.661997	0.043231	1	203	876	GGGCGCGUUAUUGUUCUGCCGGGCGGACACGUGACGCGAAGCUUGGGAAAUAAGAGAGAAAAGAAGAGUAAGAAGAAAUAUAAGAGCCACCUAUAAAACCCGGCGGCGCAACGCGCAGCCACUGUCGAGUCGCGUCCACCCGCGAGCACAGCUUCUUUGCAGCUCCUUCGUUGCCGGUCCACACCCGCCACCAGUUCGCCCCAUGGCCGUUUACCCAUACGAUGUUCCUGACUAUGCGGGCUAUCCCUAUGACGUCCCGGACUAUGCAGGCUCCUAUCCAUAUGACGUUCCAGAUUACGCUGGAUCUGGCGUCUUCACACUCGAAGAUUUCGUUGGGGACUGGCGACAGACAGCCGGCUACAACCUGGACCAAGUCCUUGAACAGGGAGGUGUGUCCAG…	673	0.000983651	6.42363e-05	1032	344.206	219.726	417.237	276.366	509.622	331.728	502.509	328.188	479.877	308.285	484.527	311.689	491.193	318.236	0.410648	0.404299	0.492909	0.493819	0.326487	0.333533	0.463133	0.469502	0.48765	0.486928	0.458075	0.464997	0.472862	0.475963	0.00064147
38	220026B1	mRpl18a_hHBB_Nluc_hHBB	NLuc Barna lab	0.59991	0.012899	1	93	766	GGGCUUCCUUUUGUGACUGGCGGUGAACGAGUGCGCAGUGCCACAUUUGCUUCUGACACAACUGUGUUCACUAGCAACCUCAAACAGACACCAUGGCCGUUUACCCAUACGAUGUUCCUGACUAUGCGGGCUAUCCCUAUGACGUCCCGGACUAUGCAGGCUCCUAUCCAUAUGACGUUCCAGAUUACGCUGGAUCUGGCGUCUUCACACUCGAAGAUUUCGUUGGGGACUGGCGACAGACAGCCGGCUACAACCUGGACCAAGUCCUUGAACAGGGAGGUGUGUCCAGUUUGUUUCAGAAUCUCGGGGUGUCCGUAACUCCGAUCCAAAGGAUUGUCCUGAGCGGUGAAAAUGGGCUGAAGAUCGACAUCCAUGUCAUCAUCCCGUAUGAAGGUCUGA…	673	0.000891397	1.91664e-05	922	309.185	221.721	364.636	264.07	461.276	327.706	463.329	332.619	435.027	308.305	439.65	315.051	449.178	320.462	0.392378	0.395483	0.486934	0.500299	0.329451	0.335342	0.468129	0.476844	0.494233	0.502526	0.458105	0.47183	0.476169	0.487178	0.000650662
39	220027B1	mRpl18a_P4_mActb_Nluc_hHBB	NLuc Barna lab	0.595652	0.010714	1	195	868	GGGCUUCCUUUUGUGACUGGCGGUGAACGAGUGCGCAGUGCCCGCGUUAUUGUUCUGCCGGGCGGACACGUGACGCGAAGCUUUAUAAAACCCGGCGGCGCAACGCGCAGCCACUGUCGAGUCGCGUCCACCCGCGAGCACAGCUUCUUUGCAGCUCCUUCGUUGCCGGUCCACACCCGCCACCAGUUCGCCCCAUGGCCGUUUACCCAUACGAUGUUCCUGACUAUGCGGGCUAUCCCUAUGACGUCCCGGACUAUGCAGGCUCCUAUCCAUAUGACGUUCCAGAUUACGCUGGAUCUGGCGUCUUCACACUCGAAGAUUUCGUUGGGGACUGGCGACAGACAGCCGGCUACAACCUGGACCAAGUCCUUGAACAGGGAGGUGUGUCCAGUUUGUUUC…	673	0.00088507	1.59198e-05	1024	344.593	225.753	400.493	271.305	504.577	331.206	512.045	332.872	481.681	312.499	495.879	322.038	496.863	322.686	0.403128	0.391107	0.492134	0.492751	0.335442	0.336517	0.47851	0.484257	0.494609	0.500044	0.464338	0.470391	0.479474	0.485218	0.000581691
40	220028B1	TOP_hHBB_Nluc_hHBB	NLuc Barna lab	0.580834	0.019314	1	65	738	GGGCUUCCUUUUGUACAUUUGCUUCUGACACAACUGUGUUCACUAGCAACCUCAAACAGACACCAUGGCCGUUUACCCAUACGAUGUUCCUGACUAUGCGGGCUAUCCCUAUGACGUCCCGGACUAUGCAGGCUCCUAUCCAUAUGACGUUCCAGAUUACGCUGGAUCUGGCGUCUUCACACUCGAAGAUUUCGUUGGGGACUGGCGACAGACAGCCGGCUACAACCUGGACCAAGUCCUUGAACAGGGAGGUGUGUCCAGUUUGUUUCAGAAUCUCGGGGUGUCCGUAACUCCGAUCCAAAGGAUUGUCCUGAGCGGUGAAAAUGGGCUGAAGAUCGACAUCCAUGUCAUCAUCCCGUAUGAAGGUCUGAGCGGCGACCAAAUGGGCCAGAUCGAAAA…	673	0.000863052	2.86984e-05	894	304.601	224.042	350.806	265.994	450.497	327.889	448.659	328.872	427.21	311.587	435.718	321.192	437.935	320.23	0.395236	0.392401	0.487205	0.503912	0.3329	0.340717	0.477254	0.487381	0.488665	0.501856	0.462983	0.477864	0.475824	0.48986	0.000649702
41	220029B1	TEV_CERT_hHBB_Nluc_hHBB	NLuc Barna lab	0.590631	0.018126	1	116	789	GGGGGGAAAUAAGAGAGAAAAGAAGAGUAAGAAGAAAUAUAAGAGCCACCCGCCUCGCCGCCUCCACAUUUGCUUCUGACACAACUGUGUUCACUAGCAACCUCAAACAGACACCAUGGCCGUUUACCCAUACGAUGUUCCUGACUAUGCGGGCUAUCCCUAUGACGUCCCGGACUAUGCAGGCUCCUAUCCAUAUGACGUUCCAGAUUACGCUGGAUCUGGCGUCUUCACACUCGAAGAUUUCGUUGGGGACUGGCGACAGACAGCCGGCUACAACCUGGACCAAGUCCUUGAACAGGGAGGUGUGUCCAGUUUGUUUCAGAAUCUCGGGGUGUCCGUAACUCCGAUCCAAAGGAUUGUCCUGAGCGGUGAAAAUGGGCUGAAGAUCGACAUCCAUGU…	673	0.000877609	2.69331e-05	945	336.129	226.91	396.68	267.702	489.321	326.953	463.656	324.157	440.935	304.559	463.696	325.062	452.296	314.358	0.397774	0.419767	0.485815	0.5178	0.337161	0.355692	0.483004	0.490684	0.481659	0.490642	0.452539	0.466598	0.467099	0.47862	0.000625006
42	220030B1	mHoxa9_IRES_Nluc_hHBB	NLuc Barna lab	0.659365	0.017626	1	327	1000	GGGUUGAUCUUUUAAUCUUCGUUGGCCACAAUUAAAACAAACCAGAUCGUGGAGCUGCGCGAUCCCUUUGCAUAAAAACAUAUGGCUUUUGCUAUAAAAAUUAUGACUGCAAAACACCGGGCCAUUAAUAGCGUGCGGAGUGAUUUACGCGUUAUUGUUCUGCCGGGCGGACACGUGACGCGCGUGGCCAAUGGGGGCGCGGGCGCCGGCAACUUAUUAGGUGACUGUACUUCACCCCCCCCUGGUGCCACCAAGUUGUUACAUGAAAUCUGCAGUUUCAUAAUUUCGGCGGGUCGGGCUGGGCCGGCCAGGCGCGGGCUACUGCAAUGGCCGUUUACCCAUACGAUGUUCCUGACUAUGCGGGCUAUCCCUAUGACGUCCCGGACUAUGCAGGCUCCU…	673	0.00097974	2.61902e-05	1156	387.757	217.859	451.994	260.918	577.209	326.5	587.659	332.758	549.249	306.546	562.698	310.311	568.454	319.652	0.387694	0.390998	0.485141	0.499316	0.323713	0.33543	0.461086	0.486763	0.49444	0.508355	0.455492	0.475129	0.474966	0.491742	0.000570385
43	220031B1	hHBB_Nluc_CoV2	NLuc Barna lab	0.536811	0.021952	1	54	727	GGGACAUUUGCUUCUGACACAACUGUGUUCACUAGCAACCUCAAACAGACACCAUGGCCGUUUACCCAUACGAUGUUCCUGACUAUGCGGGCUAUCCCUAUGACGUCCCGGACUAUGCAGGCUCCUAUCCAUAUGACGUUCCAGAUUACGCUGGAUCUGGCGUCUUCACACUCGAAGAUUUCGUUGGGGACUGGCGACAGACAGCCGGCUACAACCUGGACCAAGUCCUUGAACAGGGAGGUGUGUCCAGUUUGUUUCAGAAUCUCGGGGUGUCCGUAACUCCGAUCCAAAGGAUUGUCCUGAGCGGUGAAAAUGGGCUGAAGAUCGACAUCCAUGUCAUCAUCCCGUAUGAAGGUCUGAGCGGCGACCAAAUGGGCCAGAUCGAAAAAAUUUUUAAGG…	673	0.000797639	3.26181e-05	1077	361.391	216.613	418.562	256.967	530.273	321.048	528.291	324.858	507.243	308.323	511.576	307.347	517.767	316.59	0.381823	0.388637	0.47704	0.492361	0.321861	0.335553	0.456682	0.475001	0.482701	0.490521	0.458132	0.470977	0.470417	0.480749	0.000498432
44	320038B1	hHBB_Nluc_hHBB_F30Pepper	NLuc Eterna	0.537749	0.027208	1	54	727	GGGACAUUUGCUUCUGACACAACUGUGUUCACUAGCAACCUCAAACAGACACCAUGGCCGUUUACCCAUACGAUGUUCCUGACUAUGCGGGCUAUCCCUAUGACGUCCCGGACUAUGCAGGCUCCUAUCCAUAUGACGUUCCAGAUUACGCUGGAUCUGGCGUCUUCACACUCGAAGAUUUCGUUGGGGACUGGCGACAGACAGCCGGCUACAACCUGGACCAAGUCCUUGAACAGGGAGGUGUGUCCAGUUUGUUUCAGAAUCUCGGGGUGUCCGUAACUCCGAUCCAAAGGAUUGUCCUGAGCGGUGAAAAUGGGCUGAAGAUCGACAUCCAUGUCAUCAUCCCGUAUGAAGGUCUGAGCGGCGACCAAAUGGGCCAGAUCGAAAAAAUUUUUAAGG…	673	0.000799033	4.04279e-05	984	332.079	223.013	383.231	268.798	477.148	329.493	489.165	329.703	462.065	312.133	463.579	315.573	475.615	320.918	0.399403	0.389462	0.489589	0.484907	0.331371	0.337479	0.468905	0.471117	0.4899	0.497119	0.463794	0.469579	0.476847	0.483349	0.000546493
45	320039B1	hHBB_Nluc_CrPV	NLuc Barna lab	0.587188	0.020543	1	54	727	GGGACAUUUGCUUCUGACACAACUGUGUUCACUAGCAACCUCAAACAGACACCAUGGCCGUUUACCCAUACGAUGUUCCUGACUAUGCGGGCUAUCCCUAUGACGUCCCGGACUAUGCAGGCUCCUAUCCAUAUGACGUUCCAGAUUACGCUGGAUCUGGCGUCUUCACACUCGAAGAUUUCGUUGGGGACUGGCGACAGACAGCCGGCUACAACCUGGACCAAGUCCUUGAACAGGGAGGUGUGUCCAGUUUGUUUCAGAAUCUCGGGGUGUCCGUAACUCCGAUCCAAAGGAUUGUCCUGAGCGGUGAAAAUGGGCUGAAGAUCGACAUCCAUGUCAUCAUCCCGUAUGAAGGUCUGAGCGGCGACCAAAUGGGCCAGAUCGAAAAAAUUUUUAAGG…	673	0.000872493	3.05245e-05	1030	362.502	218.137	393.447	259.18	520.236	326.519	519.033	320.328	501.33	303.018	517.126	308.922	510.181	311.673	0.385112	0.381988	0.48517	0.505084	0.324126	0.351944	0.459023	0.502064	0.47597	0.503915	0.45025	0.486728	0.46311	0.495322	0.000570085
46	320040B1	hHBB_Nluc_TSV	NLuc Barna lab	0.57291	0.024143	1	54	727	GGGACAUUUGCUUCUGACACAACUGUGUUCACUAGCAACCUCAAACAGACACCAUGGCCGUUUACCCAUACGAUGUUCCUGACUAUGCGGGCUAUCCCUAUGACGUCCCGGACUAUGCAGGCUCCUAUCCAUAUGACGUUCCAGAUUACGCUGGAUCUGGCGUCUUCACACUCGAAGAUUUCGUUGGGGACUGGCGACAGACAGCCGGCUACAACCUGGACCAAGUCCUUGAACAGGGAGGUGUGUCCAGUUUGUUUCAGAAUCUCGGGGUGUCCGUAACUCCGAUCCAAAGGAUUGUCCUGAGCGGUGAAAAUGGGCUGAAGAUCGACAUCCAUGUCAUCAUCCCGUAUGAAGGUCUGAGCGGCGACCAAAUGGGCCAGAUCGAAAAAAUUUUUAAGG…	673	0.000851278	3.58737e-05	972	323.787	222.883	365.351	261.382	451.137	323.715	480.337	328.702	458.459	313.174	459.469	315.263	469.398	320.938	0.388383	0.375876	0.481003	0.464133	0.331178	0.333114	0.468444	0.472704	0.488413	0.494173	0.46534	0.471665	0.476876	0.482919	0.000589414
47	320041B1	hHBB_Nluc_SINV_URE	NLuc Barna lab	0.53281	0.027394	1	54	727	GGGACAUUUGCUUCUGACACAACUGUGUUCACUAGCAACCUCAAACAGACACCAUGGCCGUUUACCCAUACGAUGUUCCUGACUAUGCGGGCUAUCCCUAUGACGUCCCGGACUAUGCAGGCUCCUAUCCAUAUGACGUUCCAGAUUACGCUGGAUCUGGCGUCUUCACACUCGAAGAUUUCGUUGGGGACUGGCGACAGACAGCCGGCUACAACCUGGACCAAGUCCUUGAACAGGGAGGUGUGUCCAGUUUGUUUCAGAAUCUCGGGGUGUCCGUAACUCCGAUCCAAAGGAUUGUCCUGAGCGGUGAAAAUGGGCUGAAGAUCGACAUCCAUGUCAUCAUCCCGUAUGAAGGUCUGAGCGGCGACCAAAUGGGCCAGAUCGAAAAAAUUUUUAAGG…	673	0.000791694	4.07043e-05	809	276.66	219.023	327.557	258.316	413.024	322.984	400.423	320.047	385.227	306.276	391.936	310.544	392.825	313.162	0.383828	0.404891	0.479917	0.510537	0.325442	0.341977	0.461433	0.484469	0.475553	0.49496	0.455091	0.476176	0.465322	0.485568	0.000658603
48	320042B1	hHBB_Nluc_DV	NLuc Barna lab	0.542328	0.035193	1	54	727	GGGACAUUUGCUUCUGACACAACUGUGUUCACUAGCAACCUCAAACAGACACCAUGGCCGUUUACCCAUACGAUGUUCCUGACUAUGCGGGCUAUCCCUAUGACGUCCCGGACUAUGCAGGCUCCUAUCCAUAUGACGUUCCAGAUUACGCUGGAUCUGGCGUCUUCACACUCGAAGAUUUCGUUGGGGACUGGCGACAGACAGCCGGCUACAACCUGGACCAAGUCCUUGAACAGGGAGGUGUGUCCAGUUUGUUUCAGAAUCUCGGGGUGUCCGUAACUCCGAUCCAAAGGAUUGUCCUGAGCGGUGAAAAUGGGCUGAAGAUCGACAUCCAUGUCAUCAUCCCGUAUGAAGGUCUGAGCGGCGACCAAAUGGGCCAGAUCGAAAAAAUUUUUAAGG…	673	0.000805837	5.22927e-05	1200	393.096	214.895	475.238	254.058	587.782	315.482	573.771	324.703	548.573	308.797	547.075	304.731	561.172	316.75	0.377501	0.396032	0.46877	0.489819	0.319308	0.32758	0.452795	0.455896	0.48247	0.478142	0.458836	0.457144	0.470653	0.467643	0.00045194
49	320043B1	hHBB_Nluc_BMV	NLuc Barna lab	0.503341	0.02273	1	54	727	GGGACAUUUGCUUCUGACACAACUGUGUUCACUAGCAACCUCAAACAGACACCAUGGCCGUUUACCCAUACGAUGUUCCUGACUAUGCGGGCUAUCCCUAUGACGUCCCGGACUAUGCAGGCUCCUAUCCAUAUGACGUUCCAGAUUACGCUGGAUCUGGCGUCUUCACACUCGAAGAUUUCGUUGGGGACUGGCGACAGACAGCCGGCUACAACCUGGACCAAGUCCUUGAACAGGGAGGUGUGUCCAGUUUGUUUCAGAAUCUCGGGGUGUCCGUAACUCCGAUCCAAAGGAUUGUCCUGAGCGGUGAAAAUGGGCUGAAGAUCGACAUCCAUGUCAUCAUCCCGUAUGAAGGUCUGAGCGGCGACCAAAUGGGCCAGAUCGAAAAAAUUUUUAAGG…	673	0.000747906	3.37741e-05	880	287.476	217.361	337.356	263.127	422.334	327.588	428.134	329.254	407.392	311.082	399.455	306.163	417.763	320.168	0.390976	0.383359	0.486758	0.479925	0.322973	0.326678	0.454923	0.453926	0.489234	0.486516	0.462232	0.462946	0.475733	0.474731	0.000571978
50	320044B1	hHBB_Nluc_PV	NLuc Barna lab	0.594649	0.016184	1	54	727	GGGACAUUUGCUUCUGACACAACUGUGUUCACUAGCAACCUCAAACAGACACCAUGGCCGUUUACCCAUACGAUGUUCCUGACUAUGCGGGCUAUCCCUAUGACGUCCCGGACUAUGCAGGCUCCUAUCCAUAUGACGUUCCAGAUUACGCUGGAUCUGGCGUCUUCACACUCGAAGAUUUCGUUGGGGACUGGCGACAGACAGCCGGCUACAACCUGGACCAAGUCCUUGAACAGGGAGGUGUGUCCAGUUUGUUUCAGAAUCUCGGGGUGUCCGUAACUCCGAUCCAAAGGAUUGUCCUGAGCGGUGAAAAUGGGCUGAAGAUCGACAUCCAUGUCAUCAUCCCGUAUGAAGGUCUGAGCGGCGACCAAAUGGGCCAGAUCGAAAAAAUUUUUAAGG…	673	0.000883579	2.40475e-05	817	271.284	217.567	320.458	260.273	403.836	323.928	407.607	325.816	384.959	309.355	379.559	309.986	396.283	317.585	0.386735	0.392238	0.481319	0.494291	0.323279	0.332049	0.460603	0.464576	0.484125	0.498907	0.459665	0.471186	0.471895	0.485047	0.000727845
51	320045B1	hHBB_Nluc_RV	NLuc Barna lab	0.450308	0.030531	1	54	727	GGGACAUUUGCUUCUGACACAACUGUGUUCACUAGCAACCUCAAACAGACACCAUGGCCGUUUACCCAUACGAUGUUCCUGACUAUGCGGGCUAUCCCUAUGACGUCCCGGACUAUGCAGGCUCCUAUCCAUAUGACGUUCCAGAUUACGCUGGAUCUGGCGUCUUCACACUCGAAGAUUUCGUUGGGGACUGGCGACAGACAGCCGGCUACAACCUGGACCAAGUCCUUGAACAGGGAGGUGUGUCCAGUUUGUUUCAGAAUCUCGGGGUGUCCGUAACUCCGAUCCAAAGGAUUGUCCUGAGCGGUGAAAAUGGGCUGAAGAUCGACAUCCAUGUCAUCAUCCCGUAUGAAGGUCUGAGCGGCGACCAAAUGGGCCAGAUCGAAAAAAUUUUUAAGG…	673	0.000669105	4.53655e-05	1206	403.355	221.685	463.829	267.717	589.213	329.665	593.899	331.297	560.389	309.898	566.881	316.294	577.144	320.597	0.397796	0.384601	0.489845	0.488568	0.329398	0.334457	0.469976	0.47005	0.492269	0.492454	0.460472	0.464668	0.476371	0.478561	0.00037339
52	320046B1	HCV_IRES_Nluc_hHBB	NLuc Barna lab	0.505321	0.027544	1	402	1075	GGGUUGGGGGCGACACUCCACCAUAGAUCACUCCCCUGUGAGGAACUACUGUCUUCACGCAGAAAGCGUCUAGCCAUGGCGUUAGUAUGAGUGUCGUGCAGCCUCCAGGACCCCCCCUCCCGGGAGAGCCAUAGUGGUCUGCGGAACCGGUGAGUACACCGGAAUUGCCAGGACGACCGGGUCCUUUCUUGGAUUAACCCGCUCAAUGCCUGGAGAUUUGGGCGUGCCCCCGCGAGACUGCUAGCCGAGUAGUGUUGGGUCGCGAAAGGCCUUGUGGUACUGCCUGAUAGGGUGCUUGCGAGUGCCCCGGGAGGUCUCGUAGACCGUGCAUCAUGAGCACAAAUCCUAAACCUCAAAGAAAAACCAAACGUAACAAGGGCGAAUUCGUUGGUAAAGCCA…	673	0.000750848	4.09272e-05	1231	394.847	214.598	469.263	252.971	573.969	308.746	589.848	325.323	563.72	307.492	549.025	298.599	576.784	316.408	0.375885	0.381204	0.45876	0.466262	0.318867	0.320753	0.443683	0.445999	0.483393	0.479161	0.456898	0.457937	0.470145	0.468549	0.000410496
53	320047B1	scrUTR_Nluc_hHBB	NLuc Barna lab	0.482687	0.037865	1	50	723	GGGAGACCCAAGCUAGCUAGCGUUUAAACUUAAGCUAGGUACCGAGACCAUGGCCGUUUACCCAUACGAUGUUCCUGACUAUGCGGGCUAUCCCUAUGACGUCCCGGACUAUGCAGGCUCCUAUCCAUAUGACGUUCCAGAUUACGCUGGAUCUGGCGUCUUCACACUCGAAGAUUUCGUUGGGGACUGGCGACAGACAGCCGGCUACAACCUGGACCAAGUCCUUGAACAGGGAGGUGUGUCCAGUUUGUUUCAGAAUCUCGGGGUGUCCGUAACUCCGAUCCAAAGGAUUGUCCUGAGCGGUGAAAAUGGGCUGAAGAUCGACAUCCAUGUCAUCAUCCCGUAUGAAGGUCUGAGCGGCGACCAAAUGGGCCAGAUCGAAAAAAUUUUUAAGGUGGU…	673	0.000717217	5.6263e-05	879	295.779	213.378	342.506	253.887	430.354	320.202	438.349	325.895	414.662	305.507	413.151	297.158	426.506	315.701	0.377246	0.389655	0.475783	0.489595	0.317054	0.336495	0.441542	0.470024	0.484243	0.498691	0.453947	0.471743	0.469095	0.485217	0.000549132
54	320048B1	PoV_pA_scrUTR_Nluc_hHBB	NLuc Barna lab	0.553745	0.019144	1	74	747	GGGGGCUCUGAAAAAAAAAAAAAACCGAGACCCAAGCUAGCUAGCGUUUAAACUUAAGCUAGGUACCGAGACCAUGGCCGUUUACCCAUACGAUGUUCCUGACUAUGCGGGCUAUCCCUAUGACGUCCCGGACUAUGCAGGCUCCUAUCCAUAUGACGUUCCAGAUUACGCUGGAUCUGGCGUCUUCACACUCGAAGAUUUCGUUGGGGACUGGCGACAGACAGCCGGCUACAACCUGGACCAAGUCCUUGAACAGGGAGGUGUGUCCAGUUUGUUUCAGAAUCUCGGGGUGUCCGUAACUCCGAUCCAAAGGAUUGUCCUGAGCGGUGAAAAUGGGCUGAAGAUCGACAUCCAUGUCAUCAUCCCGUAUGAAGGUCUGAGCGGCGACCAAAUGGGCCA…	673	0.000822801	2.84458e-05	903	307.487	220.255	365.194	266.914	456.709	326.359	454.21	328.536	430.848	307.794	434.471	312.792	442.529	318.165	0.396603	0.404423	0.484932	0.505768	0.327273	0.340518	0.464772	0.481142	0.488166	0.503001	0.457346	0.47713	0.472756	0.490065	0.000613228
55	320049B1	PoV_pA_hHBB_Nluc_hHBB	NLuc Barna lab	0.53309	0.020774	1	78	751	GGGGGCUCUGAAAAAAAAAAAAAACCGACAUUUGCUUCUGACACAACUGUGUUCACUAGCAACCUCAAACAGACACCAUGGCCGUUUACCCAUACGAUGUUCCUGACUAUGCGGGCUAUCCCUAUGACGUCCCGGACUAUGCAGGCUCCUAUCCAUAUGACGUUCCAGAUUACGCUGGAUCUGGCGUCUUCACACUCGAAGAUUUCGUUGGGGACUGGCGACAGACAGCCGGCUACAACCUGGACCAAGUCCUUGAACAGGGAGGUGUGUCCAGUUUGUUUCAGAAUCUCGGGGUGUCCGUAACUCCGAUCCAAAGGAUUGUCCUGAGCGGUGAAAAUGGGCUGAAGAUCGACAUCCAUGUCAUCAUCCCGUAUGAAGGUCUGAGCGGCGACCAAAUGG…	673	0.00079211	3.08678e-05	907	307.793	220.675	365.251	264.845	460.664	325.247	453.999	328.032	429.198	307.463	433.54	312.753	441.599	317.748	0.393529	0.402702	0.48328	0.507899	0.327897	0.339353	0.464715	0.477993	0.487417	0.50055	0.456855	0.473206	0.472136	0.486878	0.000587751
56	320050B1	hHBB_Nluc_CYBA	NLuc Barna lab	0.52609	0.021659	1	54	727	GGGACAUUUGCUUCUGACACAACUGUGUUCACUAGCAACCUCAAACAGACACCAUGGCCGUUUACCCAUACGAUGUUCCUGACUAUGCGGGCUAUCCCUAUGACGUCCCGGACUAUGCAGGCUCCUAUCCAUAUGACGUUCCAGAUUACGCUGGAUCUGGCGUCUUCACACUCGAAGAUUUCGUUGGGGACUGGCGACAGACAGCCGGCUACAACCUGGACCAAGUCCUUGAACAGGGAGGUGUGUCCAGUUUGUUUCAGAAUCUCGGGGUGUCCGUAACUCCGAUCCAAAGGAUUGUCCUGAGCGGUGAAAAUGGGCUGAAGAUCGACAUCCAUGUCAUCAUCCCGUAUGAAGGUCUGAGCGGCGACCAAAUGGGCCAGAUCGAAAAAAUUUUUAAGG…	673	0.000781709	3.21828e-05	813	270.106	225.955	326.591	276.384	403.415	331.57	396.149	331.305	377.299	314.421	377.089	320.621	386.724	322.863	0.410674	0.401711	0.492675	0.496206	0.335742	0.332234	0.476405	0.463825	0.492281	0.487269	0.467194	0.464083	0.479737	0.475676	0.000647097
57	320051B1	hHBB_Nluc_CYBA_1.5x	NLuc Barna lab	0.551554	0.028598	1	54	727	GGGACAUUUGCUUCUGACACAACUGUGUUCACUAGCAACCUCAAACAGACACCAUGGCCGUUUACCCAUACGAUGUUCCUGACUAUGCGGGCUAUCCCUAUGACGUCCCGGACUAUGCAGGCUCCUAUCCAUAUGACGUUCCAGAUUACGCUGGAUCUGGCGUCUUCACACUCGAAGAUUUCGUUGGGGACUGGCGACAGACAGCCGGCUACAACCUGGACCAAGUCCUUGAACAGGGAGGUGUGUCCAGUUUGUUUCAGAAUCUCGGGGUGUCCGUAACUCCGAUCCAAAGGAUUGUCCUGAGCGGUGAAAAUGGGCUGAAGAUCGACAUCCAUGUCAUCAUCCCGUAUGAAGGUCUGAGCGGCGACCAAAUGGGCCAGAUCGAAAAAAUUUUUAAGG…	673	0.000819545	4.24933e-05	864	287.229	225.306	350.121	268.498	430.217	332.925	417.663	332.971	396.493	313.899	398.723	320.914	407.078	323.435	0.398956	0.405233	0.494688	0.497936	0.334778	0.332441	0.476841	0.461485	0.494757	0.483407	0.466418	0.458904	0.480588	0.471155	0.000638373
58	320052B1	CYBA_Nluc_hHBB	NLuc Barna lab	0.571096	0.018493	1	40	713	GGGCGCGCCUAGCAGUGUCCCAGCCGGGUUCGUGUCGCCAUGGCCGUUUACCCAUACGAUGUUCCUGACUAUGCGGGCUAUCCCUAUGACGUCCCGGACUAUGCAGGCUCCUAUCCAUAUGACGUUCCAGAUUACGCUGGAUCUGGCGUCUUCACACUCGAAGAUUUCGUUGGGGACUGGCGACAGACAGCCGGCUACAACCUGGACCAAGUCCUUGAACAGGGAGGUGUGUCCAGUUUGUUUCAGAAUCUCGGGGUGUCCGUAACUCCGAUCCAAAGGAUUGUCCUGAGCGGUGAAAAUGGGCUGAAGAUCGACAUCCAUGUCAUCAUCCCGUAUGAAGGUCUGAGCGGCGACCAAAUGGGCCAGAUCGAAAAAAUUUUUAAGGUGGUGUACCCUGUG…	673	0.000848582	2.74785e-05	869	290.145	221.823	338.212	265.406	427.701	327.502	435.185	332.697	407.956	310.455	414.078	316.016	421.571	321.576	0.394362	0.389197	0.48663	0.492176	0.329603	0.333884	0.469562	0.476499	0.494349	0.500789	0.4613	0.469455	0.477824	0.485122	0.000657188
59	320053B1	hHBB_Nluc_hHBB	NLuc Barna lab	0.616825	0.02085	1	54	727	GGGACAUUUGCUUCUGACACAACUGUGUUCACUAGCAACCUCAAACAGACACCAUGGCCGUUUACCCAUACGAUGUUCCUGACUAUGCGGGCUAUCCCUAUGACGUCCCGGACUAUGCAGGCUCCUAUCCAUAUGACGUUCCAGAUUACGCUGGAUCUGGCGUCUUCACACUCGAAGAUUUCGUUGGGGACUGGCGACAGACAGCCGGCUACAACCUGGACCAAGUCCUUGAACAGGGAGGUGUGUCCAGUUUGUUUCAGAAUCUCGGGGUGUCCGUAACUCCGAUCCAAAGGAUUGUCCUGAGCGGUGAAAAUGGGCUGAAGAUCGACAUCCAUGUCAUCAUCCCGUAUGAAGGUCUGAGCGGCGACCAAAUGGGCCAGAUCGAAAAAAUUUUUAAGG…	673	0.00091653	3.09807e-05	883	297.063	220.631	350.936	267.977	440.594	325.717	445.906	329.709	419.18	309.183	422.964	314.168	432.543	319.446	0.398183	0.397436	0.483978	0.498974	0.327831	0.336424	0.466817	0.479008	0.489909	0.50499	0.459409	0.474723	0.474659	0.489856	0.000698556
60	420054B1	CoV2_Nluc_CoV2	NLuc Barna lab	0.531097	0.022031	1	269	942	GGGAUUAAAGGUUUAUACCUUCCCAGGUAACAAACCAACCAACUUUCGAUCUCUUGUAGAUCUGUUCUCUAAACGAACUUUAAAAUCUGUGUGGCUGUCACUCGGCUGCAUGCUUAGUGCACUCACGCAGUAUAAUUAAUAACUAAUUACUGUCGUUGACAGGACACGAGUAACUCGUCUAUCUUCUGCAGGCUGCUUACGGUUUCGUCCGUGUUGCAGCCGAUCAUCAGCACAUCUAGGUUUCGUCCGGGUGUGACCGAAAGGUAAGAUGGCCGUUUACCCAUACGAUGUUCCUGACUAUGCGGGCUAUCCCUAUGACGUCCCGGACUAUGCAGGCUCCUAUCCAUAUGACGUUCCAGAUUACGCUGGAUCUGGCGUCUUCACACUCGAAGAUUUCGU…	673	0.000789149	3.27355e-05	1292	438.531	217.125	491.544	250.661	614.124	314.429	628.705	326.632	605.902	307.582	611.069	300.923	617.303	317.107	0.372454	0.380452	0.467206	0.475329	0.322622	0.33942	0.447136	0.472964	0.485337	0.486614	0.457031	0.468964	0.471184	0.477789	0.000411066
61	420055B1	CoV2_P4_Nluc_CoV2	NLuc Barna lab	0.523204	0.026671	1	274	947	GGGAUUAAAGGUUUAUACCUUCCCAGGUAACAAACCAACCAACUUUCGAUCUCUUGUAGAUCUGUUCUCUAAACGAACUUUAAAAUCUGUGUGGCUGUCACUCGGCUGCCGCGUUAUUGUUCUGCCGGGCGGACACGUGACGCGUAACUAAUUACUGUCGUUGACAGGACACGAGUAACUCGUCUAUCUUCUGCAGGCUGCUUACGGUUUCGUCCGUGUUGCAGCCGAUCAUCAGCACAUCUAGGUUUCGUCCGGGUGUGACCGAAAGGUAAGAUGGCCGUUUACCCAUACGAUGUUCCUGACUAUGCGGGCUAUCCCUAUGACGUCCCGGACUAUGCAGGCUCCUAUCCAUAUGACGUUCCAGAUUACGCUGGAUCUGGCGUCUUCACACUCGAAGAU…	673	0.000777421	3.963e-05	1297	440.573	217.361	485.367	249.83	621.579	319.231	632.167	323.874	601.061	304.781	617.536	300.423	616.614	314.327	0.371218	0.374223	0.47434	0.479243	0.322973	0.339686	0.446394	0.476127	0.481239	0.487407	0.452869	0.463424	0.467054	0.475416	0.000403396
62	420056B1	CoV2_TTG_Nluc_CoV2	NLuc Barna lab	0.523083	0.021799	1	269	942	GGGAUUAAAGGUUUAUACCUUCCCAGGUAACAAACCAACCAACUUUCGAUCUCUUGUAGAUCUGUUCUCUAAACGAACUUUAAAAUCUGUGUGGCUGUCACUCGGCUGCUUGCUUAGUGCACUCACGCAGUAUAAUUAAUAACUAAUUACUGUCGUUGACAGGACACGAGUAACUCGUCUAUCUUCUGCAGGCUGCUUACGGUUUCGUCCGUGUUGCAGCCGAUCAUCAGCACAUCUAGGUUUCGUCCGGGUGUGACCGAAAGGUAAGAUGGCCGUUUACCCAUACGAUGUUCCUGACUAUGCGGGCUAUCCCUAUGACGUCCCGGACUAUGCAGGCUCCUAUCCAUAUGACGUUCCAGAUUACGCUGGAUCUGGCGUCUUCACACUCGAAGAUUUCGU…	673	0.000777241	3.23908e-05	1292	439.418	217.85	496.516	254.139	623.816	321.08	629.485	325.796	602.368	306.252	611.386	300.691	615.926	316.024	0.377622	0.3843	0.477088	0.48283	0.323699	0.340107	0.446792	0.473209	0.484095	0.487217	0.455056	0.466229	0.469575	0.476723	0.000404863
63	420057B1	hHBB_Nluc_hHBBx2	NLuc Barna lab	0.531677	0.035553	1	54	727	GGGACAUUUGCUUCUGACACAACUGUGUUCACUAGCAACCUCAAACAGACACCAUGGCCGUUUACCCAUACGAUGUUCCUGACUAUGCGGGCUAUCCCUAUGACGUCCCGGACUAUGCAGGCUCCUAUCCAUAUGACGUUCCAGAUUACGCUGGAUCUGGCGUCUUCACACUCGAAGAUUUCGUUGGGGACUGGCGACAGACAGCCGGCUACAACCUGGACCAAGUCCUUGAACAGGGAGGUGUGUCCAGUUUGUUUCAGAAUCUCGGGGUGUCCGUAACUCCGAUCCAAAGGAUUGUCCUGAGCGGUGAAAAUGGGCUGAAGAUCGACAUCCAUGUCAUCAUCCCGUAUGAAGGUCUGAGCGGCGACCAAAUGGGCCAGAUCGAAAAAAUUUUUAAGG…	673	0.00079001	5.28276e-05	1017	351.116	220.099	398.552	263.339	514.228	326.186	519.493	331.331	487.85	306.803	509.304	319.045	503.671	319.067	0.391291	0.39189	0.484674	0.505632	0.327041	0.345246	0.474064	0.50079	0.49232	0.510809	0.455873	0.479695	0.474096	0.495252	0.00052279
64	420058B1	hHBB_Nluc_mActb	NLuc Barna lab	0.532464	0.023889	1	54	727	GGGACAUUUGCUUCUGACACAACUGUGUUCACUAGCAACCUCAAACAGACACCAUGGCCGUUUACCCAUACGAUGUUCCUGACUAUGCGGGCUAUCCCUAUGACGUCCCGGACUAUGCAGGCUCCUAUCCAUAUGACGUUCCAGAUUACGCUGGAUCUGGCGUCUUCACACUCGAAGAUUUCGUUGGGGACUGGCGACAGACAGCCGGCUACAACCUGGACCAAGUCCUUGAACAGGGAGGUGUGUCCAGUUUGUUUCAGAAUCUCGGGGUGUCCGUAACUCCGAUCCAAAGGAUUGUCCUGAGCGGUGAAAAUGGGCUGAAGAUCGACAUCCAUGUCAUCAUCCCGUAUGAAGGUCUGAGCGGCGACCAAAUGGGCCAGAUCGAAAAAAUUUUUAAGG…	673	0.00079118	3.54963e-05	1431	495.047	215.954	568.405	258.219	731.392	328.082	701.369	323.3	696.543	309.679	721.671	304.622	698.956	316.489	0.383684	0.397208	0.487492	0.511106	0.320882	0.345945	0.452633	0.504313	0.480386	0.490125	0.460147	0.486753	0.470266	0.488439	0.000372092
65	420059B1	hHBB_Nluc_hActb	NLuc Barna lab	0.458822	0.025536	1	54	727	GGGACAUUUGCUUCUGACACAACUGUGUUCACUAGCAACCUCAAACAGACACCAUGGCCGUUUACCCAUACGAUGUUCCUGACUAUGCGGGCUAUCCCUAUGACGUCCCGGACUAUGCAGGCUCCUAUCCAUAUGACGUUCCAGAUUACGCUGGAUCUGGCGUCUUCACACUCGAAGAUUUCGUUGGGGACUGGCGACAGACAGCCGGCUACAACCUGGACCAAGUCCUUGAACAGGGAGGUGUGUCCAGUUUGUUUCAGAAUCUCGGGGUGUCCGUAACUCCGAUCCAAAGGAUUGUCCUGAGCGGUGAAAAUGGGCUGAAGAUCGACAUCCAUGUCAUCAUCCCGUAUGAAGGUCUGAGCGGCGACCAAAUGGGCCAGAUCGAAAAAAUUUUUAAGG…	673	0.000681756	3.79435e-05	1349	475.769	215.489	545.657	260.734	699.613	328.376	670.582	321.449	650.081	306.875	680.58	305.456	660.332	314.162	0.38742	0.40449	0.487928	0.518616	0.320191	0.352683	0.453872	0.504507	0.477636	0.497096	0.455981	0.481899	0.466808	0.489497	0.00034012
66	420060B1	hHBB_Nluc_hCOL1A2	NLuc Barna lab	0.497476	0.025012	1	54	727	GGGACAUUUGCUUCUGACACAACUGUGUUCACUAGCAACCUCAAACAGACACCAUGGCCGUUUACCCAUACGAUGUUCCUGACUAUGCGGGCUAUCCCUAUGACGUCCCGGACUAUGCAGGCUCCUAUCCAUAUGACGUUCCAGAUUACGCUGGAUCUGGCGUCUUCACACUCGAAGAUUUCGUUGGGGACUGGCGACAGACAGCCGGCUACAACCUGGACCAAGUCCUUGAACAGGGAGGUGUGUCCAGUUUGUUUCAGAAUCUCGGGGUGUCCGUAACUCCGAUCCAAAGGAUUGUCCUGAGCGGUGAAAAUGGGCUGAAGAUCGACAUCCAUGUCAUCAUCCCGUAUGAAGGUCUGAGCGGCGACCAAAUGGGCCAGAUCGAAAAAAUUUUUAAGG…	673	0.000739192	3.71649e-05	1588	575.386	220.551	659.394	265.963	846.448	327.512	771.346	318.661	757.25	304.158	809.821	313.011	764.298	311.409	0.395191	0.415236	0.486645	0.533028	0.327713	0.362334	0.465098	0.509963	0.473493	0.485734	0.451944	0.476858	0.462718	0.481296	0.000313272
67	420061B1	CoV2_Nluc_TCV	NLuc Barna lab	0.561628	0.021757	1	269	942	GGGAUUAAAGGUUUAUACCUUCCCAGGUAACAAACCAACCAACUUUCGAUCUCUUGUAGAUCUGUUCUCUAAACGAACUUUAAAAUCUGUGUGGCUGUCACUCGGCUGCAUGCUUAGUGCACUCACGCAGUAUAAUUAAUAACUAAUUACUGUCGUUGACAGGACACGAGUAACUCGUCUAUCUUCUGCAGGCUGCUUACGGUUUCGUCCGUGUUGCAGCCGAUCAUCAGCACAUCUAGGUUUCGUCCGGGUGUGACCGAAAGGUAAGAUGGCCGUUUACCCAUACGAUGUUCCUGACUAUGCGGGCUAUCCCUAUGACGUCCCGGACUAUGCAGGCUCCUAUCCAUAUGACGUUCCAGAUUACGCUGGAUCUGGCGUCUUCACACUCGAAGAUUUCGU…	673	0.000834514	3.23284e-05	1219	406.192	212.713	469.469	250.885	596.657	322.379	595.072	322.929	568.678	303.529	571.679	298.875	581.875	313.229	0.372785	0.385126	0.479017	0.489464	0.316066	0.333218	0.444094	0.468974	0.479834	0.488164	0.451008	0.466512	0.465421	0.477338	0.000460728
68	420062B1	CoV2_P4_Nluc_TCV	NLuc Barna lab	0.593705	0.017609	1	274	947	GGGAUUAAAGGUUUAUACCUUCCCAGGUAACAAACCAACCAACUUUCGAUCUCUUGUAGAUCUGUUCUCUAAACGAACUUUAAAAUCUGUGUGGCUGUCACUCGGCUGCCGCGUUAUUGUUCUGCCGGGCGGACACGUGACGCGUAACUAAUUACUGUCGUUGACAGGACACGAGUAACUCGUCUAUCUUCUGCAGGCUGCUUACGGUUUCGUCCGUGUUGCAGCCGAUCAUCAGCACAUCUAGGUUUCGUCCGGGUGUGACCGAAAGGUAAGAUGGCCGUUUACCCAUACGAUGUUCCUGACUAUGCGGGCUAUCCCUAUGACGUCCCGGACUAUGCAGGCUCCUAUCCAUAUGACGUUCCAGAUUACGCUGGAUCUGGCGUCUUCACACUCGAAGAU…	673	0.000882177	2.61649e-05	1224	409.319	219.945	484.767	260.807	607.9	331.738	602.991	328.531	574.586	308.599	587.727	316.01	588.789	318.565	0.387529	0.396052	0.492924	0.496651	0.326812	0.334411	0.469555	0.480169	0.488159	0.49264	0.458543	0.469433	0.473351	0.481037	0.000485053
69	420063B1	CoV2_TTG_Nluc_TCV	NLuc Barna lab	0.533043	0.022282	1	269	942	GGGAUUAAAGGUUUAUACCUUCCCAGGUAACAAACCAACCAACUUUCGAUCUCUUGUAGAUCUGUUCUCUAAACGAACUUUAAAAUCUGUGUGGCUGUCACUCGGCUGCUUGCUUAGUGCACUCACGCAGUAUAAUUAAUAACUAAUUACUGUCGUUGACAGGACACGAGUAACUCGUCUAUCUUCUGCAGGCUGCUUACGGUUUCGUCCGUGUUGCAGCCGAUCAUCAGCACAUCUAGGUUUCGUCCGGGUGUGACCGAAAGGUAAGAUGGCCGUUUACCCAUACGAUGUUCCUGACUAUGCGGGCUAUCCCUAUGACGUCCCGGACUAUGCAGGCUCCUAUCCAUAUGACGUUCCAGAUUACGCUGGAUCUGGCGUCUUCACACUCGAAGAUUUCGU…	673	0.00079204	3.31085e-05	1219	410.694	216.506	479.28	258.302	602.601	328.115	597.131	324.462	575.715	310.108	584.785	308.012	586.423	317.285	0.383807	0.393175	0.48754	0.49434	0.321702	0.336911	0.45767	0.479725	0.482113	0.489853	0.460785	0.472285	0.471449	0.481069	0.000437279
70	420064B1	CoV2_Nluc_hHBA1	NLuc Barna lab	0.440155	0.043714	1	269	942	GGGAUUAAAGGUUUAUACCUUCCCAGGUAACAAACCAACCAACUUUCGAUCUCUUGUAGAUCUGUUCUCUAAACGAACUUUAAAAUCUGUGUGGCUGUCACUCGGCUGCAUGCUUAGUGCACUCACGCAGUAUAAUUAAUAACUAAUUACUGUCGUUGACAGGACACGAGUAACUCGUCUAUCUUCUGCAGGCUGCUUACGGUUUCGUCCGUGUUGCAGCCGAUCAUCAGCACAUCUAGGUUUCGUCCGGGUGUGACCGAAAGGUAAGAUGGCCGUUUACCCAUACGAUGUUCCUGACUAUGCGGGCUAUCCCUAUGACGUCCCGGACUAUGCAGGCUCCUAUCCAUAUGACGUUCCAGAUUACGCUGGAUCUGGCGUCUUCACACUCGAAGAUUUCGU…	673	0.000654019	6.49539e-05	1075	365.683	223.352	429.021	272.605	539.869	333.895	522.905	328.226	494.846	307.059	512.58	315.798	508.875	317.642	0.40506	0.399089	0.496129	0.502203	0.331875	0.34017	0.469239	0.476818	0.487705	0.486423	0.456254	0.460322	0.47198	0.473372	0.000409447
71	420065B1	CoV2_P4_Nluc_hHBA1	NLuc Barna lab	0.423381	0.052993	1	274	947	GGGAUUAAAGGUUUAUACCUUCCCAGGUAACAAACCAACCAACUUUCGAUCUCUUGUAGAUCUGUUCUCUAAACGAACUUUAAAAUCUGUGUGGCUGUCACUCGGCUGCCGCGUUAUUGUUCUGCCGGGCGGACACGUGACGCGUAACUAAUUACUGUCGUUGACAGGACACGAGUAACUCGUCUAUCUUCUGCAGGCUGCUUACGGUUUCGUCCGUGUUGCAGCCGAUCAUCAGCACAUCUAGGUUUCGUCCGGGUGUGACCGAAAGGUAAGAUGGCCGUUUACCCAUACGAUGUUCCUGACUAUGCGGGCUAUCCCUAUGACGUCCCGGACUAUGCAGGCUCCUAUCCAUAUGACGUUCCAGAUUACGCUGGAUCUGGCGUCUUCACACUCGAAGAU…	673	0.000629095	7.87415e-05	1080	365.447	221.936	428.1	264.237	538.006	330.091	526.275	329.252	496.491	306.606	514.695	314.162	511.383	317.929	0.392626	0.396389	0.490477	0.498154	0.329771	0.338377	0.466808	0.476569	0.489231	0.487292	0.455581	0.459714	0.472406	0.473503	0.000392019
72	420066B1	CoV2_TTG_Nluc_hHBA1	NLuc Barna lab	0.451155	0.037836	1	269	942	GGGAUUAAAGGUUUAUACCUUCCCAGGUAACAAACCAACCAACUUUCGAUCUCUUGUAGAUCUGUUCUCUAAACGAACUUUAAAAUCUGUGUGGCUGUCACUCGGCUGCUUGCUUAGUGCACUCACGCAGUAUAAUUAAUAACUAAUUACUGUCGUUGACAGGACACGAGUAACUCGUCUAUCUUCUGCAGGCUGCUUACGGUUUCGUCCGUGUUGCAGCCGAUCAUCAGCACAUCUAGGUUUCGUCCGGGUGUGACCGAAAGGUAAGAUGGCCGUUUACCCAUACGAUGUUCCUGACUAUGCGGGCUAUCCCUAUGACGUCCCGGACUAUGCAGGCUCCUAUCCAUAUGACGUUCCAGAUUACGCUGGAUCUGGCGUCUUCACACUCGAAGAUUUCGU…	673	0.000670364	5.62199e-05	1075	364.429	221.936	423.389	266.727	538.582	332.515	524.886	330.573	498.09	309.247	511.481	314.151	511.488	319.91	0.396325	0.393851	0.494078	0.501006	0.329771	0.339004	0.466792	0.475797	0.491193	0.488266	0.459505	0.46334	0.475349	0.475803	0.000419679
73	420067B1	CoV2_Nluc_BYDV	NLuc Barna lab	0.548211	0.021792	1	269	942	GGGAUUAAAGGUUUAUACCUUCCCAGGUAACAAACCAACCAACUUUCGAUCUCUUGUAGAUCUGUUCUCUAAACGAACUUUAAAAUCUGUGUGGCUGUCACUCGGCUGCAUGCUUAGUGCACUCACGCAGUAUAAUUAAUAACUAAUUACUGUCGUUGACAGGACACGAGUAACUCGUCUAUCUUCUGCAGGCUGCUUACGGUUUCGUCCGUGUUGCAGCCGAUCAUCAGCACAUCUAGGUUUCGUCCGGGUGUGACCGAAAGGUAAGAUGGCCGUUUACCCAUACGAUGUUCCUGACUAUGCGGGCUAUCCCUAUGACGUCCCGGACUAUGCAGGCUCCUAUCCAUAUGACGUUCCAGAUUACGCUGGAUCUGGCGUCUUCACACUCGAAGAUUUCGU…	673	0.000814578	3.23804e-05	1165	384.835	216.881	459.973	263.547	575.727	329.327	558.566	328.884	534.453	308.902	536.676	310.444	546.51	318.893	0.3916	0.394826	0.489341	0.494186	0.322259	0.330331	0.461284	0.460666	0.488684	0.479456	0.458992	0.458758	0.473838	0.469107	0.000470567
74	420068B1	CoV2_P4_Nluc_BYDV	NLuc Barna lab	0.561434	0.024244	1	274	947	GGGAUUAAAGGUUUAUACCUUCCCAGGUAACAAACCAACCAACUUUCGAUCUCUUGUAGAUCUGUUCUCUAAACGAACUUUAAAAUCUGUGUGGCUGUCACUCGGCUGCCGCGUUAUUGUUCUGCCGGGCGGACACGUGACGCGUAACUAAUUACUGUCGUUGACAGGACACGAGUAACUCGUCUAUCUUCUGCAGGCUGCUUACGGUUUCGUCCGUGUUGCAGCCGAUCAUCAGCACAUCUAGGUUUCGUCCGGGUGUGACCGAAAGGUAAGAUGGCCGUUUACCCAUACGAUGUUCCUGACUAUGCGGGCUAUCCCUAUGACGUCCCGGACUAUGCAGGCUCCUAUCCAUAUGACGUUCCAGAUUACGCUGGAUCUGGCGUCUUCACACUCGAAGAU…	673	0.000834226	3.60238e-05	1170	385.222	218.497	463.721	265.389	583.687	332.054	561.388	327.515	539.35	311.345	540.827	309.633	550.369	319.43	0.394337	0.396343	0.493393	0.498878	0.324661	0.32925	0.460078	0.462246	0.48665	0.479819	0.462622	0.460983	0.474636	0.470401	0.000479858
75	420069B1	CoV2_TTG_Nluc_BYDV	NLuc Barna lab	0.523698	0.017983	1	269	942	GGGAUUAAAGGUUUAUACCUUCCCAGGUAACAAACCAACCAACUUUCGAUCUCUUGUAGAUCUGUUCUCUAAACGAACUUUAAAAUCUGUGUGGCUGUCACUCGGCUGCUUGCUUAGUGCACUCACGCAGUAUAAUUAAUAACUAAUUACUGUCGUUGACAGGACACGAGUAACUCGUCUAUCUUCUGCAGGCUGCUUACGGUUUCGUCCGUGUUGCAGCCGAUCAUCAGCACAUCUAGGUUUCGUCCGGGUGUGACCGAAAGGUAAGAUGGCCGUUUACCCAUACGAUGUUCCUGACUAUGCGGGCUAUCCCUAUGACGUCCCGGACUAUGCAGGCUCCUAUCCAUAUGACGUUCCAGAUUACGCUGGAUCUGGCGUCUUCACACUCGAAGAUUUCGU…	673	0.000778155	2.67207e-05	1165	382.911	215.586	462.89	265.482	582.611	332.494	558.673	328.056	538.018	310.473	533.957	308.826	548.345	319.264	0.394475	0.397331	0.494047	0.500095	0.320335	0.328679	0.458879	0.458332	0.487453	0.479547	0.461327	0.461818	0.47439	0.470683	0.000449526
76	520070B1	CoV2_Nluc_WPRE	NLuc Barna lab	0.518856	0.031758	1	269	942	GGGAUUAAAGGUUUAUACCUUCCCAGGUAACAAACCAACCAACUUUCGAUCUCUUGUAGAUCUGUUCUCUAAACGAACUUUAAAAUCUGUGUGGCUGUCACUCGGCUGCAUGCUUAGUGCACUCACGCAGUAUAAUUAAUAACUAAUUACUGUCGUUGACAGGACACGAGUAACUCGUCUAUCUUCUGCAGGCUGCUUACGGUUUCGUCCGUGUUGCAGCCGAUCAUCAGCACAUCUAGGUUUCGUCCGGGUGUGACCGAAAGGUAAGAUGGCCGUUUACCCAUACGAUGUUCCUGACUAUGCGGGCUAUCCCUAUGACGUCCCGGACUAUGCAGGCUCCUAUCCAUAUGACGUUCCAGAUUACGCUGGAUCUGGCGUCUUCACACUCGAAGAUUUCGU…	673	0.00077096	4.71887e-05	1561	523.559	221.356	596.21	264.572	748.174	322.341	765.019	330.852	720.088	312.197	757.668	322.624	742.553	321.525	0.393123	0.381941	0.478962	0.479292	0.328909	0.3354	0.479382	0.485373	0.491608	0.490083	0.463889	0.461299	0.477748	0.475691	0.000332387
77	520071B1	CoV2_P4_Nluc_WPRE	NLuc Barna lab	0.498496	0.034537	1	274	947	GGGAUUAAAGGUUUAUACCUUCCCAGGUAACAAACCAACCAACUUUCGAUCUCUUGUAGAUCUGUUCUCUAAACGAACUUUAAAAUCUGUGUGGCUGUCACUCGGCUGCCGCGUUAUUGUUCUGCCGGGCGGACACGUGACGCGUAACUAAUUACUGUCGUUGACAGGACACGAGUAACUCGUCUAUCUUCUGCAGGCUGCUUACGGUUUCGUCCGUGUUGCAGCCGAUCAUCAGCACAUCUAGGUUUCGUCCGGGUGUGACCGAAAGGUAAGAUGGCCGUUUACCCAUACGAUGUUCCUGACUAUGCGGGCUAUCCCUAUGACGUCCCGGACUAUGCAGGCUCCUAUCCAUAUGACGUUCCAGAUUACGCUGGAUCUGGCGUCUUCACACUCGAAGAU…	673	0.000740707	5.1318e-05	1566	519.827	220.832	602.705	268.576	750.271	323.044	771.715	334.653	723.786	313.888	759.228	327.277	747.75	324.271	0.399072	0.384869	0.480006	0.4791	0.32813	0.331945	0.486296	0.48482	0.497255	0.492794	0.466402	0.462187	0.481829	0.477491	0.000318324
78	520072B1	CoV2_TTG_Nluc_WPRE	NLuc Barna lab	0.461782	0.036691	1	269	942	GGGAUUAAAGGUUUAUACCUUCCCAGGUAACAAACCAACCAACUUUCGAUCUCUUGUAGAUCUGUUCUCUAAACGAACUUUAAAAUCUGUGUGGCUGUCACUCGGCUGCUUGCUUAGUGCACUCACGCAGUAUAAUUAAUAACUAAUUACUGUCGUUGACAGGACACGAGUAACUCGUCUAUCUUCUGCAGGCUGCUUACGGUUUCGUCCGUGUUGCAGCCGAUCAUCAGCACAUCUAGGUUUCGUCCGGGUGUGACCGAAAGGUAAGAUGGCCGUUUACCCAUACGAUGUUCCUGACUAUGCGGGCUAUCCCUAUGACGUCCCGGACUAUGCAGGCUCCUAUCCAUAUGACGUUCCAGAUUACGCUGGAUCUGGCGUCUUCACACUCGAAGAUUUCGU…	673	0.000686155	5.45186e-05	1561	522.037	221.791	591.033	264.053	746.153	319.959	764.716	330.888	721.291	312.011	756.746	323.978	743.003	321.449	0.392352	0.378625	0.475422	0.477997	0.329555	0.334425	0.481394	0.484783	0.491661	0.489888	0.463612	0.46207	0.477636	0.475979	0.000295824
79	520073B1	TEV_Nluc_CoV2	NLuc Barna lab	0.527611	0.029917	1	51	724	GGGGGGAAAUAAGAGAGAAAAGAAGAGUAAGAAGAAAUAUAAGAGCCACCAUGGCCGUUUACCCAUACGAUGUUCCUGACUAUGCGGGCUAUCCCUAUGACGUCCCGGACUAUGCAGGCUCCUAUCCAUAUGACGUUCCAGAUUACGCUGGAUCUGGCGUCUUCACACUCGAAGAUUUCGUUGGGGACUGGCGACAGACAGCCGGCUACAACCUGGACCAAGUCCUUGAACAGGGAGGUGUGUCCAGUUUGUUUCAGAAUCUCGGGGUGUCCGUAACUCCGAUCCAAAGGAUUGUCCUGAGCGGUGAAAAUGGGCUGAAGAUCGACAUCCAUGUCAUCAUCCCGUAUGAAGGUCUGAGCGGCGACCAAAUGGGCCAGAUCGAAAAAAUUUUUAAGGUGG…	673	0.000783969	4.44532e-05	1074	358.923	217.266	428.359	262.394	547.943	324.984	515.455	318.926	497.122	304.308	504.136	305.853	506.289	311.617	0.389887	0.398845	0.482889	0.510189	0.322831	0.334193	0.454463	0.4694	0.473887	0.479939	0.452167	0.46287	0.463027	0.471405	0.000491258
80	520074B1	TCV_Nluc_CoV2	NLuc Barna lab	0.527101	0.024654	1	67	740	GGGGGUAAUCUGCAAAUCCCUGGCACCCGCCUAAAAUUGCCCUCAUCAACCUUCUCUCUAUUCACGAUGGCCGUUUACCCAUACGAUGUUCCUGACUAUGCGGGCUAUCCCUAUGACGUCCCGGACUAUGCAGGCUCCUAUCCAUAUGACGUUCCAGAUUACGCUGGAUCUGGCGUCUUCACACUCGAAGAUUUCGUUGGGGACUGGCGACAGACAGCCGGCUACAACCUGGACCAAGUCCUUGAACAGGGAGGUGUGUCCAGUUUGUUUCAGAAUCUCGGGGUGUCCGUAACUCCGAUCCAAAGGAUUGUCCUGAGCGGUGAAAAUGGGCUGAAGAUCGACAUCCAUGUCAUCAUCCCGUAUGAAGGUCUGAGCGGCGACCAAAUGGGCCAGAUCGAA…	673	0.000783211	3.6633e-05	1090	363.997	214.646	432.794	257.267	547.574	324.41	535.753	326.149	506.777	304.662	506.524	300.298	521.265	315.405	0.38227	0.397058	0.482036	0.502362	0.318938	0.333943	0.446207	0.464701	0.484619	0.491516	0.452692	0.464933	0.468655	0.478225	0.000483579
81	520075B1	P4_mActb_Nluc_CoV2	NLuc Barna lab	0.552449	0.021787	1	156	829	GGGCGCGUUAUUGUUCUGCCGGGCGGACACGUGACGCGAAGCUUUAUAAAACCCGGCGGCGCAACGCGCAGCCACUGUCGAGUCGCGUCCACCCGCGAGCACAGCUUCUUUGCAGCUCCUUCGUUGCCGGUCCACACCCGCCACCAGUUCGCCCCAUGGCCGUUUACCCAUACGAUGUUCCUGACUAUGCGGGCUAUCCCUAUGACGUCCCGGACUAUGCAGGCUCCUAUCCAUAUGACGUUCCAGAUUACGCUGGAUCUGGCGUCUUCACACUCGAAGAUUUCGUUGGGGACUGGCGACAGACAGCCGGCUACAACCUGGACCAAGUCCUUGAACAGGGAGGUGUGUCCAGUUUGUUUCAGAAUCUCGGGGUGUCCGUAACUCCGAUCCAAAGGAUUG…	673	0.000820875	3.2373e-05	1179	393.481	218.582	459.559	262.429	592.448	332.012	575.92	328.331	551.042	310.933	559.923	308.869	563.481	319.632	0.389939	0.389787	0.493332	0.502501	0.324787	0.333741	0.458943	0.474914	0.487861	0.488482	0.462011	0.467381	0.474936	0.477931	0.000468574
82	520076B1	TEV_Nluc_BYDV	NLuc Barna lab	0.549141	0.020723	1	51	724	GGGGGGAAAUAAGAGAGAAAAGAAGAGUAAGAAGAAAUAUAAGAGCCACCAUGGCCGUUUACCCAUACGAUGUUCCUGACUAUGCGGGCUAUCCCUAUGACGUCCCGGACUAUGCAGGCUCCUAUCCAUAUGACGUUCCAGAUUACGCUGGAUCUGGCGUCUUCACACUCGAAGAUUUCGUUGGGGACUGGCGACAGACAGCCGGCUACAACCUGGACCAAGUCCUUGAACAGGGAGGUGUGUCCAGUUUGUUUCAGAAUCUCGGGGUGUCCGUAACUCCGAUCCAAAGGAUUGUCCUGAGCGGUGAAAAUGGGCUGAAGAUCGACAUCCAUGUCAUCAUCCCGUAUGAAGGUCUGAGCGGCGACCAAAUGGGCCAGAUCGAAAAAAUUUUUAAGGUGG…	673	0.00081596	3.0792e-05	947	300.223	214.755	376.935	257.696	472.527	323.101	435.797	319.985	423.043	306.233	416.131	307.348	429.42	313.109	0.382907	0.39803	0.48009	0.498972	0.3191	0.317025	0.456684	0.43942	0.475461	0.460186	0.455027	0.446719	0.465244	0.453453	0.000579874
83	520077B1	TCV_Nluc_BYDV	NLuc Barna lab	0.558654	0.017365	1	67	740	GGGGGUAAUCUGCAAAUCCCUGGCACCCGCCUAAAAUUGCCCUCAUCAACCUUCUCUCUAUUCACGAUGGCCGUUUACCCAUACGAUGUUCCUGACUAUGCGGGCUAUCCCUAUGACGUCCCGGACUAUGCAGGCUCCUAUCCAUAUGACGUUCCAGAUUACGCUGGAUCUGGCGUCUUCACACUCGAAGAUUUCGUUGGGGACUGGCGACAGACAGCCGGCUACAACCUGGACCAAGUCCUUGAACAGGGAGGUGUGUCCAGUUUGUUUCAGAAUCUCGGGGUGUCCGUAACUCCGAUCCAAAGGAUUGUCCUGAGCGGUGAAAAUGGGCUGAAGAUCGACAUCCAUGUCAUCAUCCCGUAUGAAGGUCUGAGCGGCGACCAAAUGGGCCAGAUCGAA…	673	0.000830095	2.58024e-05	963	311.404	216.292	390.171	264.508	486.293	333.904	464.056	333.295	436.506	310.385	430.418	305.524	450.281	321.84	0.393029	0.405161	0.496142	0.504977	0.321384	0.323368	0.453973	0.446955	0.495237	0.481885	0.461196	0.453278	0.478217	0.467581	0.000580118
84	520078B1	P4_mActb_Nluc_BYDV	NLuc Barna lab	0.542565	0.02685	1	156	829	GGGCGCGUUAUUGUUCUGCCGGGCGGACACGUGACGCGAAGCUUUAUAAAACCCGGCGGCGCAACGCGCAGCCACUGUCGAGUCGCGUCCACCCGCGAGCACAGCUUCUUUGCAGCUCCUUCGUUGCCGGUCCACACCCGCCACCAGUUCGCCCCAUGGCCGUUUACCCAUACGAUGUUCCUGACUAUGCGGGCUAUCCCUAUGACGUCCCGGACUAUGCAGGCUCCUAUCCAUAUGACGUUCCAGAUUACGCUGGAUCUGGCGUCUUCACACUCGAAGAUUUCGUUGGGGACUGGCGACAGACAGCCGGCUACAACCUGGACCAAGUCCUUGAACAGGGAGGUGUGUCCAGUUUGUUUCAGAAUCUCGGGGUGUCCGUAACUCCGAUCCAAAGGAUUG…	673	0.000806189	3.9896e-05	1052	335.407	219.375	413.41	265.78	510.878	326.093	497.185	328.462	474.36	311.161	466.745	307.266	485.772	319.812	0.394919	0.392975	0.484537	0.485626	0.325965	0.318828	0.456562	0.443674	0.488056	0.472609	0.46235	0.450912	0.475203	0.461761	0.000515746
85	520079B1	TEV_Nluc_hHBA1	NLuc Barna lab	0.400508	0.046367	1	51	724	GGGGGGAAAUAAGAGAGAAAAGAAGAGUAAGAAGAAAUAUAAGAGCCACCAUGGCCGUUUACCCAUACGAUGUUCCUGACUAUGCGGGCUAUCCCUAUGACGUCCCGGACUAUGCAGGCUCCUAUCCAUAUGACGUUCCAGAUUACGCUGGAUCUGGCGUCUUCACACUCGAAGAUUUCGUUGGGGACUGGCGACAGACAGCCGGCUACAACCUGGACCAAGUCCUUGAACAGGGAGGUGUGUCCAGUUUGUUUCAGAAUCUCGGGGUGUCCGUAACUCCGAUCCAAAGGAUUGUCCUGAGCGGUGAAAAUGGGCUGAAGAUCGACAUCCAUGUCAUCAUCCCGUAUGAAGGUCUGAGCGGCGACCAAAUGGGCCAGAUCGAAAAAAUUUUUAAGGUGG…	673	0.000595108	6.8896e-05	857	277.27	218.309	337.188	260.218	414.732	325.911	406.35	320.273	387.461	305.627	396.509	310.63	396.906	312.95	0.386653	0.393451	0.484266	0.483935	0.324381	0.323535	0.461561	0.462671	0.475889	0.474154	0.454126	0.452114	0.465007	0.463134	0.000467337
86	520080B1	TCV_Nluc_hHBA1	NLuc Barna lab	0.45198	0.045949	1	67	740	GGGGGUAAUCUGCAAAUCCCUGGCACCCGCCUAAAAUUGCCCUCAUCAACCUUCUCUCUAUUCACGAUGGCCGUUUACCCAUACGAUGUUCCUGACUAUGCGGGCUAUCCCUAUGACGUCCCGGACUAUGCAGGCUCCUAUCCAUAUGACGUUCCAGAUUACGCUGGAUCUGGCGUCUUCACACUCGAAGAUUUCGUUGGGGACUGGCGACAGACAGCCGGCUACAACCUGGACCAAGUCCUUGAACAGGGAGGUGUGUCCAGUUUGUUUCAGAAUCUCGGGGUGUCCGUAACUCCGAUCCAAAGGAUUGUCCUGAGCGGUGAAAAUGGGCUGAAGAUCGACAUCCAUGUCAUCAUCCCGUAUGAAGGUCUGAGCGGCGACCAAAUGGGCCAGAUCGAA…	673	0.00067159	6.82749e-05	873	292.031	220.401	361.182	269.99	442.477	335.716	425.38	333.739	400.019	310.824	408.695	312.047	412.7	322.281	0.401174	0.413725	0.498836	0.506846	0.32749	0.334515	0.463665	0.46815	0.495897	0.487263	0.461848	0.458212	0.478873	0.472737	0.000517732
87	520081B1	P4_mActb_Nluc_hHBA1	NLuc Barna lab	0.398532	0.053292	1	156	829	GGGCGCGUUAUUGUUCUGCCGGGCGGACACGUGACGCGAAGCUUUAUAAAACCCGGCGGCGCAACGCGCAGCCACUGUCGAGUCGCGUCCACCCGCGAGCACAGCUUCUUUGCAGCUCCUUCGUUGCCGGUCCACACCCGCCACCAGUUCGCCCCAUGGCCGUUUACCCAUACGAUGUUCCUGACUAUGCGGGCUAUCCCUAUGACGUCCCGGACUAUGCAGGCUCCUAUCCAUAUGACGUUCCAGAUUACGCUGGAUCUGGCGUCUUCACACUCGAAGAUUUCGUUGGGGACUGGCGACAGACAGCCGGCUACAACCUGGACCAAGUCCUUGAACAGGGAGGUGUGUCCAGUUUGUUUCAGAAUCUCGGGGUGUCCGUAACUCCGAUCCAAAGGAUUG…	673	0.000592172	7.91857e-05	962	312.82	221.903	379.289	268.573	467.237	330.419	460.68	329.719	439.091	311.347	440.294	314	449.886	320.533	0.399068	0.394272	0.490965	0.485693	0.329722	0.325176	0.466568	0.457686	0.489924	0.478877	0.462625	0.456436	0.476275	0.467656	0.000414274
88	520082B1	TEV_Nluc_TCV	NLuc Barna lab	0.564832	0.021526	1	51	724	GGGGGGAAAUAAGAGAGAAAAGAAGAGUAAGAAGAAAUAUAAGAGCCACCAUGGCCGUUUACCCAUACGAUGUUCCUGACUAUGCGGGCUAUCCCUAUGACGUCCCGGACUAUGCAGGCUCCUAUCCAUAUGACGUUCCAGAUUACGCUGGAUCUGGCGUCUUCACACUCGAAGAUUUCGUUGGGGACUGGCGACAGACAGCCGGCUACAACCUGGACCAAGUCCUUGAACAGGGAGGUGUGUCCAGUUUGUUUCAGAAUCUCGGGGUGUCCGUAACUCCGAUCCAAAGGAUUGUCCUGAGCGGUGAAAAUGGGCUGAAGAUCGACAUCCAUGUCAUCAUCCCGUAUGAAGGUCUGAGCGGCGACCAAAUGGGCCAGAUCGAAAAAAUUUUUAAGGUGG…	673	0.000839275	3.19851e-05	1001	333.079	217.247	403.881	258.944	493.442	324.394	478.387	319.174	466.459	307.839	466.982	306.375	472.423	313.506	0.384761	0.403478	0.482011	0.492949	0.322803	0.332746	0.455238	0.466516	0.474255	0.477909	0.457413	0.465993	0.465834	0.471951	0.000564268
89	520083B1	TCV_Nluc_TCV	NLuc Barna lab	0.624301	0.017687	1	67	740	GGGGGUAAUCUGCAAAUCCCUGGCACCCGCCUAAAAUUGCCCUCAUCAACCUUCUCUCUAUUCACGAUGGCCGUUUACCCAUACGAUGUUCCUGACUAUGCGGGCUAUCCCUAUGACGUCCCGGACUAUGCAGGCUCCUAUCCAUAUGACGUUCCAGAUUACGCUGGAUCUGGCGUCUUCACACUCGAAGAUUUCGUUGGGGACUGGCGACAGACAGCCGGCUACAACCUGGACCAAGUCCUUGAACAGGGAGGUGUGUCCAGUUUGUUUCAGAAUCUCGGGGUGUCCGUAACUCCGAUCCAAAGGAUUGUCCUGAGCGGUGAAAAUGGGCUGAAGAUCGACAUCCAUGUCAUCAUCCCGUAUGAAGGUCUGAGCGGCGACCAAAUGGGCCAGAUCGAA…	673	0.000927639	2.62808e-05	1017	332.183	212.126	406.428	255.329	503.831	327.141	502.588	331.34	477.938	311.835	467.323	303.181	490.263	321.587	0.37939	0.399634	0.486094	0.495409	0.315194	0.32663	0.450492	0.459511	0.492332	0.494187	0.463351	0.469949	0.477842	0.482068	0.000613865
90	520084B1	P4_mActb_Nluc_TCV	NLuc Barna lab	0.592832	0.015729	1	156	829	GGGCGCGUUAUUGUUCUGCCGGGCGGACACGUGACGCGAAGCUUUAUAAAACCCGGCGGCGCAACGCGCAGCCACUGUCGAGUCGCGUCCACCCGCGAGCACAGCUUCUUUGCAGCUCCUUCGUUGCCGGUCCACACCCGCCACCAGUUCGCCCCAUGGCCGUUUACCCAUACGAUGUUCCUGACUAUGCGGGCUAUCCCUAUGACGUCCCGGACUAUGCAGGCUCCUAUCCAUAUGACGUUCCAGAUUACGCUGGAUCUGGCGUCUUCACACUCGAAGAUUUCGUUGGGGACUGGCGACAGACAGCCGGCUACAACCUGGACCAAGUCCUUGAACAGGGAGGUGUGUCCAGUUUGUUUCAGAAUCUCGGGGUGUCCGUAACUCCGAUCCAAAGGAUUG…	673	0.00088088	2.33715e-05	1106	355.974	213.891	430.752	259.469	540.327	333.174	535.348	324.877	517.575	311.768	501.118	300.97	526.461	318.323	0.385541	0.389468	0.495058	0.488542	0.317817	0.321857	0.447206	0.453091	0.48273	0.484039	0.463252	0.46797	0.472991	0.476005	0.000536014
91	520085B1	TEV_Nluc_WPRE	NLuc Barna lab	0.512467	0.025566	1	51	724	GGGGGGAAAUAAGAGAGAAAAGAAGAGUAAGAAGAAAUAUAAGAGCCACCAUGGCCGUUUACCCAUACGAUGUUCCUGACUAUGCGGGCUAUCCCUAUGACGUCCCGGACUAUGCAGGCUCCUAUCCAUAUGACGUUCCAGAUUACGCUGGAUCUGGCGUCUUCACACUCGAAGAUUUCGUUGGGGACUGGCGACAGACAGCCGGCUACAACCUGGACCAAGUCCUUGAACAGGGAGGUGUGUCCAGUUUGUUUCAGAAUCUCGGGGUGUCCGUAACUCCGAUCCAAAGGAUUGUCCUGAGCGGUGAAAAUGGGCUGAAGAUCGACAUCCAUGUCAUCAUCCCGUAUGAAGGUCUGAGCGGCGACCAAAUGGGCCAGAUCGAAAAAAUUUUUAAGGUGG…	673	0.000761467	3.79881e-05	1343	440.123	216.219	503.206	258.666	644.733	322.205	646.207	322.054	610.357	306.393	619.959	305.958	628.282	314.223	0.384348	0.374688	0.478759	0.480069	0.321276	0.327716	0.454618	0.461623	0.478535	0.481167	0.455264	0.454473	0.4669	0.46782	0.000381584
92	620087B1	TCV_Nluc_WPRE	NLuc Barna lab	0.496991	0.036013	1	67	740	GGGGGUAAUCUGCAAAUCCCUGGCACCCGCCUAAAAUUGCCCUCAUCAACCUUCUCUCUAUUCACGAUGGCCGUUUACCCAUACGAUGUUCCUGACUAUGCGGGCUAUCCCUAUGACGUCCCGGACUAUGCAGGCUCCUAUCCAUAUGACGUUCCAGAUUACGCUGGAUCUGGCGUCUUCACACUCGAAGAUUUCGUUGGGGACUGGCGACAGACAGCCGGCUACAACCUGGACCAAGUCCUUGAACAGGGAGGUGUGUCCAGUUUGUUUCAGAAUCUCGGGGUGUCCGUAACUCCGAUCCAAAGGAUUGUCCUGAGCGGUGAAAAUGGGCUGAAGAUCGACAUCCAUGUCAUCAUCCCGUAUGAAGGUCUGAGCGGCGACCAAAUGGGCCAGAUCGAA…	673	0.000738471	5.35111e-05	1359	449.927	222.21	523.647	264.766	652.453	323.87	666.087	332.078	624.199	314.631	648.376	323.071	645.143	323.354	0.393411	0.385318	0.481233	0.480098	0.330178	0.331072	0.480046	0.477098	0.493429	0.49013	0.467505	0.459308	0.480467	0.474719	0.000365703
93	620088B1	P4_mActb_Nluc_WPRE	NLuc Barna lab	0.459847	0.044242	1	156	829	GGGCGCGUUAUUGUUCUGCCGGGCGGACACGUGACGCGAAGCUUUAUAAAACCCGGCGGCGCAACGCGCAGCCACUGUCGAGUCGCGUCCACCCGCGAGCACAGCUUCUUUGCAGCUCCUUCGUUGCCGGUCCACACCCGCCACCAGUUCGCCCCAUGGCCGUUUACCCAUACGAUGUUCCUGACUAUGCGGGCUAUCCCUAUGACGUCCCGGACUAUGCAGGCUCCUAUCCAUAUGACGUUCCAGAUUACGCUGGAUCUGGCGUCUUCACACUCGAAGAUUUCGUUGGGGACUGGCGACAGACAGCCGGCUACAACCUGGACCAAGUCCUUGAACAGGGAGGUGUGUCCAGUUUGUUUCAGAAUCUCGGGGUGUCCGUAACUCCGAUCCAAAGGAUUG…	673	0.000683279	6.57385e-05	1448	477.265	221.329	549.472	258.12	695.051	332.087	704.894	332.247	666.159	314.748	676.642	315.448	685.527	323.497	0.383536	0.37947	0.493443	0.480007	0.328869	0.329603	0.46872	0.467294	0.49368	0.486805	0.467679	0.460055	0.480679	0.47343	0.000317574
94	620121B1	hHBB_Nluc_AMV	NLuc Barna lab	0.457791	0.033341	1	54	727	GGGACAUUUGCUUCUGACACAACUGUGUUCACUAGCAACCUCAAACAGACACCAUGGCCGUUUACCCAUACGAUGUUCCUGACUAUGCGGGCUAUCCCUAUGACGUCCCGGACUAUGCAGGCUCCUAUCCAUAUGACGUUCCAGAUUACGCUGGAUCUGGCGUCUUCACACUCGAAGAUUUCGUUGGGGACUGGCGACAGACAGCCGGCUACAACCUGGACCAAGUCCUUGAACAGGGAGGUGUGUCCAGUUUGUUUCAGAAUCUCGGGGUGUCCGUAACUCCGAUCCAAAGGAUUGUCCUGAGCGGUGAAAAUGGGCUGAAGAUCGACAUCCAUGUCAUCAUCCCGUAUGAAGGUCUGAGCGGCGACCAAAUGGGCCAGAUCGAAAAAAUUUUUAAGG…	673	0.000680224	4.95409e-05	912	306.41	222.68	346.347	263.781	434.295	327.424	451.964	322.91	431.041	310.295	420.206	310.004	441.503	316.602	0.391947	0.379766	0.486514	0.476201	0.330876	0.335976	0.46063	0.460752	0.479806	0.495575	0.461063	0.472633	0.470434	0.484104	0.000501964
95	620122B1	TMV_Nluc_hHBB	NLuc Barna lab	0.55807	0.020203	1	72	745	GGGGUAUUUUUACAACAAUUACCAACAACAACAAACAACAAACAACAUUACAAUUACUAUUUACAAUUACAAUGGCCGUUUACCCAUACGAUGUUCCUGACUAUGCGGGCUAUCCCUAUGACGUCCCGGACUAUGCAGGCUCCUAUCCAUAUGACGUUCCAGAUUACGCUGGAUCUGGCGUCUUCACACUCGAAGAUUUCGUUGGGGACUGGCGACAGACAGCCGGCUACAACCUGGACCAAGUCCUUGAACAGGGAGGUGUGUCCAGUUUGUUUCAGAAUCUCGGGGUGUCCGUAACUCCGAUCCAAAGGAUUGUCCUGAGCGGUGAAAAUGGGCUGAAGAUCGACAUCCAUGUCAUCAUCCCGUAUGAAGGUCUGAGCGGCGACCAAAUGGGCCAGA…	673	0.000829227	3.00193e-05	901	308.817	219.485	377.134	263.404	471.899	326.721	450.398	326.216	426.379	304.86	435.842	311.187	438.389	315.538	0.391387	0.418573	0.485469	0.52375	0.326129	0.342749	0.462388	0.483731	0.484719	0.499887	0.452987	0.473229	0.468853	0.486558	0.00061939
96	620123B1	DEN2_Nluc_hHBB	NLuc Barna lab	0.52893	0.025859	1	100	773	GGGAGUUGUUAGUCUACGUGGACCGACAAAGACAGAUUCUUUGAGGGAGCUAAGCUCAACGUAGUUCUAACAGUUUUUUAAUUAGAGAGCAGAUCUCUGAUGGCCGUUUACCCAUACGAUGUUCCUGACUAUGCGGGCUAUCCCUAUGACGUCCCGGACUAUGCAGGCUCCUAUCCAUAUGACGUUCCAGAUUACGCUGGAUCUGGCGUCUUCACACUCGAAGAUUUCGUUGGGGACUGGCGACAGACAGCCGGCUACAACCUGGACCAAGUCCUUGAACAGGGAGGUGUGUCCAGUUUGUUUCAGAAUCUCGGGGUGUCCGUAACUCCGAUCCAAAGGAUUGUCCUGAGCGGUGAAAAUGGGCUGAAGAUCGACAUCCAUGUCAUCAUCCCGUAUGAA…	673	0.000785929	3.84235e-05	929	304.261	212.48	347.518	258.951	443.96	319.098	464.786	327.948	437.937	306.993	425.841	295.841	451.361	317.47	0.384771	0.374077	0.474142	0.47789	0.31572	0.327515	0.439585	0.458386	0.487293	0.500308	0.456155	0.471406	0.471724	0.485857	0.000569354
97	620124B1	hHBB_Nluc_DEN2	NLuc Barna lab	0.489178	0.040237	1	54	727	GGGACAUUUGCUUCUGACACAACUGUGUUCACUAGCAACCUCAAACAGACACCAUGGCCGUUUACCCAUACGAUGUUCCUGACUAUGCGGGCUAUCCCUAUGACGUCCCGGACUAUGCAGGCUCCUAUCCAUAUGACGUUCCAGAUUACGCUGGAUCUGGCGUCUUCACACUCGAAGAUUUCGUUGGGGACUGGCGACAGACAGCCGGCUACAACCUGGACCAAGUCCUUGAACAGGGAGGUGUGUCCAGUUUGUUUCAGAAUCUCGGGGUGUCCGUAACUCCGAUCCAAAGGAUUGUCCUGAGCGGUGAAAAUGGGCUGAAGAUCGACAUCCAUGUCAUCAUCCCGUAUGAAGGUCUGAGCGGCGACCAAAUGGGCCAGAUCGAAAAAAUUUUUAAGG…	673	0.000726862	5.97875e-05	1200	396.216	218.542	477.057	256.272	582.246	312.814	574.075	325.611	547.864	307.753	556.593	314.299	560.969	316.682	0.380791	0.397547	0.464806	0.485205	0.324727	0.33018	0.467012	0.463827	0.48382	0.478396	0.457285	0.456553	0.470552	0.467474	0.000407648
98	620125B1	DEN2_Nluc_DEN2	NLuc Barna lab	0.511264	0.034916	1	100	773	GGGAGUUGUUAGUCUACGUGGACCGACAAAGACAGAUUCUUUGAGGGAGCUAAGCUCAACGUAGUUCUAACAGUUUUUUAAUUAGAGAGCAGAUCUCUGAUGGCCGUUUACCCAUACGAUGUUCCUGACUAUGCGGGCUAUCCCUAUGACGUCCCGGACUAUGCAGGCUCCUAUCCAUAUGACGUUCCAGAUUACGCUGGAUCUGGCGUCUUCACACUCGAAGAUUUCGUUGGGGACUGGCGACAGACAGCCGGCUACAACCUGGACCAAGUCCUUGAACAGGGAGGUGUGUCCAGUUUGUUUCAGAAUCUCGGGGUGUCCGUAACUCCGAUCCAAAGGAUUGUCCUGAGCGGUGAAAAUGGGCUGAAGAUCGACAUCCAUGUCAUCAUCCCGUAUGAA…	673	0.000759679	5.18811e-05	1246	408.711	215.122	486.633	254.439	603.859	316.671	602.083	323.823	574.603	309.447	569.129	301.547	588.343	316.635	0.378066	0.390556	0.470536	0.484638	0.319646	0.328019	0.448063	0.456765	0.481163	0.483212	0.459803	0.461158	0.470483	0.472185	0.000410324
99	620126B1	C3_Nluc_hHBB	NLuc Barna lab	0.554373	0.033777	1	65	738	GGGACUCCUCCCCAUCCUCUCCCUCUGUCCCUCUGUCCCUCUGACCCUGCACUGUCCCAGCACCAUGGCCGUUUACCCAUACGAUGUUCCUGACUAUGCGGGCUAUCCCUAUGACGUCCCGGACUAUGCAGGCUCCUAUCCAUAUGACGUUCCAGAUUACGCUGGAUCUGGCGUCUUCACACUCGAAGAUUUCGUUGGGGACUGGCGACAGACAGCCGGCUACAACCUGGACCAAGUCCUUGAACAGGGAGGUGUGUCCAGUUUGUUUCAGAAUCUCGGGGUGUCCGUAACUCCGAUCCAAAGGAUUGUCCUGAGCGGUGAAAAUGGGCUGAAGAUCGACAUCCAUGUCAUCAUCCCGUAUGAAGGUCUGAGCGGCGACCAAAUGGGCCAGAUCGAAAA…	673	0.000823734	5.01887e-05	894	300.564	217.23	364.636	266.211	449.304	332.322	441.109	333.201	414.415	308.605	424.135	309.557	427.762	320.903	0.395559	0.40787	0.493792	0.502577	0.322778	0.336201	0.459965	0.474424	0.495098	0.49341	0.458552	0.463552	0.476825	0.478481	0.000620104
100	620127B1	CYP2E1_Nluc_hHBB	NLuc Barna lab	0.519234	0.028806	1	37	710	GGGCUCCCGGGCUGGCAGCAGGGCCCCAGCGGCACCAUGGCCGUUUACCCAUACGAUGUUCCUGACUAUGCGGGCUAUCCCUAUGACGUCCCGGACUAUGCAGGCUCCUAUCCAUAUGACGUUCCAGAUUACGCUGGAUCUGGCGUCUUCACACUCGAAGAUUUCGUUGGGGACUGGCGACAGACAGCCGGCUACAACCUGGACCAAGUCCUUGAACAGGGAGGUGUGUCCAGUUUGUUUCAGAAUCUCGGGGUGUCCGUAACUCCGAUCCAAAGGAUUGUCCUGAGCGGUGAAAAUGGGCUGAAGAUCGACAUCCAUGUCAUCAUCCCGUAUGAAGGUCUGAGCGGCGACCAAAUGGGCCAGAUCGAAAAAAUUUUUAAGGUGGUGUACCCUGUGGAU…	673	0.000771522	4.28024e-05	866	288.758	221.566	341.358	268.011	429.681	327.191	425.57	328.163	409.087	314.106	405.676	310.987	417.329	321.135	0.398233	0.394178	0.486168	0.496168	0.329221	0.333439	0.462091	0.468448	0.487612	0.49142	0.466726	0.472387	0.477169	0.481904	0.000599577
101	620128B1	APOA2_Nluc_hHBB	NLuc Barna lab	0.579995	0.031321	1	62	735	GGGAGGCACAGACACCAAGGACAGAGACGCUGGCUAGGCCGCCCUCCCCACUGUUACCAACAUGGCCGUUUACCCAUACGAUGUUCCUGACUAUGCGGGCUAUCCCUAUGACGUCCCGGACUAUGCAGGCUCCUAUCCAUAUGACGUUCCAGAUUACGCUGGAUCUGGCGUCUUCACACUCGAAGAUUUCGUUGGGGACUGGCGACAGACAGCCGGCUACAACCUGGACCAAGUCCUUGAACAGGGAGGUGUGUCCAGUUUGUUUCAGAAUCUCGGGGUGUCCGUAACUCCGAUCCAAAGGAUUGUCCUGAGCGGUGAAAAUGGGCUGAAGAUCGACAUCCAUGUCAUCAUCCCGUAUGAAGGUCUGAGCGGCGACCAAAUGGGCCAGAUCGAAAAAAU…	673	0.000861805	4.65394e-05	891	303.151	224.224	356.281	271.3	446.258	332.151	444.721	335.015	417.597	311.289	432.235	321.178	431.159	323.152	0.403121	0.399866	0.493538	0.500851	0.33317	0.340237	0.477233	0.485112	0.497793	0.499126	0.462539	0.468683	0.480166	0.483905	0.000650948
102	620129B1	RBCS1A_Nluc_hHBB	NLuc Barna lab	0.567102	0.018544	1	422	1095	GGGCCAAGGUAAAAAAAAGGUAUGAAAGCUCUAUAGUAAGUAAAAUAUAAAUUCCCCAUAAGGAAAGGGCCAAGUCCACCAGGCAAGUAAAAUGAGCAAGCACCACUCCACCAUCACACAAUUUCACUCAUAGAUAACGAUAAGAUUCAUGGAAUUAUCUUCCACGUGGCAUUAUUCCAGCGGUUCAAGCCGAUAAGGGUCUCAACACCUCUCCUUAGGCCUUUGUGGCCGUUACCAAGUAAAAUUAACCUCACACAUAUCCACACUCAAAAUCCAACGGUGUAGAUCCUAGUCCACUUGAAUCUCAUGUAUCCUAGACCCUCCGAUCACUCCAAAGCUUGUUCUCAUUGUUGUUAUCAUUAUAUAUAGAUGACCAAAGCACUAGACCAAACCUCAGUC…	673	0.000842648	2.75542e-05	1251	461.253	222.536	565.53	268.001	680.395	330.893	613.946	326.783	586.73	302.948	634.21	313.391	600.338	314.866	0.398218	0.452062	0.491668	0.543881	0.330662	0.368707	0.465663	0.506963	0.485561	0.490764	0.450146	0.469009	0.467854	0.479886	0.000453319
103	620130B1	RBCS3B_Nluc_hHBB	NLuc Barna lab	0.516852	0.043855	1	114	787	GGGGGGCUUUUCGCCUUUAGGGGGUUCUCAUUAUAUAAAGAUGACAACACCAGUAGGAAAACAAGUCAGUAAGUAAACGAGCAAAAGAAGAAGAGAAACAACAAGAAGUAGUAAUGGCCGUUUACCCAUACGAUGUUCCUGACUAUGCGGGCUAUCCCUAUGACGUCCCGGACUAUGCAGGCUCCUAUCCAUAUGACGUUCCAGAUUACGCUGGAUCUGGCGUCUUCACACUCGAAGAUUUCGUUGGGGACUGGCGACAGACAGCCGGCUACAACCUGGACCAAGUCCUUGAACAGGGAGGUGUGUCCAGUUUGUUUCAGAAUCUCGGGGUGUCCGUAACUCCGAUCCAAAGGAUUGUCCUGAGCGGUGAAAAUGGGCUGAAGAUCGACAUCCAUGUCA…	673	0.000767982	6.51634e-05	943	320.305	209.765	374.393	249.889	472.796	317.09	457.902	320.129	439.606	303.026	447.283	291.226	448.754	311.578	0.371306	0.397023	0.471159	0.501374	0.311686	0.339666	0.432728	0.47432	0.475675	0.48558	0.450261	0.466178	0.462968	0.475879	0.000548093
104	620089B1	RpS25_Nluc_hHBB	NLuc Barna lab	0.529883	0.026992	1	45	718	GGGAGCGAGGCUGCUGUGGUCUACACGACUCUCUGAGCUUCGCCAUGGCCGUUUACCCAUACGAUGUUCCUGACUAUGCGGGCUAUCCCUAUGACGUCCCGGACUAUGCAGGCUCCUAUCCAUAUGACGUUCCAGAUUACGCUGGAUCUGGCGUCUUCACACUCGAAGAUUUCGUUGGGGACUGGCGACAGACAGCCGGCUACAACCUGGACCAAGUCCUUGAACAGGGAGGUGUGUCCAGUUUGUUUCAGAAUCUCGGGGUGUCCGUAACUCCGAUCCAAAGGAUUGUCCUGAGCGGUGAAAAUGGGCUGAAGAUCGACAUCCAUGUCAUCAUCCCGUAUGAAGGUCUGAGCGGCGACCAAAUGGGCCAGAUCGAAAAAAUUUUUAAGGUGGUGUACC…	673	0.000787345	4.0107e-05	874	291.655	220.636	342.539	266.97	427.969	325.037	431.569	327.239	410.677	309.411	412.69	313.083	421.123	318.325	0.396687	0.391921	0.482968	0.489667	0.327839	0.333702	0.465206	0.472185	0.48624	0.493786	0.459749	0.469883	0.472994	0.481834	0.000606273
105	620090B1	RpL31_Nluc_hHBB	NLuc Barna lab	0.50193	0.026906	1	88	761	GGGCCCGUGACCCGGAAGUUGUACGGCUACGCGACUUUCCCUCCCACAAACCCUCGCGCCCUUCCUUUCCUACUUGGGCCCGGCAGAAUGGCCGUUUACCCAUACGAUGUUCCUGACUAUGCGGGCUAUCCCUAUGACGUCCCGGACUAUGCAGGCUCCUAUCCAUAUGACGUUCCAGAUUACGCUGGAUCUGGCGUCUUCACACUCGAAGAUUUCGUUGGGGACUGGCGACAGACAGCCGGCUACAACCUGGACCAAGUCCUUGAACAGGGAGGUGUGUCCAGUUUGUUUCAGAAUCUCGGGGUGUCCGUAACUCCGAUCCAAAGGAUUGUCCUGAGCGGUGAAAAUGGGCUGAAGAUCGACAUCCAUGUCAUCAUCCCGUAUGAAGGUCUGAGCGGC…	673	0.00074581	3.99792e-05	917	309.445	217.716	364.471	259.789	453.999	326.315	452.298	327.893	425.036	306.407	432.155	307.252	438.667	317.15	0.386016	0.397461	0.484867	0.495091	0.3235	0.337454	0.456541	0.471271	0.48721	0.493236	0.455285	0.463507	0.471247	0.478372	0.000547361
106	620091B1	RpL38_Nluc_hHBB	NLuc Barna lab	0.533624	0.026641	1	82	755	GGGCUUUCCCCGUUCUCUUCGGUUCUCAUCGCUGUGAGUGUGCUGGGCAGGUGCGGACGCCAGAGCCGAGCCCGCGUCGCCAUGGCCGUUUACCCAUACGAUGUUCCUGACUAUGCGGGCUAUCCCUAUGACGUCCCGGACUAUGCAGGCUCCUAUCCAUAUGACGUUCCAGAUUACGCUGGAUCUGGCGUCUUCACACUCGAAGAUUUCGUUGGGGACUGGCGACAGACAGCCGGCUACAACCUGGACCAAGUCCUUGAACAGGGAGGUGUGUCCAGUUUGUUUCAGAAUCUCGGGGUGUCCGUAACUCCGAUCCAAAGGAUUGUCCUGAGCGGUGAAAAUGGGCUGAAGAUCGACAUCCAUGUCAUCAUCCCGUAUGAAGGUCUGAGCGGCGACCAA…	673	0.000792903	3.95854e-05	911	303.605	223.619	356.642	266.533	446.197	326.927	449.622	332.335	424.704	311.773	429.84	315.29	437.163	322.054	0.396038	0.391484	0.485776	0.489789	0.332271	0.333265	0.468485	0.471833	0.493811	0.493548	0.463259	0.466195	0.478535	0.479871	0.000585756
107	620092B1	Tubb2b_Nluc_hHBB	NLuc Barna lab	0.566677	0.022883	1	125	798	GGGCUCAGCCCGUAGCCCGUCGGUUCCGGAGUAAGUUCCAGGUGGCCCAGCAGUGGGUGUGGAAGGGGAGGAUCAUCAGACCCACUGACACAGACCCAAGACAGCAAGAAGCUAACCAGGCACCAUGGCCGUUUACCCAUACGAUGUUCCUGACUAUGCGGGCUAUCCCUAUGACGUCCCGGACUAUGCAGGCUCCUAUCCAUAUGACGUUCCAGAUUACGCUGGAUCUGGCGUCUUCACACUCGAAGAUUUCGUUGGGGACUGGCGACAGACAGCCGGCUACAACCUGGACCAAGUCCUUGAACAGGGAGGUGUGUCCAGUUUGUUUCAGAAUCUCGGGGUGUCCGUAACUCCGAUCCAAAGGAUUGUCCUGAGCGGUGAAAAUGGGCUGAAGAUCGA…	673	0.000842016	3.40015e-05	954	316.373	220.838	376.123	266.17	459.359	324.343	465.5	327.864	444.165	312.557	447.805	313.225	454.832	320.21	0.395498	0.394259	0.481936	0.481508	0.328139	0.331628	0.465416	0.469397	0.487168	0.487946	0.464423	0.465582	0.475795	0.476764	0.000594001
108	310001T1	humanHBB_3XHANluc_F30-Pepper_9897815_ Brourd_ Literal Pasta Everywhere	NLuc Eterna	0.852001	0.056964	1	4	906	GGGACAUUUGCUUCUGACACAACUGUGUUCACUAGCAACCUCAAACAGACACCAUGUGGCUAGUUUCACUAGCGAUCGUGACCGCCUGCGCCGGCGCAAUGGCCGUCUACCCCUACGACGUCCCCGAUUACGCCGGCUACCCCUACGACGUCCCGGACUAUGCCGGAUCCUAUCCGUAUGACGUCCCCGACUACGCCGGCUCCGGCGUAUUCACCCUGGAGGACUUCGUAGGGGACUGGCGGCAAACCGCCGGUUACAACCUGGACCAAGUGCUCGAGCAAGGAGGUGUCUCGAGCCUUUUCCAGAACCUAGGCGUCUCCGUCACUCCGAUCCAACGGAUCGUCCUGAGUGGCGAGAACGGCCUCAAGAUUGACAUCCAUGUCAUUAUUCCCUAUGAAG…	902	0.000944569	6.3153e-05	928	292.429	284.925	309.971	300.476	388.076	374.121	441.501	429.405	417.347	406.52	409.088	398.805	429.424	417.962	0.333122	0.334021	0.414768	0.418186	0.315882	0.315118	0.442134	0.440827	0.476059	0.475756	0.450687	0.449727	0.463373	0.462741	0.000918105
109	310002T1	humanHBB_3XHANluc_F30-Pepper_9898083_ Eli Fisker_ #Yellowstone hot spring viral letter frequency	NLuc Eterna	0.899855	0.052365	1	4	906	GGGACAUUUGCUUCUGACACAACUGUGUUCACUAGCAACCUCAAACAGACACCAUGUGGCUAGUAAGCCUCGCCAUCGUAACAGCCUGCGCCGGCGCCAUGGCCGUCUACCCAUACGAUGUACCAGACUACGCCGGCUACCCCUACGACGUCCCAGACUACGCAGGCUCCUACCCAUACGACGUCCCAGACUACGCAGGAUCAGGCGUCUUCACACUCGAAGACUUCGUUGGAGACUGGCGACAGACAGCCGGAUACAACCUAGACCAAGUCCUAGAGCAAGGAGGAGUAUCCAGUUUGUUCCAAAACCUCGGAGUCUCCGUAACACCAAUCCAAAGAAUAGUCCUAUCCGGAGAGAACGGAUUGAAGAUCGACAUCCACGUCAUCAUCCCGUACGAAG…	902	0.000997622	5.80543e-05	928	325.133	317.663	404.883	396.704	488.059	476.591	451.594	440.205	429.394	419.391	438.305	428.938	440.494	429.798	0.439805	0.436296	0.528372	0.525926	0.352177	0.350359	0.475541	0.472311	0.488033	0.486632	0.464957	0.462709	0.476495	0.474671	0.000969671
110	310003T1	humanHBB_3XHANluc_F30-Pepper_10014140_jiabei618_LinearDesign-1	NLuc Eterna	0.403851	0.018685	1	4	906	GGGACAUUUGCUUCUGACACAACUGUGUUCACUAGCAACCUCAAACAGACACCAUGUGGCUGGUUUCCCUCGCGAUAGUAACCGCUUGCGCAGGCGCCAUGGCCGUGUACCCGUAUGACGUCCCCGAUUAUGCAGGCUACCCGUACGAUGUGCCGGAUUACGCGGGGUCAUACCCCUAUGACGUUCCAGAUUAUGCCGGCUCUGGCGUCUUCACCCUCGAAGACUUCGUGGGUGACUGGCGCCAGACCGCCGGCUAUAAUCUGGACCAGGUUCUGGAGCAGGGAGGAGUGUCCUCCCUGUUCCAGAACCUGGGCGUCAGUGUGACCCCGAUCCAGCGCAUCGUGCUGUCCGGGGAGAACGGCCUCAAAAUCGAUAUUCAUGUUAUCAUUCCAUACGAGG…	902	0.000447728	2.07151e-05	928	256.747	248.011	224.262	214.399	285.859	271.788	363.254	349.807	357.847	346.662	362.317	351.37	360.551	348.234	0.237693	0.241662	0.301317	0.308038	0.274957	0.276667	0.389545	0.390428	0.387813	0.391438	0.384326	0.385611	0.386069	0.388524	0.000435184
111	310004T1	humanHBB_3XHANluc_F30-Pepper_9914171_ DigitalEmbrace_DE 3.1	NLuc Eterna	0.720117	0.059057	1	4	906	GGGACAUUUGCUUCUGACACAACUGUGUUCACUAGCAACCUCAAACAGACACCAUGUGGUUGGUGUCUCUGGCGAUUGUGACAGCUUGCGCCGGCGCUAUGGCAGUGUAUCCGUAUGAUGUGCCCGAUUAUGCUGGCUACCCAUAUGAUGUCCCCGAUUACGCAGGCAGCUACCCCUACGACGUACCAGAUUACGCUGGUAGCGGCGUCUUUACCCUAGAAGAUUUCGUCGGGGAUUGGAGGCAGACCGCAGGGUAUAAUCUGGACCAGGUAUUGGAGCAGGGCGGCGUGUCCAGCCUCUUCCAGAACCUGGGAGUGUCCGUGACCCCCAUCCAAAGGAUUGUGCUCUCGGGUGAGAAUGGUCUGAAGAUAGACAUUCACGUGAUUAUACCCUAUGAGG…	902	0.000798356	6.54734e-05	928	297.105	289.689	319.126	309.941	427.292	413.537	467.807	455.751	447.098	436.832	430.678	420.606	457.453	446.291	0.343615	0.343885	0.458467	0.460443	0.321163	0.320157	0.466303	0.464093	0.505268	0.504103	0.484292	0.481787	0.49478	0.492945	0.000775988
112	310005T1	humanHBB_3XHANluc_F30-Pepper_10019141_John2000_LinearDesign-LocalDesign_w50 ()	NLuc Eterna	0.341491	0.02148	1	4	906	GGGACAUUUGCUUCUGACACAACUGUGUUCACUAGCAACCUCAAACAGACACCAUGUGGCUGGUGAGCUUGGCCAUCGUGACGGCUUGUGCCGGAGCGAUGGCCGUAUAUCCGUACGAUGUCCCGGACUACGCGGGAUAUCCGUACGAUGUGCCGGAUUAUGCCGGGAGUUAUCCCUAUGACGUCCCGGAUUAUGCCGGGUCUGGCGUCUUCACCCUCGAAGACUUCGUGGGUGACUGGCGCCAGACCGCCGGGUACAACCUGGACCAGGUUCUGGAACAGGGAGGAGUUUCCUCCCUGUUCCAGAACCUGGGGGUGUCCGUUACCCCCAUUCAGCGCAUAGUGCUGAGUGGGGAGAACGGACUCAAAAUUGACAUUCACGUGAUAAUCCCGUACGAGG…	902	0.000378593	2.38137e-05	928	271.698	262.962	262.737	253.115	335.848	321.592	415.82	402.52	393.887	382.877	389.454	378.506	404.853	392.698	0.280615	0.283121	0.356532	0.361905	0.291532	0.292778	0.41963	0.41967	0.446253	0.448081	0.424475	0.424447	0.435364	0.436264	0.000367986
113	310006T1	humanHBB_3XHANluc_F30-Pepper_10018368_ Brourd_GNRA Tetraloops - 9	NLuc Eterna	0.794656	0.076275	1	4	906	GGGACAUUUGCUUCUGACACAACUGUGUUCACUAGCAACCUCAAACAGACACCAUGUGGUUAGUAUCUUUAGCAAUAGUGACGGCCUGCGCGGGAGCGAUGGCCGUCUAUCCGUACGAUGUGCCCGAUUAUGCCGGCUAUCCGUACGAUGUGCCGGAUUAUGCCGGAAGUUAUCCAUAUGACGUGCCAGAUUACGCCGGAAGCGGCGUCUUCACGUUGGAAGACUUCGUCGGCGACUGGAGACAGACCGCCGGGUACAACCUCGACCAAGUCCUGGAACAAGGCGGCGUAAGCAGCCUGUUCCAGAAUUUGGGAGUGAGUGUCACUCCCAUACAGAGGAUUGUACUCUCGGGAGAGAAUGGGCUGAAGAUCGACAUACAUGUCAUAAUACCUUAUGAAG…	902	0.000880993	8.45621e-05	928	289.422	281.614	292.243	282.638	382.406	368.243	440.028	427.199	425.045	414.573	413.932	404.794	432.537	420.886	0.313345	0.314917	0.408252	0.412075	0.312211	0.311877	0.448774	0.446047	0.473613	0.474168	0.459616	0.458023	0.466615	0.466096	0.00085631
114	310007T1	humanHBB_3XHANluc_F30-Pepper_9950372_ amybarish_AB_6	NLuc Eterna	0.703445	0.065032	1	4	906	GGGACAUUUGCUUCUGACACAACUGUGUUCACUAGCAACCUCAAACAGACACCAUGUGGUUGGUAAGCUUGGCAAUCGUAACUGCCUGCGCCGGAGCCAUGGCGGUAUACCCGUACGACGUGCCUGACUACGCGGGUUACCCCUACGACGUUCCGGACUACGCAGGCAGUUACCCCUACGACGUCCCGGAUUAUGCCGGGUCGGGAGUCUUCACGCUUGAAGACUUCGUAGGAGACUGGCGGCAGACCGCCGGUUACAAUCUGGAUCAGGUCCUCGAGCAAGGGGGCGUGUCCAGUUUGUUCCAGAAUCUCGGGGUGAGUGUCACCCCGAUCCAGAGGAUUGUCCUGUCCGGUGAAAACGGACUGAAGAUCGAUAUCCACGUCAUCAUUCCGUACGAGG…	902	0.000779873	7.20976e-05	928	292.5	285.084	312.361	302.619	380.034	365.274	442.494	429.674	418.586	407.784	415.406	405.334	430.54	418.729	0.335498	0.336596	0.40496	0.409519	0.316058	0.315194	0.449372	0.447636	0.476357	0.476825	0.452088	0.451062	0.464222	0.463943	0.000758023
115	310008T1	humanHBB_3XHANluc_F30-Pepper_9914160_ c-quence_ guessing	NLuc Eterna	0.789174	0.057339	1	4	906	GGGACAUUUGCUUCUGACACAACUGUGUUCACUAGCAACCUCAAACAGACACCAUGUGGUUGGUUAGUCUGGCAAUCGUUACGGCUUGCGCCGGAGCCAUGGCCGUCUACCCGUACGAUGUCCCAGACUACGCCGGUUACCCAUACGACGUACCGGACUAUGCAGGUUCAUAUCCAUACGAUGUUCCAGAUUAUGCUGGAUCAGGAGUAUUCACACUAGAAGAUUUUGUGGGUGACUGGCGUCAAACUGCAGGGUACAAUUUGGAUCAAGUGCUAGAACAGGGAGGCGUGUCCUCUCUUUUCCAAAACCUUGGAGUUUCGGUGACGCCCAUCCAGCGCAUCGUCCUUAGCGGAGAAAACGGACUGAAGAUUGACAUACAUGUCAUCAUUCCGUAUGAAG…	902	0.000874916	6.35687e-05	928	309.484	301.383	340.367	331.875	429.392	420.825	461.723	451.373	436.027	426.098	444.27	433.749	448.875	438.735	0.367932	0.366775	0.466546	0.462706	0.334128	0.333496	0.480875	0.47874	0.500413	0.497547	0.472392	0.469857	0.486403	0.483702	0.000850403
116	310009T1	humanHBB_3XHANluc_F30-Pepper_9898560_ MutantGodChicken_NanoL 1-44_ 48_ 51-64 unpaired	NLuc Eterna	0.842292	0.058736	1	4	906	GGGACAUUUGCUUCUGACACAACUGUGUUCACUAGCAACCUCAAACAGACACCAUGUGGCUCGUUUCCCUGGCCAUUGUCACCGCGUGUGCCGGUGCGAUGGCUGUGUACCCGUAUGAUGUGCCUGAUUAUGCCGGCUAUCCCUACGACGUGCCGGAUUAUGCCGGCAGUUACCCGUACGACGUGCCGGACUAUGCUGGGUCCGGCGUCUUCACACUUGAAGACUUUGUGGGGGACUGGCGGCAAACCGCCGGUUACAAUCUGGAUCAAGUCCUUGAACAAGGAGGUGUAUCCAGUUUGUUCCAAAAUCUUGGAGUGAGUGUAACUCCAAUACAACGGAUCGUCCUAAGCGGUGAAAAUGGGCUGAAGAUCGACAUCCAUGUCAUCAUCCCAUAUGAAG…	902	0.000933805	6.51175e-05	928	309.287	300.778	344.792	334.897	444.144	431.282	472.674	460.723	453.144	442.767	459.174	448.388	462.909	451.745	0.371283	0.371543	0.47814	0.478603	0.333457	0.333284	0.497104	0.494799	0.51078	0.509347	0.490873	0.488301	0.500826	0.498824	0.000907642
117	310010T1	humanHBB_3XHANluc_F30-Pepper_9898411_ Willyanto_-298.9 kcal with 278 pairs	NLuc Eterna	0.759579	0.037579	1	99	906	GGGACAUUUGCUUCUGACACAACUGUGUUCACUAGCAACCUCAAACAGACACCAUGUGGCUGGUGAGCCUCGCCAUUGUGACGGCCUGCGCCGGCGCUAUGGCCGUUUACCCAUACGAUGUUCCUGACUAUGCGGGCUAUCCGUAUGACGUCCCGGAUUAUGCAGGCUCCUAUCCAUAUGACGUUCCAGAUUACGCUGGAUCAGGUGUCUUCACACUUGAAGAUUUCGUUGGGGACUGGCGGCAGACAGCCGGUUACAAUCUGGACCAAGUCCUUGAACAGGGAGGUGUGUCCAGUUUGUUUCAGAAUCUCGGGGUGUCCGUAACUCCGAUCCAGAGGAUUGUCCUGAGCGGUGAAAAUGGGCUGAAGAUCGACAUCCAUGUCAUCAUCCCGUAUGAAG…	807	0.000941238	4.65663e-05	928	304.67	297.166	334.745	325.472	428.88	415.73	457.399	445.277	432.563	421.979	432.308	421.998	444.981	433.628	0.403311	0.360717	0.515155	0.462155	0.368236	0.328308	0.522922	0.465849	0.551768	0.492887	0.522898	0.466124	0.537333	0.479505	0.000818512
118	310011T1	humanHBB_3XHANluc_F30-Pepper_9892981_dl2007_317 pairs -411.5 kcal open 8	NLuc Eterna	0.658086	0.072275	1	4	906	GGGACAUUUGCUUCUGACACAACUGUGUUCACUAGCAACCUCAAACAGACACCAUGUGGUUAGUUAGUCUGGCCAUCGUAACGGCGUGCGCCGGCGCCAUGGCGGUGUACCCGUACGAUGUGCCAGACUAUGCCGGCUAUCCGUACGACGUACCGGAUUAUGCCGGCUCGUAUCCAUACGACGUCCCGGAUUACGCCGGGUCGGGAGUCUUCACACUUGAAGACUUCGUCGGGGACUGGCGGCAGACCGCCGGUUACAACCUCGACCAGGUUCUGGAGCAGGGAGGAGUGUCCUCCCUGUUCCAGAACCUGGGCGUGAGCGUCACGCCGAUCCAAAGGAUCGUCUUGAGCGGUGAAAAUGGGCUGAAGAUAGAUAUCCAUGUGAUCAUCCCCUAUGAAG…	902	0.000729585	8.01275e-05	928	277.112	268.952	264.382	256.558	337.126	325.146	430.225	417.687	407.419	396.864	398.144	388.684	418.822	407.275	0.284432	0.284895	0.360472	0.363282	0.298173	0.298612	0.430913	0.429034	0.463068	0.463604	0.439982	0.439029	0.451525	0.451317	0.000709144
119	310012T1	humanHBB_3XHANluc_F30-Pepper_9892303_ElNando888_OV/R3/Nluc E.10	NLuc Eterna	0.62612	0.052657	1	4	906	GGGACAUUUGCUUCUGACACAACUGUGUUCACUAGCAACCUCAAACAGACACCAUGUGGCUGGUGUCCCUAGCCAUUGUCACAGCGUGUGCAGGGGCAAUGGCCGUCUAUCCCUACGACGUGCCAGACUAUGCAGGUUACCCUUAUGACGUUCCCGACUACGCUGGUUCUUAUCCUUACGAUGUGCCAGACUAUGCUGGAAGCGGGGUCUUCACAUUGGAGGAUUUUGUCGGGGACUGGCGCCAGACCGCUGGAUAUAAUCUAGAUCAGGUUCUGGAACAAGGAGGAGUAUCCUCCUUGUUCCAGAACCUGGGUGUGAGCGUCACCCCGAUACAGAGAAUCGUGUUGUCGGGAGAGAAUGGCUUGAAAAUCGACAUUCACGUCAUAAUCCCCUACGAGG…	902	0.000694146	5.8378e-05	928	283.675	275.495	269.315	259.764	353.9	339.896	432.68	419.409	413.801	402.893	402.197	392.589	423.241	411.151	0.287986	0.290211	0.376824	0.381357	0.305427	0.305685	0.435243	0.433401	0.464977	0.46625	0.446666	0.445907	0.455822	0.456078	0.000674698
120	310013T1	humanHBB_3XHANluc_F30-Pepper_9892125_ Astromon_Astro-3	NLuc Eterna	0.793058	0.048615	1	4	906	GGGACAUUUGCUUCUGACACAACUGUGUUCACUAGCAACCUCAAACAGACACCAUGUGGCUAGUGUCCCUCGCCAUUGUGACGGCCUGCGCGGGAGCAAUGGCCGUAUACCCAUACGACGUACCAGACUACGCGGGCUACCCCUAUGACGUCCCGGACUAUGCAGGAUCCUAUCCAUACGACGUGCCAGAUUACGCUGGAUCUGGCGUCUUCACACUCGAAGAUUUCGUUGGGGACUGGCGGCAAACUGCCGGAUACAACCUGGACCAAGUCCUUGAACAGGGAGGUGUGUCCAGUUUGUUUCAGAAUCUGGGGGUGUCCGUGACUCCGAUCCAAAGGAUAGUGCUGAGCGGUGAAAACGGGCUGAAGAUAGAUAUCCAUGUCAUCAUCCCGUAUGAAG…	902	0.000879222	5.38969e-05	928	305.226	298.088	356.169	349.46	447.681	438.363	455.926	446.103	428.573	419.111	431.854	423.045	442.25	432.607	0.387428	0.383803	0.485991	0.482415	0.330475	0.328908	0.469008	0.465359	0.494571	0.4913	0.464647	0.461825	0.479609	0.476562	0.000854588
121	310014T1	humanHBB_3XHANluc_F30-Pepper_9889955_ stevetclark_Steve's Nano #9	NLuc Eterna	0.789751	0.053908	1	4	906	GGGACAUUUGCUUCUGACACAACUGUGUUCACUAGCAACCUCAAACAGACACCAUGUGGCUAGUAAGUCUGGCAAUUGUCACGGCCUGUGCAGGCGCAAUGGCAGUAUACCCAUACGAUGUGCCGGACUACGCAGGAUACCCCUACGACGUCCCGGACUACGCAGGAUCCUAUCCCUAUGACGUCCCAGAUUACGCUGGGUCGGGAGUAUUCACACUUGAAGACUUCGUUGGGGAUUGGAGGCAGACCGCUGGGUACAACCUAGACCAAGUCCUAGAGCAAGGAGGAGUGUCAAGUCUAUUCCAAAAUCUCGGAGUGAGCGUCACUCCGAUCCAACGUAUUGUCCUAAGCGGAGAAAACGGAUUGAAGAUAGAUAUCCAUGUGAUCAUCCCCUACGAAG…	902	0.000875555	5.9765e-05	928	306.465	298.961	363.798	354.732	451.335	439.754	458.705	446.898	436.184	425.815	440.293	429.983	447.444	436.356	0.393273	0.392024	0.487532	0.486352	0.331443	0.330243	0.4767	0.474454	0.495452	0.494294	0.472078	0.470025	0.483765	0.48216	0.000851025
122	310015T1	humanHBB_3XHANluc_F30-Pepper_10021769_ BugacMan_-12.1 kcal 5'_ 17 tetraloop i think	NLuc Eterna	0.676845	0.051755	1	4	906	GGGACAUUUGCUUCUGACACAACUGUGUUCACUAGCAACCUCAAACAGACACCAUGUGGUUAGUAUCCCUUGCAAUCGUGACGGCCUGCGCCGGCGCGAUGGCAGUUUAUCCAUACGAUGUUCCAGACUAUGCCGGUUAUCCCUAUGAUGUCCCGGACUAUGCAGGCUCCUACCCUUACGACGUGCCUGACUACGCAGGUAGUGGCGUCUUUACACUUGAAGACUUUGUAGGGGACUGGCGGCAAACCGCCGGUUACAACCUAGAUCAAGUUCUGGAACAGGGUGGAGUAAGCAGCUUAUUCCAGAAUCUCGGGGUAAGCGUUACCCCGAUACAGAGAAUUGUCCUGAGUGGUGAGAAUGGGUUGAAGAUCGACAUCCAUGUCAUCAUCCCGUACGAGG…	902	0.000750382	5.7378e-05	928	295.895	288.391	321.072	311.842	428.113	414.934	464.395	452.082	438.465	428.108	422.198	411.882	451.43	440.095	0.345722	0.345983	0.460015	0.461329	0.319724	0.318853	0.456632	0.454955	0.5012	0.500425	0.474621	0.472484	0.48791	0.486455	0.000729359
123	310016T1	humanHBB_3XHANluc_F30-Pepper_9921744_ Jieux_ AstroMod - Jieux - OpenVaccine	NLuc Eterna	0.695094	0.050844	1	4	906	GGGACAUUUGCUUCUGACACAACUGUGUUCACUAGCAACCUCAAACAGACACCAUGUGGCUGGUAAGCCUCGCGAUAGUGACUGCCUGCGCCGGGGCGAUGGCGGUUUACCCAUACGAUGUGCCGGACUAUGCCGGCUAUCCGUAUGACGUCCCGGACUAUGCAGGCAGCUACCCUUACGACGUGCCGGACUACGCUGGGUCCGGCGUCUUCACACUUGAAGAUUUCGUAGGGGACUGGCGGCAGACCGCCGGUUACAAUCUGGACCAAGUCCUUGAACAAGGAGGUGUGUCCAGUUUGUUCCAAAAUCUUGGGGUGUCUGUUACUCCGAUCCAAAGGAUUGUUUUGAGCGGUGAAAAUGGGCUGAAGAUAGACAUCCAUGUCAUCAUCCCAUAUGAGG…	902	0.000770614	5.63681e-05	928	295.693	288.189	315.198	305.607	403.067	390.615	453.201	441.129	430.975	420.393	423.889	413.606	442.088	430.761	0.33881	0.339652	0.433054	0.43434	0.3195	0.318635	0.458544	0.456777	0.489057	0.488363	0.466067	0.464413	0.477562	0.476388	0.000749024
124	320001D1	humanHBB_3XHANluc_F30-Pepper_001_RiboTree_Min_SUP_1	NLuc Eterna	0.775133	0.037708	1	4	906	GGGACAUUUGCUUCUGACACAACUGUGUUCACUAGCAACCUCAAACAGACACCAUGUGGCUGGUAAGCCUCGCGAUAGUGACUGCCUGCGCCGGGGCGAUGGCGGUUUACCCAUACGAUGUGCCGGACUAUGCCGGCUAUCCGUAUGACGUCCCGGACUAUGCAGGCAGCUACCCUUACGACGUGCCGGACUACGCUGGGUCCGGCGUCUUCACACUUGAAGAUUUCGUAGGGGACUGGCGGCAGACCGCCGGUUACAAUCUGGACCAAGUCCUUGAACAAGGAGGUGUGUCCAGUUUGUUCCAAAAUCUUGGGGUGUCUGUUACUCCGAUCCAAAGGAUUGUUUUGAGCGGUGAAAAUGGGCUGAAGAUAGACAUCCAUGUCAUCAUCCCAUAUGAGG…	902	0.000859349	4.18049e-05	928	296.398	288.894	317.097	307.848	402.411	388.296	454.408	441.934	430.074	419.445	428.852	418.542	442.241	430.689	0.341295	0.341699	0.430483	0.433632	0.320282	0.319395	0.464016	0.462125	0.489949	0.489664	0.465016	0.463442	0.477483	0.476553	0.000835273
125	320002D1	humanHBB_3XHANluc_F30-Pepper_002_RiboTree_Min_SUP_2	NLuc Eterna	0.79371	0.050047	1	4	906	GGGACAUUUGCUUCUGACACAACUGUGUUCACUAGCAACCUCAAACAGACACCAUGUGGCUGGUAAGCCUCGCGAUAGUGACUGCCUGCGCCGGGGCGAUGGCGGUUUACCCAUACGAUGUGCCGGACUAUGCCGGCUAUCCGUAUGACGUCCCGGACUAUGCAGGCAGCUACCCUUACGACGUGCCGGACUACGCUGGGUCCGGCGUCUUCACACUUGAAGAUUUCGUAGGGGACUGGCGGCAGACCGCCGGUUACAAUCUGGACCAAGUCCUUGAACAAGGAGGUGUGUCCAGUUUGUUCCAAAAUCUUGGGGUGUCUGUUACUCCGAUCCAAAGGAUUGUUUUGAGCGGUGAAAAUGGGCUGAAGAUAGACAUCCAUGUCAUCAUCCCAUAUGAGG…	902	0.000879945	5.54845e-05	928	296.354	288.85	316.827	307.577	402.444	388.623	455.11	442.716	430.615	420.073	429.476	419.166	442.863	431.394	0.340995	0.341409	0.430846	0.433668	0.320233	0.319347	0.464707	0.462797	0.490815	0.49042	0.465713	0.464025	0.478264	0.477223	0.000855291
126	320003D1	humanHBB_3XHANluc_F30-Pepper_003_RiboTree_Max_SUP_1	NLuc Eterna	0.820552	0.047014	1	4	906	GGGACAUUUGCUUCUGACACAACUGUGUUCACUAGCAACCUCAAACAGACACCAUGUGGCUGGUAAGCCUCGCGAUAGUGACUGCCUGCGCCGGGGCGAUGGCGGUUUACCCAUACGAUGUGCCGGACUAUGCCGGCUAUCCGUAUGACGUCCCGGACUAUGCAGGCAGCUACCCUUACGACGUGCCGGACUACGCUGGGUCCGGCGUCUUCACACUUGAAGAUUUCGUAGGGGACUGGCGGCAGACCGCCGGUUACAAUCUGGACCAAGUCCUUGAACAAGGAGGUGUGUCCAGUUUGUUCCAAAAUCUUGGGGUGUCUGUUACUCCGAUCCAAAGGAUUGUUUUGAGCGGUGAAAAUGGGCUGAAGAUAGACAUCCAUGUCAUCAUCCCAUAUGAGG…	902	0.000909703	5.2122e-05	928	297.234	289.73	318.635	309.348	403.223	390.476	453.271	441.058	429.759	419.157	429.525	419.215	441.515	430.107	0.342957	0.343357	0.4329	0.434508	0.321209	0.320296	0.464762	0.46285	0.488978	0.488439	0.464697	0.463103	0.476838	0.475771	0.000884216
127	320004D1	humanHBB_3XHANluc_F30-Pepper_004_RiboTree_Max_SUP_2	NLuc Eterna	0.906737	0.066063	1	4	906	GGGACAUUUGCUUCUGACACAACUGUGUUCACUAGCAACCUCAAACAGACACCAUGUGGCUGGUAAGCCUCGCGAUAGUGACUGCCUGCGCCGGGGCGAUGGCGGUUUACCCAUACGAUGUGCCGGACUAUGCCGGCUAUCCGUAUGACGUCCCGGACUAUGCAGGCAGCUACCCUUACGACGUGCCGGACUACGCUGGGUCCGGCGUCUUCACACUUGAAGAUUUCGUAGGGGACUGGCGGCAGACCGCCGGUUACAAUCUGGACCAAGUCCUUGAACAAGGAGGUGUGUCCAGUUUGUUCCAAAAUCUUGGGGUGUCUGUUACUCCGAUCCAAAGGAUUGUUUUGAGCGGUGAAAAUGGGCUGAAGAUAGACAUCCAUGUCAUCAUCCCAUAUGAGG…	902	0.00100525	7.32406e-05	928	297.19	289.686	318.271	309.019	402.581	388.68	455.709	443.242	430.94	420.398	430.188	419.878	443.324	431.82	0.342593	0.342964	0.430909	0.433816	0.32116	0.320248	0.465496	0.463564	0.491399	0.491066	0.466074	0.464375	0.478736	0.47772	0.000977087
128	320005D1	humanHBB_3XHANluc_F30-Pepper_001_MCsampler_highstruct	NLuc Eterna	0.870012	0.018425	1	99	906	GGGACAUUUGCUUCUGACACAACUGUGUUCACUAGCAACCUCAAACAGACACCAUGUGGCUGGUGAGCCUCGCCAUUGUGACGGCCUGCGCCGGGGCCAUGGCCGUUUACCCAUACGAUGUUCCUGACUAUGCGGGCUAUCCCUAUGACGUCCCGGACUAUGCAGGCUCCUAUCCAUAUGACGUUCCAGAUUACGCUGGAUCUGGCGUCUUCACACUCGAAGAUUUCGUUGGGGACUGGCGACAGACAGCCGGCUACAACCUGGACCAAGUCCUUGAACAGGGAGGUGUGUCCAGUUUGUUUCAGAAUCUCGGGGUGUCCGUAACUCCGAUCCAAAGGAUUGUCCUGAGCGGUGAAAAUGGGCUGAAGAUCGACAUCCAUGUCAUCAUCCCGUAUGAAG…	807	0.00107808	2.28315e-05	928	303.607	296.191	349.623	340.469	458.44	444.521	463.304	450.897	435.367	424.756	428.389	418.316	449.335	437.826	0.421895	0.376749	0.550831	0.494009	0.367028	0.327163	0.518359	0.461626	0.558733	0.499249	0.526339	0.469146	0.542536	0.484198	0.000937513
129	320006D1	humanHBB_3XHANluc_F30-Pepper_002_MCsampler_med1	NLuc Eterna	0.766781	0.037301	1	4	906	GGGACAUUUGCUUCUGACACAACUGUGUUCACUAGCAACCUCAAACAGACACCAUGUGGCUAGUGAGCCUCGCCAUCGUGACCGCUUGCGCGGGCGCCAUGGCGGUGUACCCGUACGACGUGCCCGACUACGCCGGGUACCCGUACGACGUGCCCGACUACGCGGGCACGUACCCGUACGACGUGCCCGACUACGCCGGGUGCGGCGUGUUCACGCUCGAGGACUUCGUCGGGGACUGGCGGCAGACCGCCGGUUACAACCUCGACCAGGUCCUCGAGCAAGGAGGGGUGUGCUCUCUCUUCCAGAACCUGGGCGUGUCGGUGACGCCGAUCCAGAGCAUCGUCCUCUCUGGCGAGAACGGGUUGAAAAUCGACAUCCACGUCAUCAUCCCGUACGAGG…	902	0.00085009	4.13537e-05	928	273.462	266.015	300.176	290.868	369.56	355.128	426.496	413.769	398.73	387.997	391.286	381.196	412.613	400.883	0.32247	0.323466	0.393711	0.398233	0.294917	0.294679	0.422612	0.421644	0.458724	0.459587	0.430151	0.429666	0.444438	0.444627	0.000826273
130	320007D1	humanHBB_3XHANluc_F30-Pepper_003_MCsampler_med2	NLuc Eterna	0.811804	0.039868	1	4	906	GGGACAUUUGCUUCUGACACAACUGUGUUCACUAGCAACCUCAAACAGACACCAUGUGGCUGGUUAGCCUCGCCAUUGUGACGGCCUGCGCCGGGGCGAUGGCGGUGUACCCGUACGACGUCCCGGACUACGCGGGGUACCCGUACGACGUCCCGGACUACGCAGGCUCGUACCCAUACGACGUUCCAGAUUACGCCGGAACCGGCGUCUUCACGCUCGAAGAUUUCGUUGGGGACUGGCGACAGACCGCCGGCUACAACCUGGACCAAGUCCUUGAGCAGGGAGGCGUGUCCAGUUUGUUUCAGAACCUCGGCGUGUCCGUAACGCCGAUCCAAAGGAUCGUGCUGAGCGGUGAGAAUGGGCUGAAGAUCGACAUUCAUGUCAUCAUCCCGUACGAGG…	902	0.000900004	4.41996e-05	928	284.227	276.001	330.11	321.657	414.963	402.205	437.853	425.906	413.108	402.574	399.412	389.886	425.481	414.24	0.356604	0.355722	0.445904	0.447158	0.305988	0.306279	0.432246	0.430401	0.472179	0.471825	0.446313	0.445159	0.459246	0.458492	0.000874789
131	320008D1	humanHBB_3XHANluc_F30-Pepper_004_MCsampler_lowstruct	NLuc Eterna	0.83361	0.028414	1	99	906	GGGACAUUUGCUUCUGACACAACUGUGUUCACUAGCAACCUCAAACAGACACCAUGUGGCUGGUGAGCCUCGCCAUUGUGACGGCCUGCGCCGGGGCCAUGGCCGUUUACCCAUACGAUGUUCCUGACUAUGCGGGCUAUCCCUAUGACGUCCCGGACUAUGCAGGCUCCUAUCCAUAUGACGUUCCAGAUUACGCUGGAUCUGGCGUCUUCACACUCGAAGAUUUCGUUGGGGACUGGCGACAGACAGCCGGCUACAACCUGGACCAAGUCCUUGAACAGGGAGGUGUGUCCAGCUUGUUUCAGAAUCUCGGGGUGUCCGUAACUCCGAUCCAAAGCAUUGUCCUGAGCGGUGAAAAUGGGCUGAAGAUCGACAUCCAUGUCAUCAUCCCGUAUGAGG…	807	0.00103297	3.52094e-05	928	301.4	293.984	349.693	340.388	460.066	446.593	462.619	450.389	437.918	427.286	428.329	418.256	450.268	438.837	0.421794	0.376824	0.553399	0.495761	0.364293	0.324785	0.518285	0.461562	0.558102	0.498512	0.529474	0.471894	0.543788	0.485203	0.000898287
132	720095B1	CoV-2-TTG-dSL1_Nluc_hHBB	NLuc Barna lab	0.546554	0.022856	1	242	915	GGGAUUAAAAACCAACUUUCGAUCUCUUGUAGAUCUGUUCUCUAAACGAACUUUAAAAUCUGUGUGGCUGUCACUCGGCUGCUUGCUUAGUGCACUCACGCAGUAUAAUUAAUAACUAAUUACUGUCGUUGACAGGACACGAGUAACUCGUCUAUCUUCUGCAGGCUGCUUACGGUUUCGUCCGUGUUGCAGCCGAUCAUCAGCACAUCUAGGUUUCGUCCGGGUGUGACCGAAAGGUAAGAUGGCCGUUUACCCAUACGAUGUUCCUGACUAUGCGGGCUAUCCCUAUGACGUCCCGGACUAUGCAGGCUCCUAUCCAUAUGACGUUCCAGAUUACGCUGGAUCUGGCGUCUUCACACUCGAAGAUUUCGUUGGGGACUGGCGACAGACAGCCGGCUA…	673	0.000812116	3.39614e-05	1071	360.84	219.39	411.503	260.682	538.749	325.557	536.484	328.128	510.639	307.591	513.306	311.06	523.561	317.859	0.387343	0.384223	0.48374	0.503033	0.325987	0.336919	0.462199	0.479277	0.487559	0.500919	0.457044	0.476787	0.472302	0.488853	0.000510321
133	720096B1	CoV-2-TTG-dSL2_Nluc_hHBB	NLuc Barna lab	0.549218	0.025203	1	254	927	GGGAUUAAAGGUUUAUACCUUCCCAGGUAACAAACCAACCAACUUUCUGUUCUCUAAACGAACUUUAAAAUCUGUGUGGCUGUCACUCGGCUGCUUGCUUAGUGCACUCACGCAGUAUAAUUAAUAACUAAUUACUGUCGUUGACAGGACACGAGUAACUCGUCUAUCUUCUGCAGGCUGCUUACGGUUUCGUCCGUGUUGCAGCCGAUCAUCAGCACAUCUAGGUUUCGUCCGGGUGUGACCGAAAGGUAAGAUGGCCGUUUACCCAUACGAUGUUCCUGACUAUGCGGGCUAUCCCUAUGACGUCCCGGACUAUGCAGGCUCCUAUCCAUAUGACGUUCCAGAUUACGCUGGAUCUGGCGUCUUCACACUCGAAGAUUUCGUUGGGGACUGGCGACA…	673	0.000816074	3.74487e-05	1083	372.447	221.401	429.025	268.335	545.192	326.4	539.948	328.263	517.065	309.891	528.16	313.56	528.506	319.077	0.398715	0.396145	0.484992	0.503409	0.328976	0.343903	0.465914	0.487683	0.48776	0.498567	0.460462	0.477438	0.474111	0.488002	0.000507127
134	720097B1	CoV-2-TTG-dSL3_Nluc_hHBB	NLuc Barna lab	0.493961	0.031002	1	254	927	GGGAUUAAAGGUUUAUACCUUCCCAGGUAACAAACCAACCAACUUUCGAUCUCUUGUAGAUCUUUUAAAAUCUGUGUGGCUGUCACUCGGCUGCUUGCUUAGUGCACUCACGCAGUAUAAUUAAUAACUAAUUACUGUCGUUGACAGGACACGAGUAACUCGUCUAUCUUCUGCAGGCUGCUUACGGUUUCGUCCGUGUUGCAGCCGAUCAUCAGCACAUCUAGGUUUCGUCCGGGUGUGACCGAAAGGUAAGAUGGCCGUUUACCCAUACGAUGUUCCUGACUAUGCGGGCUAUCCCUAUGACGUCCCGGACUAUGCAGGCUCCUAUCCAUAUGACGUUCCAGAUUACGCUGGAUCUGGCGUCUUCACACUCGAAGAUUUCGUUGGGGACUGGCGACA…	673	0.000733969	4.60654e-05	1083	367.722	219.358	424.178	265.712	540.5	325.839	542.935	327.215	513.686	304.742	528.579	311.547	528.31	315.979	0.394818	0.391669	0.484159	0.499077	0.32594	0.33954	0.462923	0.488069	0.486204	0.501325	0.452812	0.474317	0.469508	0.487821	0.000456104
135	720098B1	CoV-2-TTG-dSL4-1_Nluc_hHBB	NLuc Barna lab	0.531174	0.028272	1	225	898	GGGAUUAAAGGUUUAUACCUUCCCAGGUAACAAACCAACCAACUUUCGAUCUCUUGUAGAUCUGUUCUCUAAACGAACUUUAAAAUUAUAAUUAAUAACUAAUUACUGUCGUUGACAGGACACGAGUAACUCGUCUAUCUUCUGCAGGCUGCUUACGGUUUCGUCCGUGUUGCAGCCGAUCAUCAGCACAUCUAGGUUUCGUCCGGGUGUGACCGAAAGGUAAGAUGGCCGUUUACCCAUACGAUGUUCCUGACUAUGCGGGCUAUCCCUAUGACGUCCCGGACUAUGCAGGCUCCUAUCCAUAUGACGUUCCAGAUUACGCUGGAUCUGGCGUCUUCACACUCGAAGAUUUCGUUGGGGACUGGCGACAGACAGCCGGCUACAACCUGGACCAAGUCC…	673	0.000789263	4.20089e-05	1054	362.916	220.363	419.616	263.777	535.369	326.136	525.071	328.212	496.516	304.039	521.204	315.156	510.794	316.126	0.391942	0.398118	0.484601	0.50794	0.327433	0.344323	0.468286	0.494501	0.487685	0.49817	0.451767	0.471078	0.469726	0.484624	0.00050396
136	720099B1	CoV-2-TTG-dSL4-2_Nluc_hHBB	NLuc Barna lab	0.564975	0.017557	1	250	923	GGGAUUAAAGGUUUAUACCUUCCCAGGUAACAAACCAACCAACUUUCGAUCUCUUGUAGAUCUGUUCUCUAAACGAACUUUAAAAUCUGUGUGGCUGUCACUCGGCUGCUUGCUUAGUGCACUCACGCAGCUGUCGUUGACAGGACACGAGUAACUCGUCUAUCUUCUGCAGGCUGCUUACGGUUUCGUCCGUGUUGCAGCCGAUCAUCAGCACAUCUAGGUUUCGUCCGGGUGUGACCGAAAGGUAAGAUGGCCGUUUACCCAUACGAUGUUCCUGACUAUGCGGGCUAUCCCUAUGACGUCCCGGACUAUGCAGGCUCCUAUCCAUAUGACGUUCCAGAUUACGCUGGAUCUGGCGUCUUCACACUCGAAGAUUUCGUUGGGGACUGGCGACAGACA…	673	0.000839487	2.60877e-05	1079	368.391	220.244	418.84	262.128	534.839	323.936	536.793	327.491	507.116	305.987	524.937	313.592	521.954	316.739	0.389492	0.388174	0.481331	0.49568	0.327256	0.341419	0.465962	0.486503	0.486614	0.497491	0.454661	0.469987	0.470638	0.483739	0.00052361
137	720100B1	CoV-2-TTG-dSL4-full_Nluc_hHBB	NLuc Barna lab	0.597809	0.02536	1	206	879	GGGAUUAAAGGUUUAUACCUUCCCAGGUAACAAACCAACCAACUUUCGAUCUCUUGUAGAUCUGUUCUCUAAACGAACUUUAAAAUCUGUCGUUGACAGGACACGAGUAACUCGUCUAUCUUCUGCAGGCUGCUUACGGUUUCGUCCGUGUUGCAGCCGAUCAUCAGCACAUCUAGGUUUCGUCCGGGUGUGACCGAAAGGUAAGAUGGCCGUUUACCCAUACGAUGUUCCUGACUAUGCGGGCUAUCCCUAUGACGUCCCGGACUAUGCAGGCUCCUAUCCAUAUGACGUUCCAGAUUACGCUGGAUCUGGCGUCUUCACACUCGAAGAUUUCGUUGGGGACUGGCGACAGACAGCCGGCUACAACCUGGACCAAGUCCUUGAACAGGGAGGUGUGUC…	673	0.000888275	3.7682e-05	1035	354.842	220.244	407.636	263.538	516.94	322.906	514.77	326.283	489.062	306.014	505.2	313.384	501.916	316.149	0.391587	0.393852	0.479801	0.499459	0.327256	0.342843	0.465652	0.488116	0.484819	0.497363	0.454702	0.472523	0.469761	0.484943	0.000577593
138	720101B1	CoV-2-TTG-dSL5A_Nluc_hHBB	NLuc Barna lab	0.559424	0.024905	1	226	899	GGGAUUAAAGGUUUAUACCUUCCCAGGUAACAAACCAACCAACUUUCGAUCUCUUGUAGAUCUGUUCUCUAAACGAACUUUAAAAUCUGUGUGGCUGUCACUCGGCUGCUUGCUUAGUGCACUCACGCAGUAUAAUUAAUAACUAAUUACUGUCGUUGACAGGACACGAGUAACUCGUCUAUCUUCGCACAUCUAGGUUUCGUCCGGGUGUGACCGAAAGGUAAGAUGGCCGUUUACCCAUACGAUGUUCCUGACUAUGCGGGCUAUCCCUAUGACGUCCCGGACUAUGCAGGCUCCUAUCCAUAUGACGUUCCAGAUUACGCUGGAUCUGGCGUCUUCACACUCGAAGAUUUCGUUGGGGACUGGCGACAGACAGCCGGCUACAACCUGGACCAAGUC…	673	0.000831239	3.70059e-05	1055	357.827	220.15	411.996	264.978	524.131	325.371	527.247	326.838	500.419	305.627	509.117	310.533	513.833	316.233	0.393727	0.390517	0.483463	0.496807	0.327117	0.339173	0.461416	0.482575	0.485643	0.49976	0.454127	0.474331	0.469885	0.487046	0.00053026
139	720102B1	CoV-2-TTG-dSL5B_C_Nluc_hHBB	NLuc Barna lab	0.581866	0.01771	1	234	907	GGGAUUAAAGGUUUAUACCUUCCCAGGUAACAAACCAACCAACUUUCGAUCUCUUGUAGAUCUGUUCUCUAAACGAACUUUAAAAUCUGUGUGGCUGUCACUCGGCUGCUUGCUUAGUGCACUCACGCAGUAUAAUUAAUAACUAAUUACUGUCGUUGACAGGACACGAGUAACUCGUCUAUCUUCUGCAGGCUGCUUACGGUUUCGUCCGUGUUGCAGCCGAUCAUCAGAAGAUGGCCGUUUACCCAUACGAUGUUCCUGACUAUGCGGGCUAUCCCUAUGACGUCCCGGACUAUGCAGGCUCCUAUCCAUAUGACGUUCCAGAUUACGCUGGAUCUGGCGUCUUCACACUCGAAGAUUUCGUUGGGGACUGGCGACAGACAGCCGGCUACAACCUGG…	673	0.000864585	2.6315e-05	1063	366.563	222.521	415.294	265.852	522.91	323.932	530.728	327.217	506.825	309.644	519.201	319.089	518.777	318.431	0.395025	0.390681	0.481326	0.491919	0.33064	0.344839	0.474129	0.48843	0.486207	0.499274	0.460095	0.476787	0.473151	0.488031	0.000547381
140	720103B1	CoV-2-TTG-dSL5A-C_Nluc_hHBB	NLuc Barna lab	0.524311	0.02785	1	189	862	GGGAUUAAAGGUUUAUACCUUCCCAGGUAACAAACCAACCAACUUUCGAUCUCUUGUAGAUCUGUUCUCUAAACGAACUUUAAAAUCUGUGUGGCUGUCACUCGGCUGCUUGCUUAGUGCACUCACGCAGUAUAAUUAAUAACUAAUUACUGUCGUUGACAGGACACGAGUAACUCGUCUAUCUUAAGAUGGCCGUUUACCCAUACGAUGUUCCUGACUAUGCGGGCUAUCCCUAUGACGUCCCGGACUAUGCAGGCUCCUAUCCAUAUGACGUUCCAGAUUACGCUGGAUCUGGCGUCUUCACACUCGAAGAUUUCGUUGGGGACUGGCGACAGACAGCCGGCUACAACCUGGACCAAGUCCUUGAACAGGGAGGUGUGUCCAGUUUGUUUCAGAAUC…	673	0.000779065	4.13819e-05	1018	354.12	223.044	404.626	267.602	514.297	327.266	511.073	326.108	485.606	305.167	498.211	315.52	498.339	315.637	0.397625	0.397472	0.48628	0.505203	0.331417	0.347858	0.468827	0.489402	0.484558	0.502037	0.453442	0.477019	0.469	0.489528	0.00051504
141	720104B1	CoV-2-TTG-dSL5_Nluc_hHBB	NLuc Barna lab	0.52306	0.027129	1	153	826	GGGAUUAAAGGUUUAUACCUUCCCAGGUAACAAACCAACCAACUUUCGAUCUCUUGUAGAUCUGUUCUCUAAACGAACUUUAAAAUCUGUGUGGCUGUCACUCGGCUGCUUGCUUAGUGCACUCACGCAGUAUAAUUAAUAACUAAUUACUGAUGGCCGUUUACCCAUACGAUGUUCCUGACUAUGCGGGCUAUCCCUAUGACGUCCCGGACUAUGCAGGCUCCUAUCCAUAUGACGUUCCAGAUUACGCUGGAUCUGGCGUCUUCACACUCGAAGAUUUCGUUGGGGACUGGCGACAGACAGCCGGCUACAACCUGGACCAAGUCCUUGAACAGGGAGGUGUGUCCAGUUUGUUUCAGAAUCUCGGGGUGUCCGUAACUCCGAUCCAAAGGAUUGUCC…	673	0.000777207	4.03105e-05	982	340.028	221.342	392.399	267.091	494.36	325.967	493.554	323.611	474.395	307.919	481.102	311.903	483.974	315.765	0.396867	0.399592	0.484349	0.503421	0.328888	0.346261	0.463452	0.489921	0.480849	0.5026	0.457532	0.483091	0.46919	0.492845	0.000532648
142	720105B1	CoV-2-TTG-dSL1-3_Nluc_hHBB	NLuc Barna lab	0.576819	0.020658	1	194	867	GGGUUUAAAAUCUGUGUGGCUGUCACUCGGCUGCUUGCUUAGUGCACUCACGCAGUAUAAUUAAUAACUAAUUACUGUCGUUGACAGGACACGAGUAACUCGUCUAUCUUCUGCAGGCUGCUUACGGUUUCGUCCGUGUUGCAGCCGAUCAUCAGCACAUCUAGGUUUCGUCCGGGUGUGACCGAAAGGUAAGAUGGCCGUUUACCCAUACGAUGUUCCUGACUAUGCGGGCUAUCCCUAUGACGUCCCGGACUAUGCAGGCUCCUAUCCAUAUGACGUUCCAGAUUACGCUGGAUCUGGCGUCUUCACACUCGAAGAUUUCGUUGGGGACUGGCGACAGACAGCCGGCUACAACCUGGACCAAGUCCUUGAACAGGGAGGUGUGUCCAGUUUGUUUCA…	673	0.000857086	3.06954e-05	1023	344.919	221.825	396.335	269.121	506.918	324.485	510.951	327.207	482.741	306.416	491.21	317.159	496.846	316.811	0.399883	0.387424	0.482147	0.495521	0.329606	0.337164	0.471262	0.480166	0.486191	0.499463	0.455299	0.471888	0.470745	0.485675	0.00056385
143	720106B1	CoV-2-TTG-dSL4-5_Nluc_hHBB	NLuc Barna lab	0.567876	0.027983	1	87	760	GGGAUUAAAGGUUUAUACCUUCCCAGGUAACAAACCAACCAACUUUCGAUCUCUUGUAGAUCUGUUCUCUAAACGAACUUUAAAAUAUGGCCGUUUACCCAUACGAUGUUCCUGACUAUGCGGGCUAUCCCUAUGACGUCCCGGACUAUGCAGGCUCCUAUCCAUAUGACGUUCCAGAUUACGCUGGAUCUGGCGUCUUCACACUCGAAGAUUUCGUUGGGGACUGGCGACAGACAGCCGGCUACAACCUGGACCAAGUCCUUGAACAGGGAGGUGUGUCCAGUUUGUUUCAGAAUCUCGGGGUGUCCGUAACUCCGAUCCAAAGGAUUGUCCUGAGCGGUGAAAAUGGGCUGAAGAUCGACAUCCAUGUCAUCAUCCCGUAUGAAGGUCUGAGCGGCG…	673	0.000843798	4.15795e-05	916	312.793	219.894	370.398	266.291	463.414	327.136	460.491	324.728	438.448	305.315	453.77	315.099	449.47	315.021	0.395677	0.404365	0.486087	0.505911	0.326736	0.341477	0.468201	0.495382	0.482507	0.50272	0.453663	0.478655	0.468085	0.490688	0.000619952
144	720107B1	CoV-2-TTG-TTGfull√Ç¬≠√Ç¬≠_Nluc_hHBB	NLuc Barna lab	0.569314	0.016276	1	304	977	GGGAUUAAAGGUUUAUACCUUCCCAGGUAACAAACCAACCAACUUUCGAUCUCUUGUAGAUCUGUUCUCUAAACGAACUUUAAAAUCUGUGUGGCUGUCACUCGGCUGCUUGCUUAGUGCACUCACGCAGUAUAAUUAAUAACUAAUUACUGUCGUUGACAGGACACGAGUAACUCGUCUAUCUUCUGCAGGCUGCUUACGGUUUCGUCCGUGUUGCAGCCGAUCAUCAGCACAUCUAGGUUUCGUCCGGGUGUGACCGAAAGGUAAGUUGGAGAGCCUUGUCCCUGGUUUCAACGAGAAAACAUGGCCGUUUACCCAUACGAUGUUCCUGACUAUGCGGGCUAUCCCUAUGACGUCCCGGACUAUGCAGGCUCCUAUCCAUAUGACGUUCCAGAUUAC…	673	0.000845935	2.41842e-05	1133	385.032	221.288	440.302	267.051	565.733	328.368	567.228	329.766	535.457	306.511	544.324	312.07	551.343	318.139	0.396806	0.388616	0.487917	0.499323	0.328808	0.339834	0.4637	0.480427	0.489994	0.500643	0.455441	0.472601	0.472717	0.486622	0.000502484
145	720108B1	CoV-2-TTG-TTGfull√Ç¬≠√Ç¬≠-dSL1-3_Nluc_hHBB	NLuc Barna lab	0.520086	0.029935	1	229	902	GGGUUUAAAAUCUGUGUGGCUGUCACUCGGCUGCUUGCUUAGUGCACUCACGCAGUAUAAUUAAUAACUAAUUACUGUCGUUGACAGGACACGAGUAACUCGUCUAUCUUCUGCAGGCUGCUUACGGUUUCGUCCGUGUUGCAGCCGAUCAUCAGCACAUCUAGGUUUCGUCCGGGUGUGACCGAAAGGUAAGUUGGAGAGCCUUGUCCCUGGUUUCAACGAGAAAACAUGGCCGUUUACCCAUACGAUGUUCCUGACUAUGCGGGCUAUCCCUAUGACGUCCCGGACUAUGCAGGCUCCUAUCCAUAUGACGUUCCAGAUUACGCUGGAUCUGGCGUCUUCACACUCGAAGAUUUCGUUGGGGACUGGCGACAGACAGCCGGCUACAACCUGGACCAA…	673	0.000772788	4.44799e-05	1058	353.477	221.43	408.029	268.532	525.134	329.093	530.823	331.331	498.768	306.871	503.824	314.307	514.795	319.101	0.399008	0.385661	0.488994	0.496345	0.329019	0.334099	0.467023	0.476204	0.492319	0.501723	0.455974	0.471426	0.474147	0.486574	0.000491575
146	820117B1	hHBB_NlucP_hHBB	NLuc Barna lab	0.600517	0.035357	1	4	745	GGGACAUUUGCUUCUGACACAACUGUGUUCACUAGCAACCUCAAACAGACACCAUGGUCUUCACACUCGAAGAUUUCGUUGGGGACUGGCGACAGACAGCCGGCUACAACCUGGACCAAGUCCUUGAACAGGGAGGUGUGUCCAGUUUGUUUCAGAAUCUCGGGGUGUCCGUAACUCCGAUCCAAAGGAUUGUCCUGAGCGGUGAAAAUGGGCUGAAGAUCGACAUCCAUGUCAUCAUCCCGUAUGAAGGUCUGAGCGGCGACCAAAUGGGCCAGAUCGAAAAAAUUUUUAAGGUGGUGUACCCUGUGGAUGAUCAUCACUUUAAGGUGAUCCUGCACUAUGGCACACUGGUAAUCGACGGGGUUACGCCGAACAUGAUCGACUAUUUCGGACGGCCGU…	741	0.000810414	4.77152e-05	901	301.839	239.408	348.702	287.05	448.088	359.187	450.229	362.56	422.137	340.353	424.533	335.469	436.183	351.457	0.387382	0.387016	0.484732	0.497323	0.323088	0.335005	0.452725	0.47118	0.489285	0.499699	0.459316	0.468521	0.474301	0.48411	0.000666501
147	930003D1	humanHBB_3XHANluc_F30-Pepper_Curevac_3	NLuc Eterna	0.430307	0.040574	1	4	772	GGGACAUUUGCUUCUGACACAACUGUGUUCACUAGCAACCUCAAACAGACACCAUGUGGCUCGUGUGCCUGGCGAUCGUGACGGCGUGCGCCGGCGCGAUGGCGGUCUACCCCUACGACGUCCCCGACUACGCGGGCUACCCCUACGACGUGCCGGACUACGCCGGCUCCUACCCCUACGACGUGCCCGACUACGCCGGCUGCGGCGUCUUCACCCUCGAGGACUUCGUCGGGGACUGGCGGCAGACCGCCGGCUACAACCUCGACCAGGUCCUGGAGCAGGGGGGCGUGAGGUCCCUGUUCCAGAACCUCGGGGUCUGGGUCACCCCCAUCCAGCGGAUCGUCCUCAGGGGGGAGAACGGCCUGAAGAUCGACAUCCACGUCAUCAUCCCCUACGAGG…	768	0.000560296	5.28307e-05	928	276.351	216.419	324.248	259.375	410.352	324.209	423.183	331.822	393.053	308.46	391.824	302.892	408.118	320.141	0.337728	0.349405	0.422147	0.44219	0.281796	0.297792	0.394391	0.422224	0.432059	0.456016	0.40164	0.423549	0.41685	0.439782	0.000463693
148	930004D1	humanHBB_3XHANluc_F30-Pepper_Curevac_4	NLuc Eterna	0.433917	0.034798	1	4	772	GGGACAUUUGCUUCUGACACAACUGUGUUCACUAGCAACCUCAAACAGACACCAUGUGGCUGGUGUGGCUCGCGAUCGUCACCGCCUGCGCCGGCGCCAUGGCCGUGUACCCGUACGACGUCCCCGACUACGCCGGCUACCCCUACGACGUGCCGGACUACGCCGGCUCGUACCCGUACGACGUGCCCGACUACGCGGGGAGGGGGGUCUUCACGCUCGAGGACUUCGUCGGGGACUGGCGGCAGACCGCCGGCUACAACCUCGACCAGGUCCUGGAGCAGGGGGGCGUCAGGAGCCUCUUCCAGAACCUGGGGGUGUGGGUGACCCCCAUCCAGCGCAUCGUGCUCUCCGGGGAGAACGGCCUCAAGAUCGACAUCCACGUGAUCAUCCCGUACGAGG…	768	0.000564996	4.53099e-05	928	271.315	210.074	314.077	246.121	404.059	317.691	414.018	325.895	392.013	306.247	376.763	288.073	403.016	316.071	0.320469	0.338445	0.41366	0.435408	0.273534	0.292366	0.375096	0.405995	0.424342	0.44614	0.39876	0.422428	0.411551	0.434284	0.000467583
149	930006D1	humanHBB_3XHANluc_F30-Pepper_Curevac_6	NLuc Eterna	0.39449	0.059711	1	4	772	GGGACAUUUGCUUCUGACACAACUGUGUUCACUAGCAACCUCAAACAGACACCAUGUGGCUGGUGUCGCUGGCCAUCGUGACCGCGUGCGCCGGGGCGAUGGCCGUGUACCCGUACGACGUGCCGGACUACGCCGGCUACCCGUACGACGUGCCCGACUACGCGGGCUGCUACCCCUACGACGUGCCGGACUACGCGGGGAGGGGCGUCUUCACGCUGGAGGACUUCGUGGGGGACUGGCGGCAGACGGCGGGCUACAACCUGGACCAGGUCCUGGAGCAGGGGGGCGUCACGAGCCUGUUCCAGAACCUCGGGGUGAGGGUCACGCCGAUCCAGCGCAUCGUCCUCAGCGGCGAGAACGGGCUCAAGAUCGACAUCCACGUCAUCAUCCCCUACGAGG…	768	0.000513659	7.77487e-05	928	274.296	215.96	315.238	255.376	403.445	326.86	426.777	338.893	396.478	312.021	382.553	299.942	411.627	325.457	0.332521	0.339696	0.4256	0.434747	0.281198	0.295578	0.39055	0.412233	0.441267	0.459889	0.406278	0.427239	0.423772	0.443564	0.000425097
150	930007D1	humanHBB_3XHANluc_F30-Pepper_Curevac_7	NLuc Eterna	0.346637	0.015625	1	4	772	GGGACAUUUGCUUCUGACACAACUGUGUUCACUAGCAACCUCAAACAGACACCAUGUGGCUCGUGUCCCUGGCCAUCGUCACGGCGUGCGCCGGCGCGAUGGCCGUGUACCCGUACGACGUGCCGGACUACGCCGGGUACCCGUACGACGUGCCGGACUACGCCGGGACCUACCCGUACGACGUCCCGGACUACGCCGGGAGCGGGGUCUUCACGCUGGAGGACUUCGUCGGGGACUGGCGGCAGACCGCCGGGUACAACCUGGACCAGGUGCUGGAGCAGGGCGGCGUGUCCUGGCUCUUCCAGAACCUGGGGGUGUGGGUGACGCCGAUCCAGCGGAUCGUGCUGAGCGGCGAGAACGGGCUGAAGAUCGACAUCCACGUCAUCAUCCCGUACGAGG…	768	0.00045135	2.03451e-05	928	273.966	216.931	308.043	251.396	390.438	312.397	426.148	336.664	396.951	313.172	381.614	301.727	411.55	324.918	0.327338	0.331943	0.406767	0.420731	0.282462	0.295222	0.392873	0.411222	0.438364	0.459211	0.407776	0.427749	0.42307	0.44348	0.000373531
151	930008D1	humanHBB_3XHANluc_F30-Pepper_Curevac_8	NLuc Eterna	0.467445	0.011907	1	4	772	GGGACAUUUGCUUCUGACACAACUGUGUUCACUAGCAACCUCAAACAGACACCAUGUGGCUGGUCAGCCUGGCCAUCGUGACGGCCUGCGCCGGCGCCAUGGCGGUCUACCCGUACGACGUCCCGGACUACGCCGGGUACCCCUACGACGUGCCCGACUACGCCGGCUGGUACCCGUACGACGUGCCCGACUACGCCGGGACCGGCGUCUUCACGCUCGAGGACUUCGUCGGCGACUGGCGCCAGACCGCCGGCUACAACCUGGACCAGGUGCUGGAGCAGGGGGGCGUCUGCACGCUCUUCCAGAACCUGGGCGUCACGGUGACGCCCAUCCAGCGCAUCGUCCUGUGGGGGGAGAACGGGCUGAAGAUCGACAUCCACGUCAUCAUCCCGUACGAGG…	768	0.000608652	1.55039e-05	928	284.826	225.092	337.513	275.459	410.572	327.73	430.594	340.487	398.439	314.078	403.314	317.411	414.516	327.282	0.35867	0.363699	0.426731	0.442427	0.293089	0.306925	0.413296	0.434606	0.443342	0.464002	0.408956	0.429352	0.426149	0.446677	0.000503712
152	930009D1	humanHBB_3XHANluc_F30-Pepper_Curevac_9	NLuc Eterna	0.37644	0.734006	1	4	772	GGGACAUUUGCUUCUGACACAACUGUGUUCACUAGCAACCUCAAACAGACACCAUGUGGCUGGUGACCCUCGCGAUCGUCACGGCCUGCGCGGGGGCCAUGGCCGUGUACCCGUACGACGUGCCCGACUACGCGGGGUACCCCUACGACGUGCCGGACUACGCCGGGACGUACCCGUACGACGUGCCGGACUACGCGGGCAGGGGGGUCUUCACGCUCGAGGACUUCGUGGGGGACUGGCGGCAGACGGCCGGGUACAACCUCGACCAGGUCCUGGAGCAGGGGGGCGUCUCGAGGCUCUUCCAGAACCUCGGGGUCAGGGUCACCCCGAUCCAGCGCAUCGUGCUGUCGGGCGAGAACGGGCUCAAGAUCGACAUCCACGUGAUCAUCCCCUACGAGG…	768	0.000490156	0.000955737	928	273.449	213.022	320.922	257.156	411.012	326.547	424.368	336.005	399.428	314.751	384.093	297.583	411.898	325.378	0.334839	0.345821	0.425191	0.442901	0.277373	0.294665	0.387478	0.413893	0.437507	0.457294	0.409832	0.430418	0.42367	0.443856	0.000405647
153	930010D1	humanHBB_3XHANluc_F30-Pepper_Curevac_10	NLuc Eterna	0.491929	0.038781	1	4	772	GGGACAUUUGCUUCUGACACAACUGUGUUCACUAGCAACCUCAAACAGACACCAUGUGGCUGGUCACCCUCGCGAUCGUGACGGCCUGCGCCGGCGCGAUGGCCGUCUACCCCUACGACGUCCCGGACUACGCGGGGUACCCCUACGACGUGCCGGACUACGCGGGGUGCUACCCGUACGACGUGCCCGACUACGCGGGCACGGGGGUCUUCACCCUCGAGGACUUCGUCGGCGACUGGCGCCAGACGGCGGGGUACAACCUCGACCAGGUCCUCGAGCAGGGCGGCGUCUCGAGCCUGUUCCAGAACCUGGGGGUCAGCGUCACGCCGAUCCAGCGCAUCGUCCUCAGGGGGGAGAACGGGCUCAAGAUCGACAUCCACGUCAUCAUCCCGUACGAGG…	768	0.000640533	5.04961e-05	928	286.375	225.809	331.536	265.959	403.93	320.846	429.62	339.763	398.791	312.721	398.248	312.149	414.206	326.242	0.346301	0.357258	0.417768	0.435269	0.294022	0.308594	0.406444	0.429147	0.4424	0.462953	0.407189	0.429732	0.424795	0.446342	0.000530096
154	310168T3	humanHBB_Eterna_Nluc_HBB_F30Pepper_9961478_Design 13	NLuc Eterna	0.409594	0.018008	1	4	772	GGGACAUUUGCUUCUGACACAACUGUGUUCACUAGCAACCUCAAACAGACACCAUGUGGUUAGUGAGCCUGGCCAUCGUGACCGCAUGCGCGGGCGCGAUGGCCGUGUAUCCGUACGACGUGCCGGAUUACGCGGGGUAUCCGUACGACGUGCCGGACUACGCAGGCUCCUAUCCAUAUGAUGUCCCAGAUUAUGCCGGGUCUGGCGUCUUCACCCUCGAAGACUUCGUGGGUGACUGGCGCCAGACCGCCGGCUAUAAUCUGGACCAGGUUCUGGAGCAGGGUGGAGUGUCCAGCCUGUUCCAGAACCUGGGGGUCUCCGUCACGCCGAUCCAGCGGAUCGUCCUCAGUGGGGAAAAUGGCUUGAAGAUCGAUAUUCAUGUCAUUAUCCCCUAUGAGG…	768	0.000533326	2.34479e-05	928	264.632	203.44	249.48	183.072	317.713	229.728	394.678	302.672	376.87	287.505	370.739	283.139	385.774	295.088	0.238375	0.268836	0.299125	0.342363	0.264896	0.285164	0.36867	0.399504	0.394104	0.4253	0.374355	0.40611	0.384229	0.415705	0.000441373
155	310169T3	humanHBB_Eterna_Nluc_HBB_F30Pepper_9961476_Design 12	NLuc Eterna	0.342613	0.015328	1	4	772	GGGACAUUUGCUUCUGACACAACUGUGUUCACUAGCAACCUCAAACAGACACCAUGUGGUUAGUGAGCCUGGCCAUCGUGACCGCAUGCGCGGGCGCGAUGGCCGUGUAUCCGUACGACGUGCCGGAUUACGCGGGGUAUCCGUACGACGUGCCGGACUACGCAGGCUCCUAUCCAUAUGAUGUCCCAGAUUAUGCCGGGUCUGGCGUCUUCACCCUCGAAGACUUCGUGGGUGACUGGCGCCAGACCGCCGGCUAUAAUCUGGACCAGGUUCUGGAACAGGGUGGAGUGUCCAGCCUGUUCCAGAACCUGGGGGUCUCCGUCACGCCGAUCCAGCGGAUCGUCCUCAGUGGGGAAAAUGGCUUGAAGAUCGAUAUUCAUGUCAUUAUCCCCUAUGAGG…	768	0.000446111	1.99583e-05	928	264.4	203.208	249.372	182.963	318.068	230.072	393.228	300.979	376.468	286.938	369.158	281.648	384.848	293.959	0.238234	0.26872	0.299573	0.342746	0.264594	0.284914	0.366729	0.3978	0.3919	0.423737	0.373617	0.405677	0.382759	0.414707	0.000369195
156	310144T3	humanHBB_Eterna_Nluc_HBB_F30Pepper_9888753_Steve's Nano#6	NLuc Eterna	0.861875	0.063398	1	4	772	GGGACAUUUGCUUCUGACACAACUGUGUUCACUAGCAACCUCAAACAGACACCAUGUGGCUAGUAAGUCUGGCAAUUGUCACGGCCUGUGCAGGCGCAAUGGCAGUAUACCCAUACGAUGUGCCGGACUACGCAGGAUACCCCUACGACGUCCCGGACUACGCAGGAUCCUAUCCCUAUGACGUCCCAGAUUACGCUGGGUCGGGAGUAUUCACACUUGAAGACUUCGUUGGGGAUUGGAGGCAGACCGCUGGGUACAACCUAGACCAAGUCCUUGAACAAGGAGGAGUGUCAAGUCUAUUCCAAAAUCUCGGAGUGAGCGUAACUCCGAUCCAACGGAUUGUCCUAAGCGGAGAAAACGGAUUAAAAAUAGAUAUCCAUGUGAUCAUCCCCUAUGAAG…	768	0.00112223	8.25495e-05	928	305.287	245.138	354.444	292.116	439.877	366.312	454.065	367.292	441.511	358.305	432.265	348.023	447.788	362.798	0.38036	0.381944	0.476969	0.474005	0.31919	0.328973	0.453155	0.465803	0.478244	0.489294	0.466543	0.475766	0.472394	0.48253	0.000928745
157	310336T3	humanHBB_Eterna_Nluc_HBB_F30Pepper_9890042_AK1-NL-V2	NLuc Eterna	0.596177	0.051923	1	4	772	GGGACAUUUGCUUCUGACACAACUGUGUUCACUAGCAACCUCAAACAGACACCAUGUGGCUUGUUAGUUUAGCCAUUGUUACAGCCUGCGCAGGCGCAAUGGCCGUAUACCCGUACGAUGUCCCUGACUAUGCCGGCUAUCCCUAUGACGUCCCAGACUACGCAGGCUCCUACCCGUAUGACGUACCAGAUUACGCCGGGUCAGGUGUUUUCACACUUGAAGACUUCGUCGGGGACUGGCGUCAAACUGCAGGAUAUAAUCUUGAUCAGGUCUUAGAGCAAGGAGGAGUGUCUAGUUUGUUUCAGAAUCUCGGUGUUUCAGUGACUCCGAUCCAGCGAAUUGUGCUAAGUGGUGAAAAUGGGCUGAAGAUCGACAUCCAUGUCAUCAUCCCGUAUGAAG…	768	0.000776272	6.76081e-05	928	312.733	253.47	347.397	284.661	468.068	387.235	480.569	396.32	454.176	373.42	460.168	373.549	467.372	384.87	0.370653	0.37435	0.504212	0.504383	0.330039	0.336997	0.486392	0.495871	0.516042	0.517854	0.486224	0.489414	0.501133	0.503634	0.000642432
158	310172T3	humanHBB_Eterna_Nluc_HBB_F30Pepper_9961451_Design 1	NLuc Eterna	0.591309	0.043612	1	4	772	GGGACAUUUGCUUCUGACACAACUGUGUUCACUAGCAACCUCAAACAGACACCAUGUGGUUAGUGAGCCUGGCCAUCGUGACCGCAUGCGCGGGCGCGAUGGCCGUGUAUCCGUACGACGUGCCGGAUUACGCGGGGUAUCCGUACGACGUGCCGGACUACGCAGGCUCCUAUCCAUAUGAUGUCCCAGAUUAUGCCGGGUCUGGCGUCUUCACCCUCGAAGACUUCGUGGGUGACUGGCGCCAGACCGCCGGCUAUAAUCUGGACCAGGUUCUGGAACAGGGUGGAGUGUCCAGCCUGUUCCAGAACCUGGGGGUCUCCGUCACGCCGAUCCAGAGGAUCGUCCUCAGCGGGGAGAAUGGCUUGAAGAUCGACAUUCAUGUCAUUAUCCCCUAUGAGG…	768	0.000769934	5.67865e-05	928	266.584	205.322	254.356	188.002	322.353	234.481	395.978	304.636	378.124	289.654	374.064	286.348	387.051	297.145	0.244794	0.27409	0.305314	0.347363	0.267347	0.287268	0.372849	0.403086	0.396662	0.4267	0.377153	0.407461	0.386908	0.417081	0.000637186
159	310055T3	humanHBB_Eterna_Nluc_HBB_F30Pepper_9928517_-434 kCal	NLuc Eterna	0.643946	0.095552	1	4	772	GGGACAUUUGCUUCUGACACAACUGUGUUCACUAGCAACCUCAAACAGACACCAUGUGGUUGGUGAGCCUCGCCAUCGUCACCGCAUGUGCGGGGGCGAUGGCGGUGUAUCCGUACGACGUGCCGGACUACGCCGGCUACCCAUACGACGUGCCGGACUACGCGGGCUCCUAUCCAUAUGAUGUCCCAGAUUACGCCGGGUCUGGCGUCUUCACCCUCGAAGACUUCGUGGGUGAUUGGCGCCAGACCGCCGGCUAUAAUCUGGACCAGGUUCUGGAGCAGGGUGGAGUUUCCAGCCUGUUCCAGAACCUGGGGGUCUCCGUCACUCCGAUACAGCGGAUCGUCCUCAGUGGGGAAAAUGGCUUGAAGAUAGACAUUCAUGUCAUUAUCCCCUAUGAGG…	768	0.000838471	0.000124417	928	271.799	210.537	261.218	194.796	322.216	236.346	400.641	311.317	388.49	300.46	386.777	299.167	394.565	305.888	0.25364	0.281485	0.307742	0.347216	0.274137	0.292887	0.389541	0.416785	0.405361	0.431725	0.391224	0.418631	0.398292	0.425178	0.000693907
160	310054T3	humanHBB_Eterna_Nluc_HBB_F30Pepper_9929982_-439.8 kCal	NLuc Eterna	0.646744	0.092816	1	4	772	GGGACAUUUGCUUCUGACACAACUGUGUUCACUAGCAACCUCAAACAGACACCAUGUGGUUAGUGAGCCUGGCCAUCGUCACCGCAUGUGCGGGGGCGAUGGCCGUGUAUCCGUACGACGUGCCGGACUACGCCGGCUACCCAUACGACGUGCCGGACUACGCAGGCUCCUAUCCAUAUGAUGUCCCAGAUUAUGCCGGGUCUGGCGUCUUCACCCUCGAAGACUUCGUGGGUGAUUGGCGCCAGACCGCCGGCUAUAAUCUGGACCAGGUUCUGGAGCAGGGUGGAGUUUCCAGCCUGUUCCAGAACCUGGGGGUCUCCGUCACUCCGAUACAGCGGAUCGUCCUCAGUGGGGAGAAUGGCUUGAAGAUAGAUAUUCAUGUCAUUAUCCCCUAUGAGG…	768	0.000842115	0.000120854	928	271.107	209.845	258.82	192.387	322.275	235.141	400.559	310.742	388.653	300.273	380.615	293.04	394.606	305.507	0.250504	0.278901	0.306173	0.347279	0.273236	0.292141	0.381563	0.410145	0.404612	0.431637	0.39098	0.418807	0.397796	0.425222	0.000696922
161	310030T3	humanHBB_Eterna_Nluc_HBB_F30Pepper_9965876_ Another NanoLuciferase to save the world	NLuc Eterna	0.63091	0.032314	1	4	772	GGGACAUUUGCUUCUGACACAACUGUGUUCACUAGCAACCUCAAACAGACACCAUGUGGCUCGUAUCUCUGGCUAUCGUGACCGCUUGUGCAGGCGCCAUGGCCGUGUACCCUUACGACGUCCCAGAUUACGCUGGCUACCCUUACGAUGUGCCGGACUAUGCCGGAUCAUACCCAUAUGAUGUGCCUGACUACGCUGGGUCUGGAGUGUUCACACUUGAGGAUUUCGUGGGCGAUUGGAGACAGACAGCAGGAUAUAACCUAGAUCAGGUGCUGGAGCAGGGUGGCGUGAGUUCACUAUUCCAAAAUCUGGGUGUGUCAGUGACCCCAAUUCAACGCAUUGUCUUGAGUGGAGAGAACGGUUUGAAAAUAGAUAUUCACGUCAUCAUCCCUUACGAGG…	768	0.000821497	4.20755e-05	928	302.859	244.957	339.595	281.027	462.16	378.3	464.469	376.447	447.299	364.082	434.169	351.98	455.884	370.265	0.36592	0.365943	0.492578	0.498017	0.318955	0.326357	0.458308	0.467854	0.490165	0.500506	0.474065	0.482003	0.482115	0.491254	0.00067986
162	310194T3	humanHBB_Eterna_Nluc_HBB_F30Pepper_9949673_NanoLuc 10v2	NLuc Eterna	0.724627	0.085017	1	4	772	GGGACAUUUGCUUCUGACACAACUGUGUUCACUAGCAACCUCAAACAGACACCAUGUGGUUAGUGUCUCUUGCUAUUGUGACAGCCUGUGCUGGGGCUAUGGCUGUGUACCCUUAUGAUGUGCCAGAUUACGCCGGCUACCCAUACGACGUGCCCGAUUACGCGGGAUCUUACCCAUAUGACGUUCCUGAUUACGCUGGUUCCGGGGUCUUUACACUCGAAGAUUUUGUUGGAGACUGGCGGCAGACCGCAGGGUAUAAUCUAGACCAGGUGCUGGAGCAGGGCGGCGUCUCCAGCCUUUUUCAAAACCUGGGCGUCUCCGUUACACCAAUUCAGAGGAUCGUAUUGAGUGGAGAAAAUGGGUUGAAGAUUGACAUUCAUGUCAUUAUUCCAUAUGAGG…	768	0.000943525	0.000110699	928	308.827	246.002	349.198	289.206	456.631	384.648	465.342	388.071	445.416	367.106	445.513	351.165	455.379	377.589	0.37657	0.376291	0.500844	0.49206	0.320315	0.332788	0.457246	0.480078	0.505301	0.501446	0.478002	0.479974	0.491652	0.49071	0.000780848
163	310076T3	humanHBB_Eterna_Nluc_HBB_F30Pepper_9914814_JL-RS3 #resuffle	NLuc Eterna	0.660892	0.113981	1	4	772	GGGACAUUUGCUUCUGACACAACUGUGUUCACUAGCAACCUCAAACAGACACCAUGUGGCUUGUGUCUUUAGCAAUCGUGACAGCGUGUGCCGGCGCCAUGGCUGUGUAUCCAUACGACGUCCCCGAUUAUGCGGGAUACCCUUAUGACGUACCCGAUUACGCGGGAUCAUACCCAUACGACGUGCCCGACUACGCAGGCUCUGGCGUCUUCACCUUGGAGGAUUUCGUGGGAGACUGGCGGCAAACAGCUGGAUACAAUCUGGACCAGGUGCUAGAACAGGGAGGCGUCAGUUCCCUCUUUCAGAACCUAGGUGUAAGUGUAACUCCAAUCCAGAGAAUCGUUUUAUCUGGAGAAAACGGCUUGAAAAUCGACAUUCAUGUUAUUAUCCCUUAUGAGG…	768	0.000860536	0.000148413	928	315.945	255.685	362.949	298.488	476.615	389.498	473.966	387.365	450.836	368.973	463.13	372.33	462.401	378.169	0.388656	0.391109	0.507158	0.513594	0.332923	0.340458	0.484805	0.499062	0.504382	0.510739	0.480434	0.485815	0.492408	0.498277	0.000712168
164	310170T3	humanHBB_Eterna_Nluc_HBB_F30Pepper_9961471_Design 11	NLuc Eterna	0.571898	0.045521	1	4	772	GGGACAUUUGCUUCUGACACAACUGUGUUCACUAGCAACCUCAAACAGACACCAUGUGGUUAGUGAGCCUGGCCAUCGUGACCGCAUGCGCGGGCGCGAUGGCCGUGUAUCCGUACGACGUGCCGGAUUACGCGGGGUAUCCGUACGACGUGCCGGACUACGCAGGCUCCUAUCCAUAUGAUGUCCCAGAUUAUGCCGGGUCUGGCGUCUUCACCCUCGAAGACUUCGUGGGUGACUGGCGCCAGACCGCCGGCUAUAAUCUGGACCAGGUUCUGGAACAGGGUGGAGUGUCCAGCCUGUUCCAGAACCUGGGGGUCUCCGUCACGCCGAUCCAGAGGAUCGUCCUCAGUGGGGAAAAUGGCUUGAAGAUCGAUAUUCAUGUCAUUAUCCCCUAUGAGG…	768	0.000744659	5.92721e-05	928	266.295	205.103	249.492	183.048	318.137	230.271	393.753	301.778	377.391	288.106	370.741	283.231	385.572	294.942	0.238344	0.268849	0.299832	0.34282	0.267061	0.286956	0.36879	0.399506	0.392941	0.424303	0.375137	0.406672	0.384039	0.415487	0.000616269
165	310146T3	humanHBB_Eterna_Nluc_HBB_F30Pepper_9888714_Steve's Nano #3	NLuc Eterna	0.639677	0.059237	1	4	772	GGGACAUUUGCUUCUGACACAACUGUGUUCACUAGCAACCUCAAACAGACACCAUGUGGCUAGUAAGUCUGGCAAUAGUCACGGCAUGUGCAGGCGCAAUGGCAGUAUACCCAUACGAUGUGCCGGACUACGCAGGAUACCCCUACGACGUCCCGGACUACGCAGGAUCCUAUCCCUAUGACGUCCCAGAUUACGCUGGGUCGGGAGUAUUCACACUUGAAGACUUCGUUGGGGAUUGGAGGCAGACCGCUGGGUACAACCUAGACCAAGUCCUUGAACAAGGAGGAGUGUCAAGUCUAUUCCAAAAUCUCGGAGUGAGCGUAACUCCGAUCCAACGGAUUGUCCUAAGCGGAGAAAACGGACUAAAAAUAGAUAUCCAUGUGAUCAUCCCCUAUGAAG…	768	0.000832913	7.71315e-05	928	310.534	250.938	360.916	297.455	434.76	361.345	450.85	363.887	437.587	353.368	440.009	356.56	444.219	358.628	0.387311	0.388918	0.470502	0.468491	0.326742	0.334627	0.46427	0.474147	0.473811	0.485829	0.460115	0.471538	0.466963	0.478684	0.000689307
166	310323T3	humanHBB_Eterna_Nluc_HBB_F30Pepper_9891051_ Work in progress	NLuc Eterna	0.917864	0.183329	1	4	772	GGGACAUUUGCUUCUGACACAACUGUGUUCACUAGCAACCUCAAACAGACACCAUGUGGUUAGUAAGCCUCGCGAUCGUGACGGCGUGCGCGGGGGCAAUGGCAGUCUAUCCUUACGAUGUUCCAGACUAUGCCGGUUAUCCCUAUGACGUCCCGGAUUAUGCAGGCUCCUACCCUUACGACGUACCUGACUAUGCAGGUAGCGGAGUAUUUACACUCGAGGAUUUUGUAGGGGAUUGGCGACAGACAGCAGGCUACAAUUUAGACCAGGUAUUAGAACAAGGUGGAGUAUCCAGUUUAUUCCAGAAUCUCGGGGUGUCCGUAACUCCGAUCCAAAGGAUUGUCCUGAGCGGUGAAAAUGGGCUGAAGAUCGACAUCCAUGUCAUCAUCCCGUAUGAAG…	768	0.00119514	0.00023871	928	311.82	253.908	361.157	303.244	451.434	377.546	469.236	382.811	446.466	365.004	452.857	371.045	457.851	373.908	0.394849	0.389178	0.491597	0.48646	0.33061	0.336013	0.483131	0.487992	0.498452	0.505642	0.475265	0.481105	0.486859	0.493373	0.000989078
167	310174T3	humanHBB_Eterna_Nluc_HBB_F30Pepper_9961436_Design 21	NLuc Eterna	0.819566	0.22053	1	4	772	GGGACAUUUGCUUCUGACACAACUGUGUUCACUAGCAACCUCAAACAGACACCAUGUGGUUAGUGAGCCUGGCCAUCGUGACCGCAUGCGCGGGCGCGAUGGCCGUGUAUCCGUACGACGUGCCGGAUUACGCGGGGUAUCCGUACGACGUGCCGGACUACGCAGGCUCCUAUCCAUAUGAUGUCCCAGAUUAUGCCGGGUCUGGCGUCUUCACCCUCGAAGACUUCGUGGGUGACUGGCGCCAGACAGCCGGCUAUAAUCUGGACCAGGUUCUGGAACAGGGUGGAGUGUCCAGCCUGUUCCAGAACCUGGGGGUCUCCGUCACGCCGAUCCAGAGGAUCGUCCUCAGCGGGGAGAAUGGCUUGAAGAUCGACAUUCAUGUCAUUAUCCCCUAUGAGG…	768	0.00106714	0.000287148	928	264.878	203.616	253.215	186.941	320.414	232.779	394.327	302.877	376.326	287.417	368.195	280.604	385.326	295.147	0.243413	0.272861	0.303098	0.345274	0.265125	0.285429	0.36537	0.396762	0.394371	0.424921	0.374241	0.405523	0.384306	0.415222	0.000883153
168	310173T3	humanHBB_Eterna_Nluc_HBB_F30Pepper_9961441_Design 22	NLuc Eterna	0.445883	0.034833	1	4	772	GGGACAUUUGCUUCUGACACAACUGUGUUCACUAGCAACCUCAAACAGACACCAUGUGGUUAGUGAGCCUGGCCAUCGUGACCGCAUGCGCGGGCGCGAUGGCCGUGUAUCCGUACGACGUGCCGGAUUACGCGGGGUAUCCGUACGACGUGCCGGACUACGCAGGCUCCUAUCCAUAUGAUGUCCCAGAUUAUGCCGGGUCUGGCGUCUUCACCCUCGAAGACUUCGUGGGUGACUGGCGCCAGACAGCCGGCUAUAAUCUGGACCAGGUUCUGGAGCAGGGUGGAGUGUCCAGCCUGUUCCAGAACCUGGGGGUCUCCGUCACGCCGAUCCAGAGGAUCGUCCUCAGCGGGGAGAAUGGCUUGAAGAUCGACAUUCAUGUCAUUAUCCCCUAUGAGG…	768	0.000580577	4.53555e-05	928	265.748	204.486	252.48	185.749	321.049	233.221	394.753	303.646	377.532	289.055	372.667	284.951	386.143	296.351	0.241861	0.272069	0.303673	0.345958	0.266258	0.286367	0.37103	0.401581	0.395372	0.42538	0.376374	0.406824	0.385873	0.416102	0.000480477
169	310313T3	humanHBB_Eterna_Nluc_HBB_F30Pepper_9892598_Ver290	NLuc Eterna	0.516496	0.019118	1	4	772	GGGACAUUUGCUUCUGACACAACUGUGUUCACUAGCAACCUCAAACAGACACCAUGUGGCUGGUGAGCUUGGCCAUCGUGACCGCAUGUGCGGGCGCGAUGGCCGUCUACCCAUACGAUGUCCCCGACUACGCGGGGUACCCGUAUGACGUACCGGACUACGCAGGGUCCUAUCCUUACGACGUGCCGGACUAUGCUGGGUCCGGCGUCUUCACACUAGAAGACUUCGUCGGGGACUGGCGGCAAACCGCCGGCUACAACCUGGACCAAGUCCUCGAACAGGGGGGCGUGUCCAGUCUGUUUCAGAAUCUCGGGGUGUCAGUCACCCCGAUACAAAGGAUUGUCCUGAGCGGUGAAAACGGGUUGAAGAUUGACAUACAUGUCAUCAUCCCGUAUGAGG…	768	0.000672521	2.48932e-05	928	285.998	224.791	307.806	248.332	366.479	296.547	437.499	354.906	416.753	333.279	408.686	322.318	427.126	344.092	0.323349	0.331687	0.38613	0.394912	0.292697	0.308188	0.419685	0.440395	0.462117	0.471443	0.433957	0.449087	0.448037	0.460265	0.000556569
170	310040T3	humanHBB_Eterna_Nluc_HBB_F30Pepper_9947806_Inverted's - Brourd mod - -359.2 total kcal	NLuc Eterna	0.519968	0.016721	1	4	772	GGGACAUUUGCUUCUGACACAACUGUGUUCACUAGCAACCUCAAACAGACACCAUGUGGCUAGUUUCACUAGCGAUCGUGACCGCCUGCGCCGGCGCAAUGGCCGUCUACCCCUACGACGUGCCCGAUUACGCCGGCUACCCCUACGACGUCCCGGACUAUGCCGGAUCCUAUCCGUAUGACGUCCCCGACUACGCCGGCUCCGGCGUAUUCACCCUGGAGGACUUCGUAGGGGACUGGCGGCAAACCGCCGGUUACAACCUGGACCAAGUGCUCGAGCAGGGAGGUGUCUCGAGCCUUUUCCAGAACCUAGGCGUCUCCGUCACUCCGAUCCAACGGAUCGUCCUGAGUGGCGAGAACGGCCUCAAGAUUGACAUCCAUGUCAUUAUUCCCUAUGAAG…	768	0.000677042	2.17721e-05	928	293.936	231.961	312.431	243.536	384.096	298.307	444.559	357.938	419.053	335.5	414.519	324.837	431.806	346.719	0.317105	0.336671	0.38842	0.413896	0.302033	0.316742	0.422965	0.44668	0.466066	0.47905	0.436849	0.451565	0.451457	0.465308	0.00056031
171	310257T3	humanHBB_Eterna_Nluc_HBB_F30Pepper_9917453_DE4.2	NLuc Eterna	0.526184	0.048301	1	4	772	GGGACAUUUGCUUCUGACACAACUGUGUUCACUAGCAACCUCAAACAGACACCAUGUGGCUGGUGUCAUUGGCCAUCGUGACUGCCUGCGCCGGGGCAAUGGCAGUGUAUCCUUAUGAUGUUCCCGACUACGCAGGCUACCCCUACGAUGUCCCCGAUUAUGCCGGGUCGUAUCCUUACGAUGUGCCGGAUUAUGCUGGUUCAGGCGUCUUUACUUUGGAAGAUUUCGUGGGUGACUGGCGCCAGACAGCCGGAUAUAACCUCGAUCAGGUGCUGGAACAGGGAGGUGUGAGCUCGUUAUUCCAGAAUCUUGGCGUUAGCGUUACCCCAAUUCAACGAAUCGUGCUGAGCGGAGAGAAUGGACUGAAGAUAGAUAUUCAUGUCAUCAUUCCAUACGAAG…	768	0.000685135	6.28919e-05	928	308.501	248.793	326.981	265.592	426.91	347.47	464.94	380.058	446.059	361.559	442.701	356.612	455.5	370.809	0.345823	0.35235	0.452435	0.460032	0.323949	0.332437	0.464339	0.477048	0.494868	0.501013	0.47078	0.480667	0.482824	0.49084	0.000567009
172	310192T3	humanHBB_Eterna_Nluc_HBB_F30Pepper_9949701_NanoLuc 8v2	NLuc Eterna	0.547183	0.096263	1	4	772	GGGACAUUUGCUUCUGACACAACUGUGUUCACUAGCAACCUCAAACAGACACCAUGUGGCUCGUUUCUUUGGCCAUUGUGACCGCAUGCGCUGGAGCCAUGGCUGUUUACCCUUACGACGUUCCAGACUAUGCCGGGUACCCUUAUGACGUACCUGAUUAUGCGGGGUCCUAUCCCUACGAUGUGCCUGACUACGCAGGGUCUGGCGUGUUUACGCUGGAAGAUUUUGUUGGAGAUUGGCGCCAGACUGCCGGAUACAACUUAGACCAGGUCCUCGAGCAGGGCGGCGUAUCUUCCCUAUUUCAAAAUCUCGGAGUCUCUGUGACACCUAUCCAGCGGAUCGUAUUGAGCGGAGAAAACGGUUUGAAGAUUGAUAUCCACGUCAUUAUUCCGUAUGAAG…	768	0.000712478	0.000125342	928	305.678	246.576	345.68	284.72	446.474	369.942	470.569	384.377	441.663	359.291	441.329	356.41	456.116	371.834	0.370729	0.3725	0.481695	0.481114	0.321063	0.329395	0.464075	0.47557	0.50049	0.507079	0.467827	0.47593	0.484159	0.491504	0.000589637
173	310031T3	humanHBB_Eterna_Nluc_HBB_F30Pepper_9965648_C203	NLuc Eterna	0.963193	0.224616	1	4	772	GGGACAUUUGCUUCUGACACAACUGUGUUCACUAGCAACCUCAAACAGACACCAUGUGGCUGGUCUCCCUUGCCAUAGUGACCGCCUGUGCCGGGGCCAUGGCCGUUUACCCAUACGAUGUUCCGGACUAUGCGGGUUACCCCUAUGAUGUCCCGGACUAUGCAGGGAGCUAUCCAUAUGACGUUCCAGAUUACGCCGGAUCUGGAGUCUUCACGCUUGAAGAUUUCGUUGGGGACUGGCGUCAAACGGCCGGCUACAAUCUGGACCAAGUCCUUGAGCAAGGAGGUGUGUCCAGUUUGUUUCAGAACCUCGGGGUGUCAGUCACACCGAUCCAGAGGAUAGUCCUGAGCGGUGAGAACGGGUUGAAGAUAGAUAUACACGUCAUCAUCCCGUAUGAGG…	768	0.00125416	0.000292469	928	296.677	235.522	338.89	272.634	405.988	316.367	445.596	356.286	421.95	336.249	423.229	336.134	433.773	346.268	0.354993	0.365184	0.411936	0.437488	0.30667	0.319695	0.437675	0.456065	0.463914	0.480168	0.437825	0.454687	0.450869	0.467428	0.00103792
174	310304T3	humanHBB_Eterna_Nluc_HBB_F30Pepper_9895164_Astros-50-69-open	NLuc Eterna	0.818695	0.08388	1	4	772	GGGACAUUUGCUUCUGACACAACUGUGUUCACUAGCAACCUCAAACAGACACCAUGUGGCUUGUAUCUCUUGCCAUCGUGACCGCGUGUGCGGGCGCGAUGGCGGUUUACCCGUACGAUGUGCCGGAUUAUGCCGGCUAUCCGUACGACGUGCCGGAUUAUGCCGGCAGUUACCCGUACGACGUGCCGGACUAUGCUGGGUCCGGCGUCUUCACACUUGAAGACUUUGUGGGGGACUGGCGGCAAACCGCCGGUUACAAUCUGGAUCAAGUCCUUGAACAAGGAGGUGUAUCCAGUUUGUUCCAAAAUCUUGGAGUGUCUGUAACUCCAAUACAAAGGAUUGUUCUGAGCGGUGAAAAUGGGCUGAAGAUCGACAUCCAUGUCAUCAUCCCAUAUGAAG…	768	0.00106601	0.000109219	928	304.381	242.207	325.676	266.487	393.942	327.552	461.715	380.881	438.924	357.766	438.046	349.442	450.319	369.324	0.346988	0.350944	0.4265	0.424507	0.315374	0.327997	0.455002	0.472032	0.495939	0.497538	0.465841	0.472978	0.48089	0.485258	0.000882214
175	310282T3	humanHBB_Eterna_Nluc_HBB_F30Pepper_9902963_-423.7 kCal	NLuc Eterna	0.372691	0.035977	1	4	772	GGGACAUUUGCUUCUGACACAACUGUGUUCACUAGCAACCUCAAACAGACACCAUGUGGCUCGUCAGUCUGGCCAUCGUUACGGCGUGUGCCGGCGCCAUGGCCGUCUAUCCCUAUGACGUGCCAGAUUACGCCGGCUACCCGUACGAUGUGCCAGACUAUGCGGGUUCGUACCCGUAUGACGUGCCAGAUUACGCUGGAUCAGGGGUCUUCACUCUCGAAGACUUUGUUGGAGACUGGCGGCAGACCGCCGGCUACAACUUAGACCAGGUUUUGGAACAGGGAGGAGUAUCCUCCCUGUUCCAAAACCUGGGCGUGAGUGUGACCCCUAUCCAGCGGAUAGUCCUCUCGGGGGAAAAUGGCCUGAAGAUAGACAUUCACGUCAUUAUUCCCUACGAGG…	768	0.000485275	4.68451e-05	928	280.675	218.255	268.74	205.176	327.385	246.425	403.789	319.924	392.859	309.497	389.841	303.185	398.324	314.71	0.267156	0.28959	0.320866	0.352785	0.284186	0.302452	0.394772	0.420087	0.416568	0.435118	0.40299	0.42334	0.409779	0.429229	0.000401607
176	930011D1	humanHBB_RiboTree_Nluc_HBB_F30Pepper_RiboTree_E_bpunpaired_max_1	NLuc Eterna	0.703	0.080821	1	4	772	GGGACAUUUGCUUCUGACACAACUGUGUUCACUAGCAACCUCAAACAGACACCAUGUGGCUUGUAUCUUUAGCAAUCGUAACUGCCUGCGCUGGAGCAAUGGCCGUAUACCCUUAUGACGUACCUGACUAUGCCGGAUAUCCCUAUGAUGUGCCUGACUACGCUGGAAGCUACCCUUAUGAUGUGCCUGACUAUGCUGGGAGUGGAGUAUUUACAUUAGAAGAUUUCGUUGGCGAUUGGCGACAAACGGCUGGCUACAAUUUAGAUCAAGUAUUAGAACAAGGAGGAGUAUCGAGCCUAUUUCAGAACCUAGGCGUAAGCGUCACGCCGAUUCAACGCAUUGUAUUAAGUGGAGAAAAUGGAUUAAAGAUUGAUAUUCAUGUUAUAAUUCCGUACGAGG…	768	0.000915365	0.000105236	928	332.125	276.169	400.395	342.167	553.722	472.608	471.619	386.05	459.689	379.817	477.756	400.66	465.654	382.934	0.445529	0.43146	0.615375	0.596683	0.359595	0.357894	0.521693	0.514823	0.50267	0.50821	0.494554	0.495355	0.498612	0.501782	0.000757543
177	930012D1	humanHBB_RiboTree_Nluc_HBB_F30Pepper_RiboTree_E_bpunpaired_max_2	NLuc Eterna	0.809432	0.076434	1	4	772	GGGACAUUUGCUUCUGACACAACUGUGUUCACUAGCAACCUCAAACAGACACCAUGUGGCUUGUGUCACUCGCCAUUGUAACGGCAUGCGCAGGAGCGAUGGCUGUAUACCCAUACGACGUACCGGACUACGCAGGCUACCCAUAUGACGUUCCCGACUAUGCAGGCUCAUACCCUUACGACGUGCCAGACUAUGCCGGAUCAGGUGUGUUUACAUUAGAAGACUUCGUGGGCGAUUGGAGACAAACGGCAGGCUAUAACCUUGACCAAGUGUUAGAACAAGGCGGUGUAAGUUCAUUAUUUCAAAACUUGGGCGUAAGCGUAACACCAAUACAAAGAAUAGUACUAAGCGGAGAAAACGGUUUAAAGAUAGAUAUCCAUGUUAUAAUACCAUAUGAAG…	768	0.00105395	9.95234e-05	928	330.005	272.714	404.687	344.628	544.496	462.758	459.968	373.92	447.793	367.69	473.75	393.032	453.88	370.805	0.448734	0.436086	0.602549	0.586741	0.355097	0.355609	0.51176	0.510507	0.486876	0.495655	0.478763	0.482536	0.482819	0.489095	0.000872233
178	930013D1	humanHBB_RiboTree_Nluc_HBB_F30Pepper_RiboTree_E_bpunpaired_max_3	NLuc Eterna	0.857687	0.07979	1	4	772	GGGACAUUUGCUUCUGACACAACUGUGUUCACUAGCAACCUCAAACAGACACCAUGUGGUUGGUAUCCUUAGCAAUAGUUACAGCAUGUGCAGGCGCAAUGGCGGUUUACCCUUACGACGUCCCAGAUUAUGCAGGUUACCCAUAUGAUGUACCAGAUUAUGCCGGGAGCUACCCGUAUGACGUACCUGAUUAUGCAGGCUCAGGAGUAUUUACCUUGGAAGAUUUCGUGGGCGACUGGCGACAAACUGCAGGCUAUAACCUUGACCAAGUACUAGAACAAGGAGGCGUAUCAUCACUAUUUCAGAACCUCGGAGUAUCAGUAACACCAAUACAACGCAUAGUCCUUAGCGGAGAAAAUGGGCUCAAAAUAGACAUCCAUGUUAUUAUACCAUACGAAG…	768	0.00111678	0.000103893	928	329.91	272.318	408.268	348.25	553.251	465.385	469.481	383.943	457.822	377.599	467.757	384.945	463.652	380.771	0.453451	0.439944	0.605971	0.596175	0.354581	0.355507	0.501231	0.504049	0.499926	0.505907	0.491665	0.493343	0.495795	0.499625	0.000924232
179	930014D1	humanHBB_RiboTree_Nluc_HBB_F30Pepper_RiboTree_E_dG_min_1	NLuc Eterna	0.598654	0.047625	1	4	772	GGGACAUUUGCUUCUGACACAACUGUGUUCACUAGCAACCUCAAACAGACACCAUGUGGUUGGUAUCGCUGGCCAUAGUGACGGCGUGCGCCGGUGCUAUGGCCGUGUACCCAUAUGAUGUGCCGGAUUACGCCGGCUAUCCAUAUGACGUCCCGGACUAUGCGGGCAGCUACCCGUAUGACGUCCCGGACUACGCCGGGUCUGGCGUCUUCACCCUUGAGGACUUUGUGGGUGACUGGCGCCAGACCGCAGGUUAUAACCUGGAUCAGGUUCUGGAACAAGGAGGAGUCUCCUCAUUGUUCCAGAACCUGGGCGUCUCUGUGACGCCGAUCCAGCGGAUCGUCUUGUCCGGAGAGAACGGACUGAAGAUCGAUAUCCACGUGAUCAUUCCUUACGAAG…	768	0.000779497	6.20117e-05	928	293.161	234.338	299.564	238.707	370.817	291.198	450.928	365.851	423.797	339.211	417.676	334.622	437.363	352.531	0.310816	0.322806	0.379164	0.399587	0.305128	0.315907	0.435706	0.450082	0.476368	0.485914	0.441681	0.456678	0.459024	0.471296	0.000645101
180	930015D1	humanHBB_RiboTree_Nluc_HBB_F30Pepper_RiboTree_E_dG_min_2	NLuc Eterna	0.512271	0.036334	1	4	772	GGGACAUUUGCUUCUGACACAACUGUGUUCACUAGCAACCUCAAACAGACACCAUGUGGCUAGUGAGCUUGGCGAUCGUCACCGCCUGCGCCGGCGCCAUGGCGGUGUAUCCCUAUGAUGUACCCGACUACGCAGGGUACCCGUACGAUGUUCCCGACUACGCCGGGAGCUAUCCCUACGAUGUGCCAGAUUAUGCUGGCUCGGGAGUGUUCACUCUCGAAGACUUCGUAGGCGACUGGCGCCAGACGGCCGGGUAUAACCUGGACCAGGUUCUGGAGCAGGGAGGCGUUUCCUCUCUGUUCCAGAACCUGGGCGUCAGCGUGACUCCCAUCCAGCGCAUAGUUCUGAGUGGAGAGAAUGGCUUGAAGAUCGAUAUUCAUGUGAUCAUCCCUUAUGAGG…	768	0.00066702	4.73099e-05	928	289.32	227.045	286.528	221.586	345.789	264.51	427.608	339.448	402.71	317.965	396.366	308.492	415.159	328.706	0.288524	0.308758	0.344414	0.372618	0.295632	0.311768	0.401682	0.427119	0.441989	0.460785	0.414016	0.433954	0.428003	0.447369	0.000552016
181	930016D1	humanHBB_RiboTree_Nluc_HBB_F30Pepper_RiboTree_E_dG_min_3	NLuc Eterna	0.499108	0.040351	1	4	772	GGGACAUUUGCUUCUGACACAACUGUGUUCACUAGCAACCUCAAACAGACACCAUGUGGUUGGUGUCUCUGGCCAUCGUGACGGCGUGCGCCGGCGCGAUGGCCGUAUACCCGUACGAUGUGCCUGACUACGCAGGCUAUCCGUACGAUGUGCCGGACUAUGCCGGCUCAUAUCCCUACGACGUUCCUGAUUACGCCGGAUCCGGCGUAUUCACGUUGGAGGAUUUCGUAGGCGAUUGGCGCCAGACGGCCGGAUAUAAUCUGGAUCAGGUUCUGGAACAGGGAGGCGUCAGCUCCCUCUUCCAGAACCUGGGCGUCUCAGUGACGCCCAUCCAGAGGAUCGUCCUAUCUGGCGAAAAUGGGCUGAAGAUUGACAUUCAUGUCAUCAUCCCAUACGAAG…	768	0.00064988	5.25404e-05	928	292.359	232.202	298.406	234.391	357.571	277.076	438.11	350.65	409.904	324.475	406.503	321.184	424.007	337.562	0.305197	0.321558	0.360776	0.385313	0.302347	0.315042	0.418209	0.438042	0.456576	0.472101	0.422493	0.441706	0.439534	0.456904	0.000537832
182	930017D1	humanHBB_RiboTree_Nluc_HBB_F30Pepper_RiboTree_E_MBP_max_1	NLuc Eterna	0.763532	0.051447	1	4	772	GGGACAUUUGCUUCUGACACAACUGUGUUCACUAGCAACCUCAAACAGACACCAUGUGGCUAGUUUCUCUAGCGAUAGUCACGGCGUGUGCCGGAGCCAUGGCGGUUUACCCAUAUGAUGUGCCCGAUUACGCUGGAUACCCGUAUGAUGUUCCUGAUUAUGCGGGAUCGUAUCCAUAUGAUGUCCCAGACUACGCAGGUAGUGGCGUAUUUACCUUGGAGGACUUUGUUGGUGAUUGGCGGCAAACAGCUGGCUACAAUCUGGAUCAGGUUCUUGAGCAAGGUGGAGUCUCAUCGCUAUUCCAGAAUUUAGGUGUUAGCGUAACACCUAUACAAAGAAUCGUACUAUCUGGAGAAAAUGGUCUUAAGAUAGACAUCCAUGUCAUAAUACCUUAUGAAG…	768	0.000994182	6.69883e-05	928	324.01	268.323	353.77	298.875	460.177	373.326	468.104	381.546	448.92	368.869	465.177	390.25	458.512	375.208	0.389161	0.381218	0.486101	0.49588	0.349379	0.349149	0.508138	0.501268	0.496805	0.504422	0.480299	0.48375	0.488552	0.494086	0.000822772
183	930018D1	humanHBB_RiboTree_Nluc_HBB_F30Pepper_RiboTree_E_MBP_max_2	NLuc Eterna	0.719878	0.040196	1	4	772	GGGACAUUUGCUUCUGACACAACUGUGUUCACUAGCAACCUCAAACAGACACCAUGUGGUUGGUCUCUUUAGCCAUAGUCACAGCGUGUGCUGGAGCCAUGGCAGUGUAUCCGUACGAUGUGCCUGACUAUGCAGGUUACCCUUAUGAUGUCCCUGACUAUGCUGGGAGCUAUCCAUAUGACGUGCCCGACUACGCUGGGAGUGGUGUAUUCACUUUAGAGGACUUUGUGGGCGACUGGCGCCAGACGGCUGGUUACAAUCUCGAUCAAGUGCUCGAACAAGGCGGCGUAAGCUCCCUCUUCCAGAACCUUGGCGUAUCUGUUACACCAAUCCAGAGGAUUGUAUUGUCCGGAGAAAACGGCCUCAAGAUAGAUAUACACGUGAUUAUACCCUACGAAG…	768	0.000937341	5.23385e-05	928	316.309	254.283	352.451	286.061	458.48	371.665	463.969	377.789	447.764	364.612	455.682	367.979	455.867	371.201	0.372475	0.379796	0.483939	0.494052	0.331098	0.340851	0.479139	0.491037	0.491913	0.499966	0.474756	0.482505	0.483334	0.491236	0.000775731
184	930019D1	humanHBB_RiboTree_Nluc_HBB_F30Pepper_RiboTree_E_MBP_max_3	NLuc Eterna	0.636944	0.05308	1	4	772	GGGACAUUUGCUUCUGACACAACUGUGUUCACUAGCAACCUCAAACAGACACCAUGUGGCUGGUUAGCUUAGCAAUUGUCACGGCGUGCGCCGGCGCGAUGGCGGUUUACCCUUAUGACGUCCCUGAUUACGCCGGUUAUCCAUAUGACGUGCCCGACUAUGCGGGCAGUUACCCAUACGAUGUACCCGACUACGCAGGCUCCGGCGUGUUCACUCUGGAGGACUUCGUCGGCGACUGGAGGCAAACAGCGGGAUACAAUCUCGAUCAGGUUCUAGAACAGGGAGGAGUUUCGAGCCUAUUUCAAAACCUUGGCGUAAGUGUGACACCUAUACAGAGAAUUGUGCUGAGCGGCGAAAACGGUUUAAAGAUAGAUAUUCACGUGAUUAUACCUUACGAGG…	768	0.000829354	6.91146e-05	928	315.516	252.597	345.47	277.544	456.422	365.131	463.698	377.409	451.477	367.568	460.345	369.187	457.588	372.489	0.361386	0.372273	0.47543	0.491834	0.328903	0.339996	0.480712	0.496061	0.491418	0.499675	0.478605	0.486506	0.485011	0.49309	0.000686362
185	930020D1	humanHBB_RiboTree_Nluc_HBB_F30Pepper_RiboTree_E_bpunpaired_min_1	NLuc Eterna	0.605453	0.029513	1	4	772	GGGACAUUUGCUUCUGACACAACUGUGUUCACUAGCAACCUCAAACAGACACCAUGUGGCUUGUGAGUCUUGCUAUUGUCACAGCUUGUGCAGGAGCAAUGGCAGUUUAUCCAUAUGAUGUUCCUGAUUACGCCGGGUACCCAUAUGACGUACCUGACUACGCCGGGUCCUAUCCGUACGACGUGCCGGACUAUGCAGGAUCUGGCGUAUUCACGCUUGAGGACUUCGUGGGUGACUGGCGGCAGACCGCCGGUUACAACCUCGAUCAGGUCCUUGAGCAAGGAGGAGUGAGCUCGCUCUUCCAGAACUUAGGCGUAUCAGUGACUCCUAUACAACGGAUUGUCCUCAGCGGUGAGAACGGCCUCAAAAUCGAUAUUCAUGUUAUCAUACCUUAUGAAG…	768	0.00078835	3.84284e-05	928	285.9	229.381	269.255	214.292	339.726	263.65	410.931	332.005	398.344	318.47	402.043	328.84	404.637	325.238	0.279026	0.290145	0.343294	0.366084	0.298673	0.308082	0.428178	0.433236	0.432298	0.442814	0.414675	0.429249	0.423486	0.436032	0.000652428
186	930022D1	humanHBB_RiboTree_Nluc_HBB_F30Pepper_RiboTree_E_bpunpaired_min_3	NLuc Eterna	0.783859	0.029132	1	4	772	GGGACAUUUGCUUCUGACACAACUGUGUUCACUAGCAACCUCAAACAGACACCAUGUGGCUUGUGAGCCUUGCCAUUGUCACCGCAUGUGCUGGUGCAAUGGCGGUUUACCCAUAUGAUGUCCCUGAUUACGCCGGAUACCCGUAUGAUGUUCCAGAUUAUGCCGGGUCUUACCCGUAUGACGUGCCAGACUAUGCAGGGUCAGGAGUGUUUACUCUUGAGGACUUUGUUGGUGACUGGCGUCAAACGGCCGGGUAUAAUCUAGAUCAGGUUCUGGAGCAAGGAGGAGUCUCCUCCUUGUUCCAGAACCUCGGUGUAUCGGUAACUCCGAUACAGCGAAUCGUUCUGUCCGGUGAGAACGGACUGAAGAUUGACAUUCAUGUCAUAAUACCAUACGAAG…	768	0.00102065	3.79323e-05	928	291.809	231.375	278.611	213.149	340.665	255.083	435.964	350.298	414.96	329.228	414.684	328.711	425.462	339.763	0.277538	0.300228	0.33214	0.367096	0.30127	0.31445	0.428009	0.446858	0.456117	0.469789	0.428682	0.447155	0.4424	0.458472	0.000844676
187	930023D1	humanHBB_RiboTree_Nluc_HBB_F30Pepper_RiboTree_E_dG_max_1	NLuc Eterna	0.655317	0.028198	1	4	772	GGGACAUUUGCUUCUGACACAACUGUGUUCACUAGCAACCUCAAACAGACACCAUGUGGUUAGUAUCAUUAGCAAUAGUUACAGCAUGCGCGGGAGCAAUGGCAGUUUAUCCUUAUGAUGUACCUGACUACGCUGGAUACCCUUAUGACGUACCUGAUUAUGCUGGAUCAUACCCAUACGAUGUGCCCGAUUAUGCUGGAAGUGGUGUAUUUACUUUAGAAGACUUUGUUGGAGAUUGGAGACAGACUGCAGGAUAUAAUCUAGAUCAAGUGCUAGAACAAGGAGGAGUUAGUUCAUUAUUUCAAAAUUUAGGCGUCAGUGUAACACCAAUUCAAAGAAUAGUAUUAAGCGGAGAAAAUGGAUUAAAGAUAGAUAUACAUGUUAUUAUACCUUACGAAG…	768	0.000853277	3.67161e-05	928	338.755	278.722	377.578	315.862	537.841	458.39	454.504	370.72	450.319	370.91	478.062	395.172	452.412	370.815	0.411278	0.406873	0.596862	0.57957	0.36292	0.365038	0.514547	0.515153	0.482708	0.489768	0.482956	0.485258	0.482832	0.487513	0.000706161
188	930024D1	humanHBB_RiboTree_Nluc_HBB_F30Pepper_RiboTree_E_dG_max_2	NLuc Eterna	0.677782	0.056067	1	4	772	GGGACAUUUGCUUCUGACACAACUGUGUUCACUAGCAACCUCAAACAGACACCAUGUGGCUUGUAUCAUUAGCAAUCGUUACAGCAUGUGCGGGAGCAAUGGCAGUUUACCCUUAUGAUGUCCCAGAUUAUGCAGGCUAUCCUUACGACGUACCCGAUUAUGCCGGAUCUUAUCCAUAUGACGUUCCAGAUUAUGCAGGGAGUGGAGUAUUUACAUUAGAAGACUUUGUUGGUGAUUGGAGACAAACAGCAGGAUAUAAUUUAGAUCAAGUGUUAGAACAAGGAGGAGUUAGCAGUUUAUUUCAGAAUUUAGGAGUCAGCGUUACACCGAUACAGAGAAUUGUGCUGAGCGGAGAGAAUGGAUUAAAGAUAGAUAUACAUGUGAUAAUACCUUACGAAG…	768	0.000882529	7.30039e-05	928	334.749	274.667	378.838	314.498	536.55	461.763	460.138	376.735	457.675	378.357	481.292	401.28	458.907	377.546	0.409502	0.40823	0.601254	0.578179	0.35764	0.360721	0.5225	0.518634	0.490541	0.495838	0.492652	0.493185	0.491596	0.494511	0.000730369
189	930026D1	humanHBB_RiboTree_Nluc_HBB_F30Pepper_RiboTree_E_MBP_min_1	NLuc Eterna	0.710463	0.054907	1	4	772	GGGACAUUUGCUUCUGACACAACUGUGUUCACUAGCAACCUCAAACAGACACCAUGUGGCUAGUCUCCCUUGCCAUCGUGACCGCGUGCGCGGGCGCUAUGGCCGUAUAUCCCUAUGACGUUCCCGAUUAUGCUGGAUAUCCAUAUGAUGUUCCAGACUAUGCAGGGAGCUACCCGUAUGAUGUUCCAGACUAUGCUGGAAGUGGAGUCUUCACGCUCGAAGAUUUCGUCGGAGAUUGGCGGCAAACAGCCGGAUACAACCUGGACCAGGUAUUGGAACAAGGUGGCGUGUCAUCGUUGUUUCAGAAUUUGGGAGUGUCCGUCACUCCAAUACAACGUAUAGUUCUUUCUGGUGAGAACGGUUUGAAGAUUGAUAUUCACGUAAUAAUCCCGUACGAAG…	768	0.000925082	7.14935e-05	928	310.076	249.431	332.567	267.826	461.477	378.442	474.013	386.103	453.273	370.692	440.043	353.664	463.643	378.397	0.348732	0.358369	0.492763	0.497281	0.32478	0.334134	0.4605	0.474184	0.502738	0.51079	0.482672	0.488441	0.492705	0.499615	0.000765585
190	930027D1	humanHBB_RiboTree_Nluc_HBB_F30Pepper_RiboTree_E_MBP_min_2	NLuc Eterna	0.739821	0.032497	1	4	772	GGGACAUUUGCUUCUGACACAACUGUGUUCACUAGCAACCUCAAACAGACACCAUGUGGUUAGUGUCGCUAGCGAUUGUUACGGCGUGCGCUGGAGCCAUGGCUGUAUAUCCAUAUGAUGUCCCAGACUAUGCUGGCUAUCCUUACGAUGUGCCAGACUAUGCGGGCUCAUACCCUUAUGACGUCCCUGAUUAUGCCGGAAGCGGCGUCUUUACUCUUGAAGACUUUGUAGGCGAUUGGCGGCAGACCGCUGGUUAUAACCUGGAUCAAGUACUUGAACAGGGAGGAGUCUCCUCAUUGUUUCAGAAUUUAGGAGUAUCGGUGACACCGAUACAAAGAAUCGUCUUGAGUGGCGAGAACGGUUUAAAGAUUGACAUACAUGUCAUUAUACCAUAUGAAG…	768	0.000963309	4.23138e-05	928	332.429	269.385	357.522	290.683	473.773	390.155	489.951	404.908	468.868	388.147	484.902	396.026	479.409	396.528	0.378493	0.385261	0.508014	0.510532	0.350762	0.358221	0.515659	0.522524	0.527224	0.527965	0.5054	0.505245	0.516312	0.516605	0.000797221
191	101003T1	CoV2_3XHANluc_F30-Pepper_10045918_ Astromon_ Astros-design-mod	COV2 Eterna	0.522004	0.023387	1	269	942	GGGAAUAUAGCUUCGUACCUGAACAGGUAAAGAAGCAAUAAAUAAUAGAUCUGAUAAAGAUCAGUGGGAAAAAACCACAUUAAGACCUGCGCAGCUGUCACUCCGCGACGUGCGUAGUGCACUCCGGCAGCGUGAUUAGUAAAUAAUCGCUGCACGUAACAAUACACGAGUAACUCGUCAUUCAUAAGCAGGCUGCUUACGGGAUAAACCGUGUUGCAGCCGAUCAUCAGCGCGAAUAGGUCACGUCAGGGUGUAACCGAAAGGUAAGAUGGCCGUUUACCCAUACGAUGUUCCUGACUAUGCGGGCUAUCCCUAUGACGUCCCUGACUAUGCUGGAUCCUAUCCCUAUGACGUUCCAGAUUACGCUGGAUCUGGCGUCUUCACACUCGAAGAUUUCGU…	673	0.000775637	3.47504e-05	1098	377.334	0	441.46	0	535.45	0	549.094	0	518.04	0	533.015	0	533.567	0	0	0.402059	0	0.48766	0	0.343656	0	0.485441	0	0.500085	0	0.471803	0	0.485944	0.000475413
192	120165B1	hHBB_Nluc_ENE_Wilusz	NLuc Barna lab	0.510479	0.017373	1	54	724	GGGACAUUUGCUUCUGACACAACUGUGUUCACUAGCAACCUCAAACAGACACCAUGGCCGUUUACCCAUACGAUGUUCCUGACUAUGCGGGCUAUCCCUAUGACGUCCCGGACUAUGCAGGCUCCUAUCCAUAUGACGUUCCAGAUUACGCUGGAUCUGGCGUCUUCACACUCGAAGAUUUCGUUGGGGACUGGCGACAGACAGCCGGCUACAACCUGGACCAAGUCCUUGAACAGGGAGGUGUGUCCAGUUUGUUUCAGAAUCUCGGGGUGUCCGUAACUCCGAUCCAAAGGAUUGUCCUGAGCGGUGAAAAUGGGCUGAAGAUCGACAUCCAUGUCAUCAUCCCGUAUGAAGGUCUGAGCGGCGACCAAAUGGGCCAGAUCGAAAAAAUUUUUAAGG…	670	0.000761909	2.59299e-05	920	298.886	213.821	343.937	255.96	435.652	322.918	454.139	323.749	428.391	307.568	420.393	300.873	441.265	315.658	0.38203	0.373844	0.481967	0.473535	0.319137	0.324876	0.449064	0.456949	0.483207	0.49363	0.459057	0.465642	0.471132	0.479636	0.000554868
