# Supplementary material for: Deep learning models for predicting RNA degradation via dual crowdsourcing
Source: Nat Mach Intell. 2022 Dec 14;4(12):1174–84. doi: 10.1038/s42256-022-00571-8 (PMC9771809; doi:10.1038/s42256-022-00571-8)
Supplement: Source Data Extended Data Fig. 1 — Raw data of summed degradation rates and degradation rates calculated by dropout rate from reverse transcription. [file 42256_2022_571_MOESM6_ESM.xlsx]

## Sheet: Sheet1
Barcode	Human readable name	Expt readout	RNA type	start_pos	end_pos	kdeg_sum-RT-MAP-seq-deg_Mg_pH10	kdeg-RTdropout-RT-MAP-seq-deg_Mg_pH10	kdeg_sum-RT-MAP-seq-deg_Mg_50C	kdeg-RTdropout-RT-MAP-seq-deg_Mg_50C	kdeg_sum-RT-MAP-seq-1M7	kdeg-RTdropout-RT-MAP-seq-1M7	RNA_sequence
10207086	First submission for RYOS 2	RT-MAP-seq-deg_Mg_pH10	Eterna Roll your own structure 2	1	103	0.044046	0.047603	0.027574	0.042438	0.029225	0.04106	GGAAAUUUUCGCGGGACGGGCGGCCGGGCGGAGGCGGCGCGAGGGCGGGAGGACGGGCGCGGAGCGGGCGCGAGGCAGGGCGGCCGGCGGAGCGCGGGUUCGCCCGCGCAAAAGAAACAACAACAACAAC
10207088	Ckn's second design	RT-MAP-seq-deg_Mg_pH10	Eterna Roll your own structure 2	1	103	0.037487	0.056858	0.025166	0.04774	0.027223	0.0439	GGAAAUUUUCGCGGGACGGGCGGCAGGGCUGAGGUUUCGCGAGGGCGGGAGGACGGGCGCGUUGCAGAAGCGAUGCAGGGCGGCCGGCGGAGCGCGCGUUCGCGCGCGCAAAAGAAACAACAACAACAAC
10207093	3rd design	RT-MAP-seq-deg_Mg_pH10	Eterna Roll your own structure 2	1	103	0.053705	0.055159	0.039904	0.051104	0.042954	0.051188	GGAAAUUUUCGCGAGACAAGCGGCAGGGCUGAGAUUACGCGAGGGCGGGCGGAGGCGCGCGAUACUGAAGCGAAGGAGUGACGCACGCGGACCGCGGGUUCGCCCGCGGAAAAGAAACAACAACAACAAC
10207098	4th design	RT-MAP-seq-deg_Mg_pH10	Eterna Roll your own structure 2	1	103	0.050474	0.056125	0.033681	0.049042	0.040574	0.048361	GGAAAUUUUCGCGAGACCAGCGGCAGGGCUGAGCUAACGCGAGGGCGGGCGGAGACGCGCGAACCUGAAGCGACGACGUGACUCACGCGGACCGCGUGUUCGCACGCGGAAAAGAAACAACAACAACAAC
10207103	5th design	RT-MAP-seq-deg_Mg_pH10	Eterna Roll your own structure 2	1	103	0.053057	0.060917	0.035741	0.050967	0.040082	0.046693	GGAAAUUUUCGCGAGACCAGCGGCAGGGCUGAGCUAACGCGAGGGCGGGCGGAGACGCGCGAAACUGUGGCGACGACGUGACUCACGCGGACCGCGUUUUCGAACGCGGAAAAGAAACAACAACAACAAC
10207108	6th design (i think)	RT-MAP-seq-deg_Mg_pH10	Eterna Roll your own structure 2	1	103	0.055019	0.062979	0.032833	0.050577	0.032808	0.04338	GGAAAUUUUCGCGGGACGUGCGGCAGGGCACACCUAACGGGAGGGCGGGCGGAGACGCCCGAAACUGGAGGGACGACGUGACUCCCGCGGACCGCGAUUUCGAUCGCGGAAAAGAAACAACAACAACAAC
10207120	„ÉΩ(‚úøÔæü‚ñΩÔæü)„Éé	RT-MAP-seq-deg_Mg_pH10	Eterna Roll your own structure 2	1	103	0.058778	0.069685	0.039117	0.054995	0.039686	0.048811	GGAAAUUUUCGCGUGACGUGCGGCAUGGCACACCUAACGGGAGGGCCUUUGGAGACGAUGGAAACUUGAGGGACGACUUGACUCGCGCUGACGCCGAUUUCGAUCGGCGAAAAGAAACAACAACAACAAC
10207173	16S Snippet 1	RT-MAP-seq-deg_Mg_pH10	Eterna Roll your own structure 2	1	103	0.06712	0.074787	0.05151	0.068102	0.046529	0.053369	GGAAAAAUUGAAGAGUUUGAUCAUGGCUCAGAUUGAACGCUGGCGGCAGGCCUAACACAUGCAAGUCGAACGGUAACAGGAAGAAGCUUGCCUAGCUGUUCGCAGCUAGAAAAGAAACAACAACAACAAC
10207178	Kozak all the way 1a (humanrat) #barcode	RT-MAP-seq-deg_Mg_pH10	Eterna Roll your own structure 2	1	103	0.035006	0.04744	0.021552	0.038313	0.027191	0.028766	GGAAAGACACCAUGGGACACCAUGGGACACCAUGGGACACCAUGGGACACCAUGGGACACCAUGGGACACCAUGGGACACCAUGGGACACCGCACGUGUUCGCACGUGCAAAAGAAACAACAACAACAAC
10207180	Kozak all the way 1b (humanrat) #barcode	RT-MAP-seq-deg_Mg_pH10	Eterna Roll your own structure 2	1	103	0.032387	0.042616	0.02014	0.036741	0.027716	0.028174	GGAAAGACACCAUGGGACACCAUGGGACACCAUGGGACACCAUGGGACACCAUGGGACACCAUGGGACACCAUGGGACACCAUGGGACACCCGAGCUGUUCGCAGCUCGAAAAGAAACAACAACAACAAC
10207182	Kozak all the way 1c (humanrat) #barcode	RT-MAP-seq-deg_Mg_pH10	Eterna Roll your own structure 2	1	103	0.034205	0.048271	0.021529	0.040342	0.026552	0.026691	GGAAAGACACCAUGGGACACCAUGGGACACCAUGGGACACCAUGGGACACCAUGGGACACCAUGGGACACCAUGGGACACCAUGGGACACCGAUCAUCUUCGGAUGAUCAAAAGAAACAACAACAACAAC
10207189	Kozak all the way 2a #barcode	RT-MAP-seq-deg_Mg_pH10	Eterna Roll your own structure 2	1	103	0.028541	0.04029	0.020458	0.035834	0.027658	0.026067	GGAAAACCAUGGACCAUGGACCAUGGACCAUGGACCAUGGACCAUGGACCAUGGACCAUGGACCAUGGACCAUGGACCAUGGACCAUGGACCAUGUACUUCGGUACAUGAAAAGAAACAACAACAACAAC
10207191	Kozak all the way 2b #barcode	RT-MAP-seq-deg_Mg_pH10	Eterna Roll your own structure 2	1	103	0.035423	0.047552	0.019001	0.036652	0.029631	0.025726	GGAAAACCAUGGACCAUGGACCAUGGACCAUGGACCAUGGACCAUGGACCAUGGACCAUGGACCAUGGACCAUGGACCAUGGACCAUGGACGUACAUGUUCGCAUGUACAAAAGAAACAACAACAACAAC
10207193	Kozak all the way 2c #barcode	RT-MAP-seq-deg_Mg_pH10	Eterna Roll your own structure 2	1	103	0.03631	0.049019	0.01821	0.035212	0.02988	0.031144	GGAAAACCAUGGACCAUGGACCAUGGACCAUGGACCAUGGACCAUGGACCAUGGACCAUGGACCAUGGACCAUGGACCAUGGACCAUGGACCAUCGACUUCGGUCGAUGAAAAGAAACAACAACAACAAC
10207199	MRookwood RUOS Rnd2 dScore 41.7	RT-MAP-seq-deg_Mg_pH10	Eterna Roll your own structure 2	1	103	0.053737	0.074264	0.026545	0.048155	0.031975	0.034656	GGAAAUUGGGAUACCCUUUGGUUAACCCUUUGGUUAACUCUUUGGUUAACUCUUUGGCGCGCGGCUUAAGGGUUUUCCAUAGUGUUUCCCAGAUAGUCUUCGGAUUAUCAAAAGAAACAACAACAACAAC
10207203	MRookwood RYOS Rnd2 dScore 41.7 b	RT-MAP-seq-deg_Mg_pH10	Eterna Roll your own structure 2	1	103	0.049118	0.070534	0.024759	0.045962	0.028412	0.030138	GGAAAUUGGGAUACCCUUUGGUUAACCCUUUGGUUAACUCUUUGGUUAACUCUUUGGCGCGCGGCUUAAGGGUUUUCCAUAGUGUUUCCCAGAGGGUCUUCGGAUCCUCAAAAGAAACAACAACAACAAC
10207205	16S Snippet 2	RT-MAP-seq-deg_Mg_pH10	Eterna Roll your own structure 2	1	103	0.051781	0.060997	0.029961	0.041569	0.029048	0.035926	GGAAAGUCGAACGGUAACAGGAAGAAGCUUGCUUCUUUGCUGACGAGUGGCGGACGGGUGAGUAAUGUCUGGGAAACUGCCUGAUGGAGGGCACUGACUUCGGUCAGUGAAAAGAAACAACAACAACAAC
10207209	Consolidated	RT-MAP-seq-deg_Mg_pH10	Eterna Roll your own structure 2	1	103	0.061674	0.076692	0.033688	0.052417	0.03079	0.034279	GGAAAAGUAGUUGGUGGCCAGUAGUUAGGUGUGUUACACACCUGACAAGGCCACGGGAGCAAUGCUCACCGUGGCCAGCCACCAGCUACAAGCUGGCCUUCGGGCCAGCAAAAGAAACAACAACAACAAC
10207211	MRookwood RYOS Rnd2 dScore 41.7 d	RT-MAP-seq-deg_Mg_pH10	Eterna Roll your own structure 2	1	103	0.05897	0.08166	0.028486	0.04953	0.030311	0.034307	GGAAAUUGGGAUACCCUUUGGUUAACCCUUUGGUUAACUCUUUGGUUAACUCUUUGGCGCGCGGCUUAAGGGUUUUCCAUAGUGUUUCCCAGACGUUCUUCGGAGCGUCAAAAGAAACAACAACAACAAC
10207213	MRookwood RYOS Rnd2 dScore 41.7 e	RT-MAP-seq-deg_Mg_pH10	Eterna Roll your own structure 2	1	103	0.057348	0.0756	0.029465	0.049779	0.031055	0.032416	GGAAAUUGGGAUACCCUUUGGUUAACCCUUUGGUUAACUCUUUGGUUAACUCUUUGGCGCGCGGCUUAAGGGUUUUCCAUAGUGUUUCCCAGACGUUGUUCGCAGCGUCAAAAGAAACAACAACAACAAC
10207222	MRookwood RYOS Rnd2 dScore 41.7 g	RT-MAP-seq-deg_Mg_pH10	Eterna Roll your own structure 2	1	103	0.047453	0.081873	0.025091	0.055036	0.026557	0.032293	GGAAAUUGGGAUACCCUUCGGUUGACGUGUUGUGUCGCUCUUUGGUGACCUCUUUGGCGCGUGGCGCACGCGUCUUCCGUAGUGUUUCUCAGACGUGUUUCGACACGUCAAAAGAAACAACAACAACAAC
10207227	MRookwood RYOS Rnd2 dScore 41.3	RT-MAP-seq-deg_Mg_pH10	Eterna Roll your own structure 2	1	103	0.047949	0.080039	0.02473	0.052176	0.025587	0.030358	GGAAAUUGGGAUACCCUUCGGAUGACGUGUUGUGAUGCUCUUUGGUGACCUCUUUGGCGCGUAUCGCACACGUCUUCCGUAGUGUUUCUCAGACUUGUUUCGACAAGUCAAAAGAAACAACAACAACAAC
10207229	MRookwood RYOS Rnd2 dScore 41.9	RT-MAP-seq-deg_Mg_pH10	Eterna Roll your own structure 2	1	103	0.056796	0.043309	0.043069	0.040531	0.04669	0.035474	GGAAAGGCGGCCGCGGGCCGGGCGGCGCGCGGCCCGGCGCGGUGGCGACCACUAUGGCGCGUCGGGCGCGCGCCGCCCGCGGCGCGGCUCAGGGCGCGUUCGCGCGCCCAAAAGAAACAACAACAACAAC
10207235	MRookwood RYOS Rnd2 dScore 45.1	RT-MAP-seq-deg_Mg_pH10	Eterna Roll your own structure 2	1	103	0.040313	0.04869	0.02726	0.04266	0.03017	0.04063	GGAAAGGCGGCGGCGGGCCGGGCGGCGCGCGGCCCGGCGCGGUGGCGCGCACUAUGGCGCGUCGGGCGCGCGCGGCCCGCGGCGCGGCUGAGCCCGCGUUCGCGCGGGCAAAAGAAACAACAACAACAAC
10207237	MRookwood RYOS Rnd2 dScore 46.8	RT-MAP-seq-deg_Mg_pH10	Eterna Roll your own structure 2	1	103	0.051397	0.038511	0.038123	0.045776	0.07388	0.06267	GGAAAGGGCGCGGCGGGCCGGGCGGCGCGCGGCGCGGCGCGGUGGCGCGCACUAUGGCGCGUCGCGCGCGCGCGGCCCGCCGGGCGGCUGAGCGCGCCUUCGGGCGCGCAAAAGAAACAACAACAACAAC
10207239	MRookwood RYOS Rnd2 dScore 46.8 b	RT-MAP-seq-deg_Mg_pH10	Eterna Roll your own structure 2	1	103	0.066874	0.064185	0.05185	0.061496	0.055592	0.048227	GGAAAGGGCGCGGCGGGCCGGGCGGCGCGCGGCGCGGCGCGGUGGCGCGCACUAUGGCGCGUCGCGCGCGCGCGGCCCGCCGGGCGGCUGAGGGCGCCUUCGGGCGCCCAAAAGAAACAACAACAACAAC
10207241	MRookwood RYOS Rnd2 dScore 46.8 c	RT-MAP-seq-deg_Mg_pH10	Eterna Roll your own structure 2	1	103	0.038769	0.04271	0.037067	0.056202	0.035187	0.040132	GGAAAGGGCGCGGCGGGCCGGGCGGCGCGCGGCGCGGCGCGGUGGCGCGCACUAUGGCGCGUCGCGCGCGCGCGGCCCGCCGGGCGGCUGAGGCCGCCUUCGGGCGGCCAAAAGAAACAACAACAACAAC
10207243	MRookwood RYOS Rnd2 dScore 46.8 d	RT-MAP-seq-deg_Mg_pH10	Eterna Roll your own structure 2	1	103	0.055125	0.038511	0.027719	0.024491	0.0327	0.021065	GGAAAGGGCGCGGCGGGCCGGGCGGCGCGCGGCGCGGCGCGGUGGCGCGCACUAUGGCGCGUCGCGCGCGCGCGGCCCGCCGGGCGGCUGAGGCGGCCUUCGGGCCGCCAAAAGAAACAACAACAACAAC
10207245	MRookwood RYOS Rnd2 dScore 47.6	RT-MAP-seq-deg_Mg_pH10	Eterna Roll your own structure 2	1	103	0.049331	0.045878	0.03167	0.038077	0.050003	0.051093	GGAAAGGGCGCGGCGCGCCGGCCGGCGCGCGGCGCGGCGCGGUGGCGCGCACUAUGGCGCGUGGCGCGCGGGCGGCGCGGCGGGCGGCUGAGGCGGGCUUCGGCCCGCCAAAAGAAACAACAACAACAAC
10207247	MRookwood RYOS Rnd2 dScore 47.6 b	RT-MAP-seq-deg_Mg_pH10	Eterna Roll your own structure 2	1	103	0.045031	0.033663	0.028761	0.030939	0.045522	0.042402	GGAAAGGGCGCGGCGCGCCGGCCGGCGCGCGGCGCGGCGCGGUGGCGCGCACUAUGGCGCGUGGCGCGCGGGCGGCGCGGCGGGCGGCUGAGGCCGGCUUCGGCCGGCCAAAAGAAACAACAACAACAAC
10207249	16S snippet 3	RT-MAP-seq-deg_Mg_pH10	Eterna Roll your own structure 2	1	103	0.075284	0.085395	0.04085	0.055296	0.037301	0.043056	GGAAAGUAACGGCUCACCUAGGCGACGAUCCCUAGCUGGUCUGAGAGGAUGACCAGCCACACUGGAACUGAGACACGGUCCAGACUCCUACCUGACUGUUCGCAGUCAGAAAAGAAACAACAACAACAAC
10207251	One Big-O Long Boy	RT-MAP-seq-deg_Mg_pH10	Eterna Roll your own structure 2	1	103	0.01486	0.036597	0.010703	0.029713	0.016848	0.021058	GGAAAGGCGCGUCCAGGUGGAGGGUCCAGCUGCCGCGUGCGGCCGCGAAAGCGGCUGUAUGUGGUAGUUGGAUUCUCUACCUGGAUGCGCCGGCGGCGUUCGCGCCGCCAAAAGAAACAACAACAACAAC
10207253	MRookwood RYOS Rnd2 dScore 47.6 c	RT-MAP-seq-deg_Mg_pH10	Eterna Roll your own structure 2	1	103	0.074108	0.051049	0.053054	0.043784	0.035658	0.040965	GGAAAGGGCGCGGCGCGCCGGCCGGCGCGCGGCGCGGCGCGGUGGCGCGCACUAUGGCGCGUGGCGCGCGGGCGGCGCGGCGGGCGGCUGAGCCCGGCUUCGGCCGGGCAAAAGAAACAACAACAACAAC
10207255	MRookwood RYOS Rnd2 dScore 47.6 d	RT-MAP-seq-deg_Mg_pH10	Eterna Roll your own structure 2	1	103	0.041094	0.044602	0.026832	0.042119	0.036374	0.044057	GGAAAGGGCGCGGCGCGCCGGCCGGCGCGCGGCGCGGCGCGGUGGCGCGCACUAUGGCGCGUGGCGCGCGGGCGGCGCGGCGGGCGGCUGAGCCCGCCUUCGGGCGGGCAAAAGAAACAACAACAACAAC
10207257	MRookwood RYOS Rnd2 dScore 47.6 e	RT-MAP-seq-deg_Mg_pH10	Eterna Roll your own structure 2	1	103	0.058559	0.056503	0.032407	0.038307	0.061066	0.0641	GGAAAGGGCGCGGCGCGCCGGCCGGCGCGCGGCGCGGCGCGGUGGCGCGCACUAUGGCGCGUGGCGCGCGGGCGGCGCGGCGGGCGGCUGAGCGCGGCUUCGGCCGCGCAAAAGAAACAACAACAACAAC
10207261	MRookwood RYOS Rnd2 dScore 49.6	RT-MAP-seq-deg_Mg_pH10	Eterna Roll your own structure 2	1	103	0.096194	0.055073	0.052989	0.026192	0.094256	0.055073	GGAAACGGCGCGGCGCGCCGGCCGGCGCGCCGCGCGGCGCGGUGGCGCGCACUAUGGCGCGUCGCGCGCGGGCGGCGCGGCGGGCGGCUCAGGGCGGCUUCGGCCGCCCAAAAGAAACAACAACAACAAC
10207263	MRookwood RYOS Rnd2 dScore 46.7	RT-MAP-seq-deg_Mg_pH10	Eterna Roll your own structure 2	1	103	0.052173	0.049624	0.021867	0.024984	0.036364	0.035991	GGAAACGGCGCGGCGCGCGGGCCGGCGCGCCGCGCGGCGCGGUGGCGCGCACUAUGGCGCGUCGCGCGCGGGCGGCGCGGCGGGCCGCUCAGCGGGCCUUCGGGCCCGCAAAAGAAACAACAACAACAAC
10207267	MRookwood RYOS Rnd2 dScore 46.7 b	RT-MAP-seq-deg_Mg_pH10	Eterna Roll your own structure 2	1	103	0.046548	0.044027	0.028106	0.031756	0.035356	0.02928	GGAAACGGCGCGGCGCGCGGGCCGGCGCGCCGCGCGGCGCGGUGGCGCGCACUAUGGCGCGUCGCGCGCGGGCGGCGCGGCGGGCCGCUCAGCGAGCCUUCGGGCUCGCAAAAGAAACAACAACAACAAC
10207269	MRookwood RYOS Rnd2 dScore 46.7 c	RT-MAP-seq-deg_Mg_pH10	Eterna Roll your own structure 2	1	103	0.0518	0.045139	0.032112	0.038988	0.043394	0.035091	GGAAACGGCGCGGCGCGCGGGCCGGCGCGCCGCGCGGCGCGGUGUGCCGGACUAUGCCGGCGCGCGCGCGGGCGGCGCGGCGGGCCGCUCAGCGACGCUUCGGCGUCGCAAAAGAAACAACAACAACAAC
10207271	MRookwood RYOS Rnd2 dScore 46.7 d	RT-MAP-seq-deg_Mg_pH10	Eterna Roll your own structure 2	1	103	0.045264	0.042262	0.03323	0.046679	0.04134	0.037602	GGAAACGGCGCGGCGCGCGGGCCGGCGCGCCGCGCGGCGCGGUGUGCCGGACUAUGCCGGCGCGCGCGCGGGCGGCGCGGCGGGCCGCUCAGGGACGCUUCGGCGUCCCAAAAGAAACAACAACAACAAC
10207273	MRookwood RYOS Rnd2 dScore 46.9	RT-MAP-seq-deg_Mg_pH10	Eterna Roll your own structure 2	1	103	0.043579	0.041496	0.022795	0.027707	0.03535	0.034909	GGAAACGGCGCGGCGCGCGGGCCGGCGCGCCGCGCGGCGCGGUGUGCCGGACUAUGCCGGCGCACGCGCGGGCGGCGCGGCGGGCCGCUCAGCCACGCUUCGGCGUGGCAAAAGAAACAACAACAACAAC
10207277	16s snippet 5	RT-MAP-seq-deg_Mg_pH10	Eterna Roll your own structure 2	1	103	0.054679	0.05838	0.042134	0.052667	0.040928	0.044831	GGAAAGGGAGGAAGGGAGUAAAGUUAAUACCUUUGCUCAUUGACGUUACCCGCAGAAGAAGCACCGGCUAACUCCGUGCCAGCAGCCGCGGCACUGUGUUCGCACAGUGAAAAGAAACAACAACAACAAC
10207284	16s snippet 6	RT-MAP-seq-deg_Mg_pH10	Eterna Roll your own structure 2	1	103	0.0651	0.07687	0.049661	0.059158	0.047352	0.055072	GGAAACGGUAAUACGGAGGGUGCAAGCGUUAAUCGGAAUUACUGGGCGUAAAGCGCACGCAGGCGGUUUGUUAAGUCAGAUGUGAAAUCCCGACCUAGUUCGCUAGGUCAAAAGAAACAACAACAACAAC
10207286	16s snippet 7	RT-MAP-seq-deg_Mg_pH10	Eterna Roll your own structure 2	1	103	0.045268	0.067092	0.039447	0.063093	0.04513	0.049524	GGAAAGAGCAAACAGGAUUAGAUACCCUGGUAGUCCACGCCGUAAACGAUGUCGACUUGGAGGUUGUGCCCUUGAGGCGUGGCUUCCGGAGGUCACAGUUCGCUGUGACAAAAGAAACAACAACAACAAC
10207288	16s snippet 8	RT-MAP-seq-deg_Mg_pH10	Eterna Roll your own structure 2	1	103	0.052741	0.072531	0.037711	0.060454	0.040441	0.047594	GGAAAGGGCCCGCACAAGCGGUGGAGCAUGUGGUUUAAUUCGAUGCAACGCGAAGAACCUUACCUGGUCUUGACAUCCACGGAAGUUUUCAGAUCACGUUCGCGUGAUCAAAAGAAACAACAACAACAAC
10207290	16s snippet 9	RT-MAP-seq-deg_Mg_pH10	Eterna Roll your own structure 2	1	103	0.057476	0.094135	0.038578	0.072176	0.040467	0.048209	GGAAAGAGAUGAGAAUGUGCCUUCGGGAACCGUGAGACAGGUGCUGCAUGGCUGUCGUCAGCUCGUGUUGUGAAAUGUUGGGUUAAGUCCCGUACACGUUCGCGUGUACAAAAGAAACAACAACAACAAC
10207292	16s snippet 10	RT-MAP-seq-deg_Mg_pH10	Eterna Roll your own structure 2	1	103	0.038816	0.059222	0.022796	0.045176	0.029639	0.044939	GGAAAGCAACGAGCGCAACCCUUAUCCUUUGUUGCCAGCGGUCCGGCCGGGAACUCAAAGGAGACUGCCAGUGAUAAACUGGAGGAAGGUGGAUCUCGUUCGCGAGAUCAAAAGAAACAACAACAACAAC
10207294	16s snippet 11	RT-MAP-seq-deg_Mg_pH10	Eterna Roll your own structure 2	1	103	0.05391	0.060081	0.041318	0.055584	0.046383	0.051632	GGAAAGGGAUGACGUCAAGUCAUCAUGGCCCUUACGACCAGGGCUACACACGUGCUACAAUGGCGCAUACAAAGAGAAGCGACCUCGCGAGCAGUCUGUUCGCAGACUGAAAAGAAACAACAACAACAAC
10207299	16s snippet 12	RT-MAP-seq-deg_Mg_pH10	Eterna Roll your own structure 2	1	103	0.063339	0.07583	0.046161	0.062899	0.046598	0.053348	GGAAAAGCAAGCGGACCUCAUAAAGUGCGUCGUAGUCCGGAUUGGAGUCUGCAACUCGACUCCAUGAAGUCGGAAUCGCUAGUAAUCGUGGCACAGUGUUCGCACUGUGAAAAGAAACAACAACAACAAC
10207303	16s snippet 13	RT-MAP-seq-deg_Mg_pH10	Eterna Roll your own structure 2	1	103	0.055906	0.068214	0.043291	0.056441	0.042335	0.04923	GGAAAAUCAGAAUGCCACGGUGAAUACGUUCCCGGGCCUUGUACACACCGCCCGUCACACCAUGGGAGUGGGUUGCAAAAGAAGUAGGUAGCACUCUGUUCGCAGAGUGAAAAGAAACAACAACAACAAC
10207305	16s snippet 14	RT-MAP-seq-deg_Mg_pH10	Eterna Roll your own structure 2	1	103	0.0349	0.050072	0.030788	0.046737	0.027331	0.030891	GGAAACCCGUCACACCAUGGGAGUGGGUUGCAAAAGAAGUAGGUAGCUUAACCUUCGGGAGGGCGCUUACCACUUUGUGAUUCAUGACUGGCACACUGUUCGCAGUGUGAAAAGAAACAACAACAACAAC
10207307	23s snippet 1	RT-MAP-seq-deg_Mg_pH10	Eterna Roll your own structure 2	1	103	0.053497	0.061528	0.039376	0.052771	0.047699	0.057583	GGAAAGGUUAAGCGACUAAGCGUACACGGUGGAUGCCCUGGCAGUCAGAGGCGAUGAAGGACGUGCUAAUCUGCGAUAAGCGUCGGUAAGGCUCAGUGUUCGCACUGAGAAAAGAAACAACAACAACAAC
10207309	23s snippet 2	RT-MAP-seq-deg_Mg_pH10	Eterna Roll your own structure 2	1	103	0.068225	0.077863	0.049886	0.063839	0.041248	0.046601	GGAAAAGUCAGAGGCGAUGAAGGACGUGCUAAUCUGCGAUAAGCGUCGGUAAGGUGAUAUGAACCGUUAUAACCGGCGAUUUCCGAAUGGGCAAGCAGUUCGCUGCUUGAAAAGAAACAACAACAACAAC
10207315	23s snippet 3	RT-MAP-seq-deg_Mg_pH10	Eterna Roll your own structure 2	1	103	0.060478	0.065198	0.041278	0.049852	0.039133	0.035823	GGAAAAGAACCUGAAACCGUGUACGUACAAGCAGUGGGAGCACGCUUAGGCGUGUGACUGCGUACCUUUUGUAUAAUGGGUCAGCGACUUACUAGCAGUUCGCUGCUAGAAAAGAAACAACAACAACAAC
10207317	MRookwood RYOS Rnd2 dScore 48.7	RT-MAP-seq-deg_Mg_pH10	Eterna Roll your own structure 2	1	103	0.052046	0.043394	0.039359	0.050991	0.048891	0.043394	GGAAACGGCCCGGCCGGCGGGCCGGCCGGCCGGGCGCCGCGCCGUGCCGGGCUAGGCCGGCGGGCGCGCGGGCGGCGCGGCGGGCCGCUCAGCGCCUGUUCGCAGGCGCAAAAGAAACAACAACAACAAC
10207319	MRookwood RYOS Rnd2 dScore 48.7 b	RT-MAP-seq-deg_Mg_pH10	Eterna Roll your own structure 2	1	103	0.08459	0.016894	0.028881	0	0.025546	-0.028881	GGAAACGGCCCGGCCGGCGCGCCGGCCGGCCGGGCGCCGCGCCGUGCCGGGCUAGGCCGGCGGGCGCGCGGGCGGCGCCGCGGGCCGCUCAGCCGCUGUUCGCAGCGGCAAAAGAAACAACAACAACAAC
10207324	23s snippet 4	RT-MAP-seq-deg_Mg_pH10	Eterna Roll your own structure 2	1	103	0.059926	0.073009	0.046769	0.063636	0.046683	0.053358	GGAAAUGGGAGCACGCUUAGGCGUGUGACUGCGUACCUUUUGUAUAAUGGGUCAGCGACUUAUAUUCUGUAGCAAGGUUAACCGAAUAGGGCAUGCAGUUCGCUGCAUGAAAAGAAACAACAACAACAAC
10207326	MRookwood RYOS Rnd2 dScore 48.9	RT-MAP-seq-deg_Mg_pH10	Eterna Roll your own structure 2	1	103	0.06706	0.019583	0.050166	0.019583	0.101764	0.057762	GGAAACGGCCCGGCCGGCGCGCCGGCCGGCCGGGCGCCGCGCCGUGCCGGGCUAGGCCGGCGCGCGCGCGGGCGGCGCCGCGGGCCGCUCAGCGGCUGUUCGCAGCCGCAAAAGAAACAACAACAACAAC
10207328	23s snippet 5	RT-MAP-seq-deg_Mg_pH10	Eterna Roll your own structure 2	1	103	0.049258	0.067207	0.037399	0.054833	0.0402	0.043713	GGAAAGAGCCGAAGGGAAACCGAGUCUUAACUGGGCGUUAAGUUGCAGGGUAUAGACCCGAAACCCGGUGAUCUAGCCAUGGGCAGGUUGACAUGCUGUUCGCAGCAUGAAAAGAAACAACAACAACAAC
10207335	MRookwood RYOS Rnd2 dScore 48.9 b	RT-MAP-seq-deg_Mg_pH10	Eterna Roll your own structure 2	1	103	0.077346	0.028881	0.061734	0.028881	0.071968	0.016894	GGAAACGGCCCGGCCGGCGCGCCGGCCGGCCGGGCGCCGCGCCGUGCCGGGCUAGGCCGGCGCGCGCGCGGGCGGCGCCGCGGGCCGCUCAGCGCCUCUUCGGAGGCGCAAAAGAAACAACAACAACAAC
10207337	23s snippet 6	RT-MAP-seq-deg_Mg_pH10	Eterna Roll your own structure 2	1	103	0.052276	0.067407	0.033884	0.049091	0.033992	0.038242	GGAAACCAUGGGCAGGUUGAAGGUUGGGUAACACUAACUGGAGGACCGAACCGACUAAUGUUGAAAAAUUAGCGGAUGACUUGUGGCUGGGCUACGUGUUCGCACGUAGAAAAGAAACAACAACAACAAC
10207345	MRookwood RYOS Rnd2 dScore 48.9 c	RT-MAP-seq-deg_Mg_pH10	Eterna Roll your own structure 2	1	103	0.065115	0.011987	0.039474	0	0.07342	0.011987	GGAAACGGCCCGGCCGGCGCGCCGGCCGGCCGGGCGCCGCGCCGUGCCGGGCUGGGCCGGCGCGCGCGCGGGCGGCGCCGCGGGCCGCUCAGCCGCUCUUCGGAGCGGCAAAAGAAACAACAACAACAAC
10207357	23s snippet 7	RT-MAP-seq-deg_Mg_pH10	Eterna Roll your own structure 2	1	103	0.0543	0.06088	0.038924	0.051516	0.040349	0.045327	GGAAAGGGUCAUCCCGACUUACCAACCCGAUGCAAACUGCGAAUACCGGAGAAUGUUAUCACGGGAGACACACGGCGGGUGCUAACGUCCGCAUCGAGUUCGCUCGAUGAAAAGAAACAACAACAACAAC
10207359	MRookwood RYOS Rnd2 dScore 49.3	RT-MAP-seq-deg_Mg_pH10	Eterna Roll your own structure 2	1	103	0.064608	0.028881	0.045109	0.028881	0.055989	0.023317	GGAAAGGGCCCGGCCGGCGCGCCGGCCGGCCGCGCGCCGCGCCGUGCCGGGCUGGGCCGGCGCGCGCGCGGGCGGCGCCGCGGGCCGCUCGGCCGGUCUUCGGACCGGCAAAAGAAACAACAACAACAAC
10207361	23s snippet 8	RT-MAP-seq-deg_Mg_pH10	Eterna Roll your own structure 2	1	103	0.046993	0.059319	0.039219	0.057431	0.038479	0.051702	GGAAAUCGUGAAGAGGGAAACAACCCAGACCGCCAGCUAAGGUCCCAAAGUCAUGGUUAAGUGGGAAACGAUGUGGGAAGGCCCAGACAGCCAACGAGUUCGCUCGUUGAAAAGAAACAACAACAACAAC
10207363	23s snippet 9	RT-MAP-seq-deg_Mg_pH10	Eterna Roll your own structure 2	1	103	0.045572	0.058054	0.042019	0.061884	0.038251	0.051894	GGAAAUCGUGAAGAGGGAAACAACCCAGACCGCCAGCUAAGGUCCCAAAGUCAUGGUUAAGUGGGAAACGAUGUGGGAAGGCCCAGACAGCCUACGAGUUCGCUCGUAGAAAAGAAACAACAACAACAAC
10207365	23s snippet 10	RT-MAP-seq-deg_Mg_pH10	Eterna Roll your own structure 2	1	103	0.058844	0.067671	0.045631	0.057871	0.044696	0.053681	GGAAACAGGAUGUUGGCUUAGAAGCAGCCAUCAUUUAAAGAAAGCGUAAUAGCUCACUGGUCGAGUCGGCCUGCGCGGAAGAUGUAACGGGCAUGGUGUUCGCACCAUGAAAAGAAACAACAACAACAAC
10207367	23s snippet 11	RT-MAP-seq-deg_Mg_pH10	Eterna Roll your own structure 2	1	103	0.043692	0.055422	0.030146	0.049449	0.036023	0.043099	GGAAAGGAGCGUUCUGUAAGCCUGCGAAGGUGUGCUGUGAGGCAUGCUGGAGGUAUCAGAAGUGCGAAUGCUGACAUAAGUAACGAUAAAGCAAGCUGUUCGCAGCUUGAAAAGAAACAACAACAACAAC
10207372	23s snippet 12	RT-MAP-seq-deg_Mg_pH10	Eterna Roll your own structure 2	1	103	0.05466	0.066551	0.04137	0.055729	0.043127	0.046326	GGAAAAGUGCGAAUGCUGACAUAAGUAACGAUAAAGCGGGUGAAAAGCCCGCUCGCCGGAAGACCAAGGGUUCCUGUCCAACGUUAAUCGGGUUGGAGUUCGCUCCAACAAAAGAAACAACAACAACAAC
10207377	23s snippet 13	RT-MAP-seq-deg_Mg_pH10	Eterna Roll your own structure 2	1	103	0.056624	0.070583	0.036955	0.052444	0.043829	0.048022	GGAAAGGGACGGAGAAGGCUAUGUUGGCCGGGCGACGGUUGUCCCGGUUUAAGCGUGUAGGCUGGUUUUCCAGGCAAAUCCGGAAAAUCAAGUUCGAGUUCGCUCGAACAAAAGAAACAACAACAACAAC
10207379	23s snippet 14	RT-MAP-seq-deg_Mg_pH10	Eterna Roll your own structure 2	1	103	0.050887	0.065692	0.036349	0.055784	0.038248	0.044451	GGAAAGGCUGAGGCGUGAUGACGAGGCACUACGGUGCUGAAGCAACAAAUGCCCUGCUUCCAGGAAAAGCCUCUAAGCAUCAGGUAACAUCGUACGAGUUCGCUCGUACAAAAGAAACAACAACAACAAC
10207382	23s snippet 15	RT-MAP-seq-deg_Mg_pH10	Eterna Roll your own structure 2	1	103	0.046908	0.064524	0.037575	0.059657	0.039214	0.048497	GGAAAUGAUGACGAGGCACUACGGUGCUGAAGCAACAAAUGCCCUGCUUCCAGGAAAAGCCUCUAAGCAUCAGGUAACAUCAAAUCGUACCGAUGGAGUUCGCUCCAUCAAAAGAAACAACAACAACAAC
10207389	23s snippet 16	RT-MAP-seq-deg_Mg_pH10	Eterna Roll your own structure 2	1	103	0.059746	0.068482	0.042776	0.059185	0.042101	0.045728	GGAAAAACCGACACAGGUGGUCAGGUAGAGAAUACCAAGGCGCUUGAGAGAACUCGGGUGAAGGAACUAGGCAAAAUGGUGCCGUAACUUCCUACCUCUUCGGAGGUAGAAAAGAAACAACAACAACAAC
10207393	23s snippet 17	RT-MAP-seq-deg_Mg_pH10	Eterna Roll your own structure 2	1	103	0.060006	0.079078	0.03627	0.055495	0.037637	0.043148	GGAAAAGAAGGCACGCUGAUAUGUAGGUGAGGUCCCUCGCGGAUGGAGCUGAAAUCAGUCGAAGAUACCAGCUGGCUGCAACUGUUUAUUACAACCACUUCGGUGGUUGAAAAGAAACAACAACAACAAC
10207412	23s snippet 18	RT-MAP-seq-deg_Mg_pH10	Eterna Roll your own structure 2	1	103	0.060564	0.068264	0.041129	0.055923	0.043702	0.047505	GGAAACCCGGUAAACGGCGGCCGUAACUAUAACGGUCCUAAGGUAGCGAAAUUCCUUGUCGGGUAAGUUCCGACCUGCACGAAUGGCGUAACAAGCACUUCGGUGCUUGAAAAGAAACAACAACAACAAC
10207416	23s snippet 19	RT-MAP-seq-deg_Mg_pH10	Eterna Roll your own structure 2	1	103	0.050268	0.054438	0.038828	0.049478	0.04385	0.050096	GGAAAUGAUGGCCAGGCUGUCUCCACCCGAGACUCAGUGAAAUUGAACUCGCUGUGAAGAUGCAGUGUACCCGCGGCAAGACGGAAAGACCCAUGCACUUCGGUGCAUGAAAAGAAACAACAACAACAAC
10207418	23s snippet 20	RT-MAP-seq-deg_Mg_pH10	Eterna Roll your own structure 2	1	103	0.063045	0.076026	0.045983	0.058094	0.046837	0.055409	GGAAACCGUGAACCUUUACUAUAGCUUGACACUGAACAUUGAGCCUUGAUGUGUAGGAUAGGUGGGAGGCUUUGAAGUGUGGACGCCAGUCGAUGCACUUCGGUGCAUCAAAAGAAACAACAACAACAAC
10207421	23s snippet 21	RT-MAP-seq-deg_Mg_pH10	Eterna Roll your own structure 2	1	103	0.07181	0.067766	0.051089	0.048262	0.058281	0.048109	GGAAAUCUGCAUGGAGCCGACCUUGAAAUACCACCCUUUAAUGUUUGAUGUUCUAACGUUGACCCGUAAUCCGGGUUGCGGACAGUGUCUGGUAGGUGUUCGCACCUACAAAAGAAACAACAACAACAAC
10207423	23s snippet 22	RT-MAP-seq-deg_Mg_pH10	Eterna Roll your own structure 2	1	103	0.08113	0.099327	0.049165	0.068202	0.049053	0.049467	GGAAAUUGAAAUACCACCCUUUAAUGUUUGAUGUUCUAACGUUGACCCGUAAUCCGGGUUGCGGACAGUGUCUGGUGGGUAGUUUGACUGGGUAGCUGUUCGCAGCUACAAAAGAAACAACAACAACAAC
10207425	23s snippet 23	RT-MAP-seq-deg_Mg_pH10	Eterna Roll your own structure 2	1	103	0.058701	0.074191	0.041229	0.061328	0.04488	0.056224	GGAAAGGCGGUCUCCUCCUAAAGAGUAACGGAGGAGCACGAAGGUUGGCUAAUCCUGGUCGGACAUCAGGAGGUUAGUGCAAUGGCAUAAGGUACCUGUUCGCAGGUACAAAAGAAACAACAACAACAAC
10207427	23s snippet 24	RT-MAP-seq-deg_Mg_pH10	Eterna Roll your own structure 2	1	103	0.062732	0.076301	0.037024	0.053483	0.039146	0.043159	GGAAAGCCAGCUUGACUGCGAGCGUGACGGCGCGAGCAGGUGCGAAAGCAGGUCAUAGUGAUCCGGUGGUUCUGAAUGGAAGGGCCAUCGCCUACCAGUUCGCUGGUAGAAAAGAAACAACAACAACAAC
10207432	23s snippet 25	RT-MAP-seq-deg_Mg_pH10	Eterna Roll your own structure 2	1	103	0.057815	0.068795	0.037434	0.053462	0.039391	0.048292	GGAAAGGCGCGAGCAGGUGCGAAAGCAGGUCAUAGUGAUCCGGUGGUUCUGAAUGGAAGGGCCAUCGCUCAACGGAUAAAAGGUACUCCGGCUUCGUGUUCGCACGAAGAAAAGAAACAACAACAACAAC
10207440	23s snippet 26	RT-MAP-seq-deg_Mg_pH10	Eterna Roll your own structure 2	1	103	0.058531	0.072264	0.039645	0.055437	0.045962	0.052076	GGAAAGGCUGAAGUAGGUCCCAAGGGUAUGGCUGUUCGCCAUUUAAAGUGGUACGCGAGCUGGGUUUAGAACGUCGUGAGACAGUUCGGUCGUGCAUGUUCGCAUGCACAAAAGAAACAACAACAACAAC
10207442	23s snippet 27	RT-MAP-seq-deg_Mg_pH10	Eterna Roll your own structure 2	1	103	0.059279	0.060102	0.037318	0.044896	0.040409	0.039186	GGAAACGCCAUUUAAAGUGGUACGCGAGCUGGGUUUAGAACGUCGUGAGACAGUUCGGUCCCUAUCUGCCGUGGGCGCUGGAGAACUGAGGGUCCAUGUUCGCAUGGACAAAAGAAACAACAACAACAAC
10207444	23s snippet 28	RT-MAP-seq-deg_Mg_pH10	Eterna Roll your own structure 2	1	103	0.050215	0.065123	0.032537	0.050862	0.026534	0.033423	GGAAAGGCUGCUCCUAGUACGAGAGGACCGGAGUGGACGCAUCACUGGUGUUCGGGUUGUCAUGCCAAUGGCACUGCCCGGUAGCUAAAUGGUCGUUGUUCGCAACGACAAAAGAAACAACAACAACAAC
10207446	3s snippet 29	RT-MAP-seq-deg_Mg_pH10	Eterna Roll your own structure 2	1	103	0.062016	0.079983	0.043378	0.064041	0.04008	0.047064	GGAAAUGUUCGGGUUGUCAUGCCAAUGGCACUGCCCGGUAGCUAAAUGCGGAAGAGAUAAGUGCUGAAAGCAUCUAAGCACGAAACUUGCCGUCGAUGUUCGCAUCGACAAAAGAAACAACAACAACAAC
10207448	23s snippet 30	RT-MAP-seq-deg_Mg_pH10	Eterna Roll your own structure 2	1	103	0.052764	0.068987	0.034188	0.052789	0.038459	0.05393	GGAAACCGAGAUGAGUUCUCCCUGACCCUUUAAGGGUCCUGAAGGAACGUUGAAGACGACGACGUUGAUAGGCCGGGUGUGUAAGCGCAGCGUCCUAGUUCGCUAGGACAAAAGAAACAACAACAACAAC
10207450	TheInverted's - Roll 1	RT-MAP-seq-deg_Mg_pH10	Eterna Roll your own structure 2	1	103	0.063053	0.073976	0.035402	0.049037	0.035011	0.042842	GGAAACCACAGCGGGAGGGUGUGGAGGAGUGGGAACCACUCCAGGGUGAAAAACACACCCAAAAACCACACCCACACCCGCAGUGGAAAAACGCCGGCUUCGGCCGGCGAAAAGAAACAACAACAACAAC
10207453	23s snippet 31	RT-MAP-seq-deg_Mg_pH10	Eterna Roll your own structure 2	1	103	0.062377	0.075881	0.04166	0.059306	0.037716	0.043082	GGAAAUUGAAGACGACGACGUUGAUAGGCCGGGUGUGUAAGCGCAGCGAUGCGUUGAGCUAACCGGUACUAAUGAACCGUGAGGCUUAACCGAGCUAGUUCGCUAGCUCAAAAGAAACAACAACAACAAC
10207455	TheInverted's - Roll 2	RT-MAP-seq-deg_Mg_pH10	Eterna Roll your own structure 2	1	103	0.064051	0.075923	0.036172	0.052167	0.04954	0.053723	GGAAACCACCGCGGGAGGGUGUGGAGGGCUGGGAACCGCACAAGGGUGGGAAACCCACCACGGGCCCAGCACCACACACGCGGUGGAAAAACGGCGGCUUCGGCCGCCGAAAAGAAACAACAACAACAAC
10207461	Theinverted's - Roll 2	RT-MAP-seq-deg_Mg_pH10	Eterna Roll your own structure 2	1	103	0.055707	0.06706	0.034251	0.053	0.036403	0.044437	GGAAACCACCGCGGGAGGGUGUGGAGCCCAAGGCACCGCACAAGGGUGGGAAACCCACCACGGGAAAAACACCACACACGCGGUGGAAAAACCGGGCCUUCGGGCCCGGAAAAGAAACAACAACAACAAC
10207590	Comparing codon-constrained hairpin loops 1	RT-MAP-seq-deg_Mg_pH10	Eterna Roll your own structure 2	1	103	0.111522	0.088552	0.046379	0.034892	0.071614	0.033479	GGAAAGGCUGAGCACUCAAAGUGCUCAGCCACAAAGUGAGCACGCAACGUGCUCACAAACAAGGCCAGCACACAAUCCGCUGGCCAACAAAGCGGAGCUUCGGCUCCGCAAAAGAAACAACAACAACAAC
10207715	For joe biden	RT-MAP-seq-deg_Mg_pH10	Eterna Roll your own structure 2	1	103	0.053918	0.054266	0.037219	0.047347	0.03911	0.041316	GGAAAUUUUCGCGAGACCAGCGGCAGGGCUGAGCUAACGCGAGGGCGGGCGGAGACACGCGAAACUGUGGCGACGACGAGACACACGCGGACUGCGAUUUCGAUCGCAGAAAAGAAACAACAACAACAAC
10208033	1-3 Internal Loops	RT-MAP-seq-deg_Mg_pH10	Eterna Roll your own structure 2	1	103	0.073963	0.085116	0.04715	0.06398	0.040852	0.040705	GGAAACUAGAAAAUCAGGGUCUACUGAGAGCAGUAGUGAAAACUGCGAAAAGCAGAUCACAAAACUGAUCAGGAGAGACAAACUGAGCUAGGCAUAGCUUCGGCUAUGCAAAAGAAACAACAACAACAAC
10208271	A new roll	RT-MAP-seq-deg_Mg_pH10	Eterna Roll your own structure 2	1	103	0.046085	0.05627	0.032759	0.050057	0.040904	0.051154	GGAAACCGGAACGGCCGGAUCUUAGAUCGAGCGUUCGAAAAAGAGCAGUUUGAUCAGAGGGACAGAGUAAGCGAGAGUUUAUUCGCCCAUACGCGCGCUUCGGCGCGCGAAAAGAAACAACAACAACAAC
10208282	A new roll	RT-MAP-seq-deg_Mg_pH10	Eterna Roll your own structure 2	1	103	0.077055	0.082888	0.05909	0.068415	0.052689	0.055056	GGAAAAACCGCGGCAAGCGGGAAUCGAUAAACACGGUAAGGUUCAUAAAUAAAAUAUAGUCCGAAAGAAAAGGGCAACGCUUGACCGCGGAGAUGGACUUCGGUUCGUCAAAAGAAACAACAACAACAAC
10208341	MRookwood RYOS Rnd2 dScore 51	RT-MAP-seq-deg_Mg_pH10	Eterna Roll your own structure 2	1	103	0.05461	0.06266	0.036587	0.047939	0.030784	0.038576	GGAAAGGGCCAUAUAGACGCGUCUAUAUGCUAAUAUUCAAGAAUUAUAGGGCUGUAUAUUCUUAAUAUUAGGCAGAGCCGCGGUCUGCUCGGCCUGUCUUCGGACAGGCAAAAGAAACAACAACAACAAC
10208359	MRookwood RYOS Rnd2 dScore 51 b	RT-MAP-seq-deg_Mg_pH10	Eterna Roll your own structure 2	1	103	0.055423	0.066318	0.03568	0.050601	0.031569	0.03803	GGAAAGGGCCAUAUAGACGCGUCUAUAUGCUAAUAUUCAAGAAUUAUAGGGCUGUAUAUUCUUAAUAUUAGGCAGAGCCGCGGUCUGCUCGGACUGUCUUCGGACAGUCAAAAGAAACAACAACAACAAC
10208364	MRookwood RYOS Rnd2 dScore 51 c	RT-MAP-seq-deg_Mg_pH10	Eterna Roll your own structure 2	1	103	0.056054	0.067815	0.03745	0.052101	0.032582	0.037232	GGAAAGGGCCAUAUAGACGCGUCUAUAUGCUAAUAUUCAAGAAUUAUAGGGCUGUAUAUUCUUAAUAUUAGGCAGAGCCGCGGUCUGCUCGGAAUGUCUUCGGACAUUCAAAAGAAACAACAACAACAAC
10208374	MRookwood RYOS Rnd2 dScore 61.4	RT-MAP-seq-deg_Mg_pH10	Eterna Roll your own structure 2	1	103	0.058377	0.074543	0.040299	0.059367	0.027995	0.033723	GGAAAGGGCCAUAUAGACACGUCUAUAUGCUAAUAUUCAAGAAUUAUAGGGCUGUAUAUUCUUAAUAUUAGGCAGAUACGUGGUCUUAUCGGAAAGUCUUCGGACUUUCAAAAGAAACAACAACAACAAC
10208409	MRookwood RYOS Rnd2 dScore 61.4 b	RT-MAP-seq-deg_Mg_pH10	Eterna Roll your own structure 2	1	103	0.059443	0.075298	0.037678	0.053205	0.027619	0.031833	GGAAAGGGCCAUAUAGACACGUCUAUAUGCUAAUAAUCAUGAAUUAUAGGGCUGUAUAUUCAUAUUAUUAGGCAGAUACGUGGUCUUAUCGGAUAGUCUUCGGACUAUCAAAAGAAACAACAACAACAAC
10208413	MRookwood RYOS Rnd2 dScore 61.4 c	RT-MAP-seq-deg_Mg_pH10	Eterna Roll your own structure 2	1	103	0.057298	0.073526	0.035889	0.051346	0.027652	0.032918	GGAAAGGGCCAUAUAGACACGUCUAUAUGCUAUUAUACUUGAAUUAUAGGGCUGUAUAUUCAAUAUAAUAGGCAGAUACGUGGUCUUAUCGCAUAGUCUUCGGACUAUGAAAAGAAACAACAACAACAAC
10208415	MRookwood RYOS Rnd2 dScore 61.4 d	RT-MAP-seq-deg_Mg_pH10	Eterna Roll your own structure 2	1	103	0.051667	0.067627	0.035639	0.050635	0.030725	0.033047	GGAAAGGGCCAUAUAGACACGUCUAUAUGCUAUUAUACUUGAAUUAUAGGGCUGUAUAUUCAAUAUAAUAGGCAGAUAUGUGGUCUUAUCGCAUACUCUUCGGAGUAUGAAAAGAAACAACAACAACAAC
10208417	MRookwood RYOS Rnd2 dScore 61.4 e	RT-MAP-seq-deg_Mg_pH10	Eterna Roll your own structure 2	1	103	0.056463	0.0735	0.037835	0.053803	0.031792	0.034865	GGAAAGGGCCAUAUAGACACGUCUAUAUGCUAUUAUACUUGAAUUAUAGGGCUGUAUAUUCAAUAUAAUAGGCAGAUAUGUGGUCUUAUCGCAUACACUUCGGUGUAUGAAAAGAAACAACAACAACAAC
10208427	MRookwood RYOS Rnd2 dScore 77.8	RT-MAP-seq-deg_Mg_pH10	Eterna Roll your own structure 2	1	103	0.064054	0.078821	0.045369	0.058447	0.046979	0.048104	GGAAAGGGCCAUAUAGAUUUGUCUAUAUGAUAUUAUACUUGAAUUAUAGGGCUGUAUAAUCAAUAUAUUAUGCAGAUAUGUGGUCUUAUCGCAGAUAGUUCGCUAUCUGAAAAGAAACAACAACAACAAC
10208463	MRookwood RYOS Rnd2 dScore 77.8 c	RT-MAP-seq-deg_Mg_pH10	Eterna Roll your own structure 2	1	103	0.06206	0.073691	0.041296	0.052198	0.045757	0.042039	GGAAAGGGCCAUAUAGAUUUGUCUAUAUGAUAUUAUACUUGAAUUAUAGGGAUGUAUAAUCAAUAUAUUAUACAUAUAUGUGGUCUUAUCGCAGUUAGUUCGCUAACUGAAAAGAAACAACAACAACAAC
10208484	MRookwood RYOS Rnd2 dScore 77.8 e	RT-MAP-seq-deg_Mg_pH10	Eterna Roll your own structure 2	1	103	0.064872	0.078686	0.038039	0.053005	0.043489	0.043803	GGAAAGGGCCAUAUAGAUUUGUCUAUAUGAUAUUAUACUUGAAUUAUAGGGCUGUAUAUUCAAUAUAAUAUGCAGAUAUGUGGUCUUAUCGCUGUAUGUUCGCAUACAGAAAAGAAACAACAACAACAAC
10208545	something new	RT-MAP-seq-deg_Mg_pH10	Eterna Roll your own structure 2	1	103	0.061089	0.061466	0.043705	0.052848	0.05322	0.054159	GGAAAAUAUCGCAAGACCAGAAACAGAACUGAGCUAACGCGAGGGCGAGCGGAGACGCGCGAAACAGUGGCGACGACGUGACUAACGCGGACCGGGUUUUCGAACCCGGAAAAGAAACAACAACAACAAC
10208547	something new 2	RT-MAP-seq-deg_Mg_pH10	Eterna Roll your own structure 2	1	103	0.059883	0.061928	0.04411	0.053892	0.054988	0.056455	GGAAAAUAUCGCAAGACCAGAAACAGAACUGAGCUAACGCGAGGGCGAGCGGAGACGCGCGAAACAGUGGCGACGACGUGACUAACGCGGAGCGGGUUUUCGAACCCGCAAAAGAAACAACAACAACAAC
10208549	something new 3	RT-MAP-seq-deg_Mg_pH10	Eterna Roll your own structure 2	1	103	0.05835	0.060047	0.042241	0.051142	0.052757	0.055216	GGAAAAUAUCGCAAGACCAGAAACAGAACUGAGCUAACGCGAGGGCGAGCGGAGACGCGCGAAACAGUGGCGACGACGUGACUAACGCGGAGCGCCUUUUCGAAGGCGCAAAAGAAACAACAACAACAAC
10208551	something new 4	RT-MAP-seq-deg_Mg_pH10	Eterna Roll your own structure 2	1	103	0.058784	0.060317	0.043633	0.053011	0.05194	0.052887	GGAAAAUAUCGCAAGACCAGAAACAGAACUGAGCUAACGCGAGGGCGAGCGGAGACGCGCGAAACAGUGGCGACGACGUGACUAACGCGGAGCGCCUAUUCGUAGGCGCAAAAGAAACAACAACAACAAC
10208555	MRookwood RYOS Rnd2 dScore 77.8 g	RT-MAP-seq-deg_Mg_pH10	Eterna Roll your own structure 2	1	103	0.061484	0.072702	0.044892	0.059433	0.039493	0.0359	GGAAAGGGCCAUAUAGAUUUGUCUAUAUGAUAUUAUACUUGAAUUAUAGGGCUGUAUAUUCAAUAUAAUAUGCAGAUAUGUGGUCUUAUCGGAAAUUCUUCGGAAUUUCAAAAGAAACAACAACAACAAC
10208559	22 bulges	RT-MAP-seq-deg_Mg_pH10	Eterna Roll your own structure 2	1	103	0.065212	0.082535	0.051976	0.07335	0.047417	0.055007	GGAAAUAAUGGACAACUAUUGUAGUUACCCAUAAGAGUACCUUUACACAGCUCACAUCUAUAGAUGACAGCUGCAUAAAGCAGCUCAAGGAGUGUUGAUUCGUCAAUACAAAAGAAACAACAACAACAAC
10208563	MRookwood RYOS Rnd2 dScore 77.8 i	RT-MAP-seq-deg_Mg_pH10	Eterna Roll your own structure 2	1	103	0.057123	0.077169	0.043327	0.062353	0.046549	0.049199	GGAAAGGGCCAUAUAGAUUUGUCUAUAUGAUAUUAUACUUGAAUUAUAGGGAUGUAUAAUCAAUAUAUUAUACAUAUAUGUGGUCUUAUCGCUGUUAGUUCGCUAACAGAAAAGAAACAACAACAACAAC
10208566	MRookwood RYOS Rnd2 dScore 77.8 j	RT-MAP-seq-deg_Mg_pH10	Eterna Roll your own structure 2	1	103	0.051434	0.062739	0.04376	0.048631	0.044947	0.04096	GGAAAGGGCCAUAUAGAUUUGUCUAUAUGAUAUUAUACUUGAAUUAUAGGGUACUAUUAUCAAUAUAUAAUAGUAAUAUGUGGUCUUAUCGCAUUAAGUUCGCUUAAUGAAAAGAAACAACAACAACAAC
10208896	MRookwood RYOS Rnd2 dScore 90.4	RT-MAP-seq-deg_Mg_pH10	Eterna Roll your own structure 2	1	103	0.066796	0.089955	0.0541	0.072251	0.05521	0.059866	GGAAAGCAUCAUUUAUAUUUGUAUUUAUGAUGUUGUAUUUAAGGUAUAGGGCUGUAUUUUCAAUAUAAUAUGCAGAUAUGUAGUAUUAAUGAAUAUCGUUCGCGAUAUUAAAAGAAACAACAACAACAAC
10208899	MRookwood RYOS Rnd2 dScore 90.4 b	RT-MAP-seq-deg_Mg_pH10	Eterna Roll your own structure 2	1	103	0.076769	0.098739	0.052186	0.07044	0.057246	0.06056	GGAAAGCAUCAUUUAUAUUUGUAUUUAUGAUGUUGUAUAUAAGGUAUAGGGCUGUAUUUUCAAUAUAAUAUGCAGAUAUGUAGUAUUAAUGAUUAUCGUUCGCGAUAAUAAAAGAAACAACAACAACAAC
10208901	MRookwood RYOS Rnd2 dScore 90.4 c	RT-MAP-seq-deg_Mg_pH10	Eterna Roll your own structure 2	1	103	0.070354	0.090689	0.056633	0.071658	0.063328	0.068644	GGAAAGCAUCAUUUAUAUUUGUAUUUAUGAUGUUGUAUAUAAGGUAUAGGGCUGUAUUUUCAAUAUAAUAUGCAGAUAUGUAGUAUUAAUGAUAAUCGUUCGCGAUUAUAAAAGAAACAACAACAACAAC
10208908	R2 roll 1	RT-MAP-seq-deg_Mg_pH10	Eterna Roll your own structure 2	1	103	0.044532	0.061394	0.026719	0.044991	0.026369	0.031479	GGAAAAAGCGCACUCACCGAGUGCCAACAGCACUCGACGAGCACGCAACACUCCAGAGUCCAGCCACACGGCCAGACUCUACAAGAGUGAACUAUAACUUCGGUUAUAGAAAAGAAACAACAACAACAAC
10208923	eGFP-degron #6-2 loop	RT-MAP-seq-deg_Mg_pH10	Eterna Roll your own structure 2	1	103	0.050517	0.068424	0.030209	0.050258	0.033348	0.039636	GGAAACAGUGCUUCAGCAGGUAUCCCGACCACAUGAAACAACACGACUUUUUUAAGUCGGCCAUGCCGGAGGGAUACGUGCAGGAGCGCACGACAUGCUUCGGCAUGUCAAAAGAAACAACAACAACAAC
10208925	MRookwood RYOS Rnd2 dScore 90.4 e	RT-MAP-seq-deg_Mg_pH10	Eterna Roll your own structure 2	1	103	0.068137	0.092567	0.044832	0.051699	0.066861	0.077245	GGAAAGCAUCAUUUAUAUUUGUAUUUAUGAUGUUGUAUAUAAGGUAUAGGGUUGUAUUUUCAAUAUAAUAUGUAGAUAUGUAGUAUUAAUGCUUAUUGUUCGCAAUAAGAAAAGAAACAACAACAACAAC
10208930	eGFP-degron a #6-1 loop #A265G	RT-MAP-seq-deg_Mg_pH10	Eterna Roll your own structure 2	1	103	0.05472	0.070237	0.033211	0.052514	0.034274	0.041206	GGAAACAGUGCUUCAGCAGGUAUCCCGACCACAUGAAACAGCACGACUUUUUUAAGUCCGCGAUGCCGGAGGGAUACGUGCAGGAGCGCACGUCAUGCUUCGGCAUGACAAAAGAAACAACAACAACAAC
10208933	MRookwood RYOS Rnd2 dScore 90.4 g	RT-MAP-seq-deg_Mg_pH10	Eterna Roll your own structure 2	1	103	0.064604	0.079047	0.088428	0.107928	0.066542	0.062152	GGAAAGCAUCAUUUAUAUUUGUAUUUAUGAUGUUAUAUAUAAAAUAUAAAAUUAUAUUUUCAAUAUAAUAUAUAGAUAUAUAAUAUUAAUACUUAUAGUUCGCUAUAAGAAAAGAAACAACAACAACAAC
10208935	MRookwood RYOS Rnd2 dScore 90.4 d	RT-MAP-seq-deg_Mg_pH10	Eterna Roll your own structure 2	1	103	0.058902	0.068912	0.035583	0.045057	0.045776	0.038179	GGAAAGCAUCAUUUAUAUUUGUAUUUAUGAUGUUAUAUAUAUAAUAUAAAAUUCUAUUUUCAAUAUAAUAUGUACAUAUGUAGUAUUAAUGCUUAAAGUUCGCUUUAAGAAAAGAAACAACAACAACAAC
10208937	MRookwood RYOS Rnd2 dScore 114.8	RT-MAP-seq-deg_Mg_pH10	Eterna Roll your own structure 2	1	103	0.072005	0.079872	0.029642	0.036971	0.039482	0.0265	GGAAAGCAUUAUUUAUAUUUGUAUUUAUAAUGUUAUAUAUAUAAUAUAAAAUUCUAUUUUCAAUAUAAUAUAUACAUAUAUAAUAUUAAUACUAUAAGUUCGCUUAUAGAAAAGAAACAACAACAACAAC
10208939	MRookwood RYOS Rnd2 dScore 114.8 b	RT-MAP-seq-deg_Mg_pH10	Eterna Roll your own structure 2	1	103	0.047057	0.068694	0.029492	0.032216	0.045245	0.039813	GGAAAGCAUUAUUUAUAUUUAUAUUUAUAAUGUUAUAUAUAUAAUAUAAAAUUCUAUUUUCAAUAUAAUAUAUACAUAUAUAAUAUUAAUACUAUUAGUUCGCUAAUAGAAAAGAAACAACAACAACAAC
10208941	MRookwood RYOS Rnd2 dScore 114.8 c	RT-MAP-seq-deg_Mg_pH10	Eterna Roll your own structure 2	1	103	0.078282	0.086643	0.040103	0.048465	0.062076	0.048465	GGAAAUUAUUAUUUAUAUUUAUAUUUAUAAUGUUAUAUAUAUAAUAUAAAAUUCUAUUUUCAAUAUAAUAUAUACAUAUAUAAUAUUAAUACUAAUAGUUCGCUAUUAGAAAAGAAACAACAACAACAAC
10208943	MRookwood RYOS Rnd2 dScore 114.8 d	RT-MAP-seq-deg_Mg_pH10	Eterna Roll your own structure 2	1	103	0.111507	0.106873	0.05687	0.068694	0.0518	0.032216	GGAAAUUAUUAUUUAUAUUUAUAUUUAUAAUGUUAUAUAUAUAAUAUAAAAUUCUAUUUUCAAUAUAAUAUAUACAUAUAUAAUAUUAAUACAUAUAGUUCGCUAUAUGAAAAGAAACAACAACAACAAC
10208948	MRookwood RYOS Rnd2 dScore 114.8 e	RT-MAP-seq-deg_Mg_pH10	Eterna Roll your own structure 2	1	103	0.040949	0.064923	0.107073	0.122685	0.039377	0.026744	GGAAAUUAUUAUUUAUAUUUAUAUUUAUAAUGUUAUAUAUAUAAUAUAAAAUUCUAUUUUCAAUAUAAUAUAUACAUAUAUAAUAUUAAUAUAUAUAGUUCGCUAUAUAAAAAGAAACAACAACAACAAC
10208980	Ckn's 9th design	RT-MAP-seq-deg_Mg_pH10	Eterna Roll your own structure 2	1	103	0.119588	0.06706	0.065647	0.028881	0.112253	0.038179	GGAAACGGCGCGGCGAUAUAUAUUUAUAUAUUAUAUAUAUUAUAUAUAUAGAAAAAUAUAUAUAUAUAUAUAUAUAUAUUUUAUAUAUAUAGCGAUGCUUCGGCAUCGCAAAAGAAACAACAACAACAAC
10208987	2 stems and one big hook	RT-MAP-seq-deg_Mg_pH10	Eterna Roll your own structure 2	1	103	0.122886	0.089979	0.051213	0.025793	0.104063	0.049111	GGAAACGGCGCGGCGAUAUAUAGUUAUAUAUGAUAUAGGGUAUAUAUAUAGAAAAAUAUAUAUAUAUUUUUAUAUUUAUUUUUUAUAUAUAGCGUAGCUUCGGCUACGCAAAAGAAACAACAACAACAAC
10209022	MRookwood RYOS Rnd2 dScore 114.8 g	RT-MAP-seq-deg_Mg_pH10	Eterna Roll your own structure 2	1	103	0.086106	0.071031	0.101996	0.099912	0.074448	0.025256	GGAAAUUAUUAUUUAUAUUUAUAUUUAUAAUUUUAUAUAUAUAAUAUAAAAUUUUAUUUUUAAUAUAAUAUAUACAUAUAUAAUAUUAAUACAUAUACUUCGGUAUAUGAAAAGAAACAACAACAACAAC
10209034	JMF's Random Seq 1	RT-MAP-seq-deg_Mg_pH10	Eterna Roll your own structure 2	1	103	0.077671	0.082032	0.051449	0.061315	0.05479	0.055752	GGAAAGGUCUAAGUAAGACCAUCGUGAGAGAUAUAAUCCCACGAAGAGAAGAGGCGCUGCUAGAAUGUAUAACGCAUUGUGGCUCUCAGAACGAGGUCUUCGGACCUCGAAAAGAAACAACAACAACAAC
10209038	JMF's random Seq 2	RT-MAP-seq-deg_Mg_pH10	Eterna Roll your own structure 2	1	103	0.062836	0.069895	0.049243	0.064378	0.046712	0.053715	GGAAAACAAUCAGCGCCGCCCUAAAUACAAUGAUAUAAGUGGGAUGCUCCCGGUCCCUGCCGUGGAUGCGAGGCCCGGCUGGUGCAAUACACACUAGCUUCGGCUAGUGAAAAGAAACAACAACAACAAC
10209052	JMF's Random Seq 3	RT-MAP-seq-deg_Mg_pH10	Eterna Roll your own structure 2	1	103	0.073106	0.080412	0.055446	0.068451	0.049031	0.054779	GGAAAGUUUGAGUCAAUAUAACGAACCAGCCGACGAAUAGCAGGUCAGUAGGAUUCACAGGGCGUACUUAAGCAGCACAGACGCCCAGACACGACCACUUCGGUGGUCGAAAAGAAACAACAACAACAAC
10209073	JMF's Random Seq 4	RT-MAP-seq-deg_Mg_pH10	Eterna Roll your own structure 2	1	103	0.063746	0.077672	0.044999	0.065087	0.04276	0.047353	GGAAAACGACCGAUGGUCAUAGGUUGGAGAAGACACUCGAAAAAUGGCUUACCAGUUGUGGGUGGAGCGCGUGCUGUCGCAUACGCUCGGCGUGAACGUUCGCGUUCACAAAAGAAACAACAACAACAAC
10209081	eGFP-degron b #6-1 loop #C261A	RT-MAP-seq-deg_Mg_pH10	Eterna Roll your own structure 2	1	103	0.054718	0.073155	0.034816	0.05491	0.033683	0.040797	GGAAACAGUGCUUCAGCAGGUAUCCCGACCACAUGAAACAGCACGACUUUUUUAAGUCAGCAAUGCCGGAGGGAUACGUGCAGGAGCGCACGACUACCUUCGGGUAGUCAAAAGAAACAACAACAACAAC
10209086	eGFP-degron c #6-1 loop #C246U	RT-MAP-seq-deg_Mg_pH10	Eterna Roll your own structure 2	1	103	0.056289	0.073129	0.034843	0.055582	0.036249	0.043579	GGAAACAGUGCUUCAGCAGGUAUCCCGACCACAUGAAACAGCAUGACUUUUUUAAGUCCGCAAUGCCGGAGGGAUACGUGCAGGAGCGCACGACAUCCUUCGGGAUGUCAAAAGAAACAACAACAACAAC
10209094	A new roll 2	RT-MAP-seq-deg_Mg_pH10	Eterna Roll your own structure 2	1	103	0.047677	0.062142	0.059017	0.08252	0.062956	0.068045	GGAAACUGGCGAGAAAACUAAAGUCGGAGAAGUUUCCGAACAAAAGGAGACAACAAACUGCUCGUCGCGAAGAAAAAGUGAAAGAGUAGAAUAAUAUAUUCGUAUAUUAAAAAGAAACAACAACAACAAC
10209108	JMF's Random Seq 5	RT-MAP-seq-deg_Mg_pH10	Eterna Roll your own structure 2	1	103	0.062256	0.080719	0.043155	0.063929	0.058128	0.077434	GGAAAAGCGAUGGGUAGAAAGAUAUUCAGGGUGAAGCCGCUACGCACGGCCACCAAGCUGCACCAGGCUGACACUGCCCAACAGAAUCGAACAGCAUCUUCGGAUGCUGAAAAGAAACAACAACAACAAC
10209111	A new roll 2	RT-MAP-seq-deg_Mg_pH10	Eterna Roll your own structure 2	1	103	0.065372	0.074006	0.044747	0.053479	0.054886	0.061537	GGAAAUCACUUGUAGCUUCGAACGUGCGAAAAGGGCGAACAAAGUUCAAAAACCUCGAAGAGGAAGUACGAAAAAGAAGUUGCAAGAAAAAGUAGAUGUUCGCGUCUGCAAAAGAAACAACAACAACAAC
10209140	JMF's Random Seq 6	RT-MAP-seq-deg_Mg_pH10	Eterna Roll your own structure 2	1	103	0.041848	0.058612	0.028939	0.049303	0.047173	0.053689	GGAAAGAGAGGAGAGUUGCAGCGUGAUGUAGAGCGCCAUUGUAAGCAAUUCCGAGACUGAGACGGGAGCAUGCCCGUGCCAGCGACAUGUACUGUCACUUCGGUGACAGAAAAGAAACAACAACAACAAC
10209144	JMF's Random Seq 7	RT-MAP-seq-deg_Mg_pH10	Eterna Roll your own structure 2	1	103	0.06182	0.075547	0.04454	0.065161	0.050608	0.058629	GGAAAAUAGACGGAGAGCUCAGGCAGAUAGAGCCGAGAAGGCCCUGAGCCACCGCACGUAGAACACAUCGAAGCGGUAGGAUCCGAACAAAGUUCAGCUUCGGCUGAACAAAAGAAACAACAACAACAAC
10209170	JMF's Random Seq 8	RT-MAP-seq-deg_Mg_pH10	Eterna Roll your own structure 2	1	103	0.058076	0.070792	0.036535	0.05466	0.043151	0.047937	GGAAAACCAAGGACUUGACAUGAUCAGGCAGGUUUGCUCACAAGGUAUCACGACACCUAUAGCAGACUCACCACCGAUCAUUCAACAAGAAGCUGGACUUCGGUCCAGCAAAAGAAACAACAACAACAAC
10209239	MRookwood RYOS Rnd2 dScore 114.8 h	RT-MAP-seq-deg_Mg_pH10	Eterna Roll your own structure 2	1	103	0.051005	0.049111	0.020643	0.025793	0.077504	0.049111	GGAAAUUAUUAUUUAUAUUUAUAUUUAUAAUUUUAUAUAUAUAAUAUAAAAUUUUAUUUUUAAUAUAAUAUAUACAUAUAUAAUAUUAAUACUAUAUUUUCGAAUAUAGAAAAGAAACAACAACAACAAC
10209316	eGFP-degron e #6-1 loop #U252C	RT-MAP-seq-deg_Mg_pH10	Eterna Roll your own structure 2	1	103	0.051237	0.066155	0.033176	0.053018	0.036105	0.042352	GGAAACAGUGCUUCAGCAGGUAUCCCGACCACAUGAAACAGCACGACUUCUUUAAGUCCGCAAUGCCGGAGGGAUACGUGCAGGAGCGCACGUCUAGCUUCGGCUAGACAAAAGAAACAACAACAACAAC
10209323	eGFP-degron f #6-1 loop #U255C	RT-MAP-seq-deg_Mg_pH10	Eterna Roll your own structure 2	1	103	0.04706	0.062949	0.031697	0.052041	0.035953	0.043688	GGAAACAGUGCUUCAGCAGGUAUCCCGACCACAUGAAACAGCACGACUUUUUCAAGUCCGCAAUGCCGGAGGGAUACGUGCAGGAGCGCACGUCAUCCUUCGGGAUGACAAAAGAAACAACAACAACAAC
10209328	eGFP-degron g #6-1 loop #U255C #U252C	RT-MAP-seq-deg_Mg_pH10	Eterna Roll your own structure 2	1	103	0.044702	0.059448	0.031687	0.051845	0.036101	0.043177	GGAAACAGUGCUUCAGCAGGUAUCCCGACCACAUGAAACAGCACGACUUCUUCAAGUCCGCAAUGCCGGAGGGAUACGUGCAGGAGCGCACGUCUACCUUCGGGUAGACAAAAGAAACAACAACAACAAC
10209355	WEPS08192020	RT-MAP-seq-deg_Mg_pH10	Eterna Roll your own structure 2	1	103	0.066005	0.061097	0.060441	0.049111	0.073165	0.049111	GGAAAGUAUAUAUAUAUAUAUAUACGAAAGUAUAUAUAUAUAUAUAUACGAUUAUAUAGGAAACUAUAUAAUCCUAUAUCGAAAGAUAUAGGAAUGUAUUCGUACGUUCAAAAGAAACAACAACAACAAC
10209422	testing shape	RT-MAP-seq-deg_Mg_pH10	Eterna Roll your own structure 2	1	103	0.078018	0.079359	0.069296	0.082354	0.071583	0.068594	GGAAAAAGAAAGAACCGCAAAAAGCGGAAAGAAAGAAAAGGCGCACCGAAAAGAAAAGGGCGCCAAAAGAAACCGCCAAAAAGGCGGAAAAGCGUUGCUUCGGCAACGCAAAAGAAACAACAACAACAAC
10209428	Test	RT-MAP-seq-deg_Mg_pH10	Eterna Roll your own structure 2	1	103	0.058268	0.055202	0.047653	0.052592	0.0464	0.038959	GGAAAAAGAGAGAAGGGCGAAAAGCGGAAGGAAAGAAAAGGCGCACCGAAAAGAAACGGGCGCCCACAGACACCCGCAACGAGGGCGAAGCGGGAUGCUUCGGCAUCCCAAAAGAAACAACAACAACAAC
10209430	R2 roll 2	RT-MAP-seq-deg_Mg_pH10	Eterna Roll your own structure 2	1	103	0.048815	0.063451	0.035067	0.054461	0.034911	0.03795	GGAAAUAGUGCACUCACCAAGAGCCAACAGCACUUGACGAGCACACAACACAUCAGAGUCCAGUCACACGACCAGACUCUACAAAUGUGAACUAUGACUUCGGUCAUAGAAAAGAAACAACAACAACAAC
10209436	Single bond in efold	RT-MAP-seq-deg_Mg_pH10	Eterna Roll your own structure 2	1	103	0.05853	0.063365	0.046423	0.055178	0.048478	0.055302	GGAAAAAGAGAGAAGGGCGAAAAGCGGAAGGAAGGAAAAGGCGCACCGAAAAGAAACGGGCGCCGAAACCCACCCGCAACGACGGCGCAGCGGCAUGCUUCGGCAUGCCAAAAGAAACAACAACAACAAC
10209438	It depends	RT-MAP-seq-deg_Mg_pH10	Eterna Roll your own structure 2	1	103	0.075736	0.082937	0.048468	0.060423	0.044315	0.051288	GGAAAAAGCGGGCAGGGCGCACAGUGGAAGGAAGGAAAAGAUACACAGAAAAGAAACAGGUAUCGAAACCCACCCACAGCGACGGCGCGCCGGCAAGCUUCGGCUUGCCAAAAGAAACAACAACAACAAC
10209442	The cknator - round 5	RT-MAP-seq-deg_Mg_pH10	Eterna Roll your own structure 2	1	103	0.064224	0.063085	0.048774	0.054929	0.044043	0.049969	GGAAAAAGCGGGCAGGGCGCACAGUGGAACGAAGGAAAAGUUUCACAGAAAAGAAACAGGAAACGAAACCGACUCACAGCGACGGCGCGCCCGCAUGCUUCGGCAUGCGAAAAGAAACAACAACAACAAC
10209450	Timmy	RT-MAP-seq-deg_Mg_pH10	Eterna Roll your own structure 2	1	103	0.061939	0.06204	0.048519	0.056211	0.043181	0.045543	GGAAAAAGCGGGCAGGCCGCACAGUGGAACGAAGGAAAAGUUUCACAGAAAAGAAACAGGAAACGAAACCGACUCACAGCGACGGCGCGGCCGGAUGCUUCGGCAUCCGAAAAGAAACAACAACAACAAC
10209452	For eternabot-	RT-MAP-seq-deg_Mg_pH10	Eterna Roll your own structure 2	1	103	0.053471	0.057527	0.045274	0.057266	0.043036	0.050608	GGAAAAAGCGGGCAUGGCGCACCGUGGAACGAAGGAAAAGUUUCACAGAGAAGAAACAGGAAACGAAACCGCCUCACAGCGACGGCGCGCCCGCAUGGUUCGCCAUGCGAAAAGAAACAACAACAACAAC
10209456	Asymmetric Bundled Stems	RT-MAP-seq-deg_Mg_pH10	Eterna Roll your own structure 2	1	103	0.047103	0.05958	0.037093	0.058152	0.037192	0.042544	GGAAAAGCAGUCACGAGUGCGAAAGCACCGCGGACGCGUCGAAAGACCUCGGACCAAAAAGGCGGAGCUGACGAAGUCAGGGCGAAAGCCAAGAUCCAUUCGUGGAUCUAAAAGAAACAACAACAACAAC
10209464	Gary	RT-MAP-seq-deg_Mg_pH10	Eterna Roll your own structure 2	1	103	0.057926	0.064903	0.042643	0.058391	0.04653	0.048247	GGAAACAAUUACAUGACUAACGUGUAGUUUCUACAUGAACUUCCCGCGAGUUUGCAAGGGCUACAACUAGGCGACGACUGUAGGCCAACAAGUGGUUAUUCGUAACUACAAAAGAAACAACAACAACAAC
10209472	JMF's 1-2 loops V1	RT-MAP-seq-deg_Mg_pH10	Eterna Roll your own structure 2	1	103	0.052201	0.067975	0.037249	0.057551	0.051032	0.05371	GGAAAGAGAAGUCGAAAGACACUCAUAAGUAGAGAUACGAAGUAUCAACUACAUGAAGUUCGAAGGUCAGGAAACUGACCACGAACAGGAACGUGGACUUCGGUCCACGAAAAGAAACAACAACAACAAC
10209482	JMF's 1-2 loops V2	RT-MAP-seq-deg_Mg_pH10	Eterna Roll your own structure 2	1	103	0.052987	0.064904	0.03568	0.054864	0.048658	0.051711	GGAAAGAGGAGUCGAAAGACGCUCAUAAGUAGAGAUACGAAGUAUCGGCUACAUGAAGUUCGGAGGUCAGGAAACUGACCACGAACAGGAACGAGGACUUCGGUCCUCGAAAAGAAACAACAACAACAAC
10209484	JMF's 1-2 loops V3	RT-MAP-seq-deg_Mg_pH10	Eterna Roll your own structure 2	1	103	0.048575	0.061275	0.035824	0.054062	0.047518	0.050881	GGAAAGAGAGGUCGAAAGACACUCAUAAGUAGAGAUACGAAGUAUCGACUACAUGAAGUUCGAAGGUCAGGAAACUGACCGCGAACAGGAACGUGGUCUUCGGACCACGAAAAGAAACAACAACAACAAC
10209491	Vienna power	RT-MAP-seq-deg_Mg_pH10	Eterna Roll your own structure 2	1	103	0.061264	0.06814	0.041075	0.05493	0.043306	0.047292	GGAAAAAGUGCUUCAGCAGGUAAACCGACCACAUGAAACAGCACGACUUUUUUAAGUCAGCAAUGCCGGAGGGAAACGUGCAGGAGCGCACGAGUACCUUCGGGUACUCAAAAGAAACAACAACAACAAC
10209493	JMF's 1-2 loops V4	RT-MAP-seq-deg_Mg_pH10	Eterna Roll your own structure 2	1	103	0.049729	0.063874	0.034438	0.053736	0.0451	0.048091	GGAAAGAGAAGUCGAAAGACCCUCAUAAGUAGGGAUACGAAGUAUCAACUACAUGAAGUUCGUUGGUCAGGAAACUGACCUCGAACAGGAACGUGCUCUUCGGAGCACGAAAAGAAACAACAACAACAAC
10209504	JMF's 1-2 loops V5	RT-MAP-seq-deg_Mg_pH10	Eterna Roll your own structure 2	1	103	0.058505	0.073365	0.040389	0.058269	0.048567	0.050219	GGAAAGAGUUGUCGAAAGACCCUCAUAAGUAGGGAUACGAAGUAUCGACUACAUGAAGUUCGCUGGUCAGGAAACUGACCUCGAACAGGAACGAGCUCUUCGGAGCUCGAAAAGAAACAACAACAACAAC
10209517	Vienna superpower++	RT-MAP-seq-deg_Mg_pH10	Eterna Roll your own structure 2	1	103	0.044152	0.049323	0.030819	0.042058	0.032237	0.04087	GGAAAGCGAAAAGCACCCAGGCAGGCGAAAAGCCGCCAAGGCCGCGAAAAGCGAGCCAGGCCGCGAAAACGGAGCCAGGACGAAAAGUACCGCCCGGAUUCGCAGGCAGAAAAGAAACAACAACAACAAC
10209530	Keewi	RT-MAP-seq-deg_Mg_pH10	Eterna Roll your own structure 2	1	103	0.046238	0.053101	0.034514	0.050119	0.037265	0.044555	GGAAAAGAGGACAAAGACCGAGGGCGUCCCGCGGCAUUCUUCAGGGCGCAAGAUAUCGACCGCGUGCAGCACGCUGUCACUGGCACCGGAACUAUAUCUUCGGAUAUAGAAAAGAAACAACAACAACAAC
10209598	Screwdriver	RT-MAP-seq-deg_Mg_pH10	Eterna Roll your own structure 2	1	103	0.048533	0.066609	0.033239	0.055827	0.039897	0.050906	GGAAAUAACUUUGUUUGGCACGGCCACUGUCUUCCCGUCUAGAUCUGGGCUCCUGGUCUCGUCCGACCGCUAAGCGGCAAACGUGUUACAAAUAUCUUUUCGAAGAUAUAAAAGAAACAACAACAACAAC
10209600	Maximal Pairing for Low DegScore	RT-MAP-seq-deg_Mg_pH10	Eterna Roll your own structure 2	1	103	0.046543	0.068786	0.025686	0.047777	0.031463	0.038854	GGAAACGCUGACGUGUUGCGAUCAUGGUGACACACCAGAUCAGUGGCACGCUCGGUCCCUAGCGAUGCGCUAUGGAUCGGCGUACGUCAGCAGUUGCAUUCGUGCAACUAAAAGAAACAACAACAACAAC
10209606	2022-03-10	RT-MAP-seq-deg_Mg_pH10	Eterna Roll your own structure 2	1	103	0.057093	0.062575	0.039393	0.051915	0.04022	0.047459	GGAAAGGUUACGAGCCGUUGCUUCGCAAGAAUUACCAAUGGUUACCCAGGUGGGCGAUGUUCGUUACAGGCAUGCAGGGCAUCCCGGGCAAGUCAGCCUUCGGGCUGACAAAAGAAACAACAACAACAAC
10209609	Tetrapetal	RT-MAP-seq-deg_Mg_pH10	Eterna Roll your own structure 2	1	103	0.068163	0.073532	0.053464	0.065268	0.060274	0.060565	GGAAAACCGGGCUCCCUCAAAGAGGAUCAGUACAAAGUACACUACACCAAAGGUGAUCAGCUGAAACAGCAAGAGACGGAUCUAUUACUACGAGUAGCUUCGGCUACUCAAAAGAAACAACAACAACAAC
10209611	guaranteed to fail 8)	RT-MAP-seq-deg_Mg_pH10	Eterna Roll your own structure 2	1	103	0.046256	0.060238	0.039204	0.057949	0.0361	0.045442	GGAAACGCACGUGAAGAAAGAUACUGAUUAGUAUACGCGCAGGAAAUAACUGAUGUAGAGCUAGGCAGGAGCUUGAAGCACAACGGCGAAACACAUGCUUCGGCAUGUGAAAAGAAACAACAACAACAAC
10209642	Long Asymmetric Stem	RT-MAP-seq-deg_Mg_pH10	Eterna Roll your own structure 2	1	103	0.059141	0.075982	0.036929	0.056256	0.042799	0.049135	GGAAAGCUGCAGAUGCGCCCAGGUUUGUUCCUAUGAAGUAGCGAGGACCAUCGCACUUAGGAGCCAUUACCUCAUAGGCUAGCGGAUCGCAAGUACGUUUCGACGUACUAAAAGAAACAACAACAACAAC
10209644	eating stork	RT-MAP-seq-deg_Mg_pH10	Eterna Roll your own structure 2	1	103	0.054527	0.079741	0.038737	0.066538	0.044865	0.057427	GGAAACCACGGAGUAUAAUACUAAUAUAGCCUGGCUGUAGUGAGCUAAGUUCACCACGGCAGAGCCGUGACUCCAAGUGCUAAUGGAUGGAGGGAUUAUUCGUAAUCCCAAAAGAAACAACAACAACAAC
10209651	elephant	RT-MAP-seq-deg_Mg_pH10	Eterna Roll your own structure 2	1	103	0.058299	0.0724	0.040108	0.057548	0.046396	0.054286	GGAAACGCCACGUCACAGAGUGAUGUUAUAUCUAGUUCAGUUGUAUCGUGAAGCUGAGCAUACUGAAAAGCUAGAUACCUGGUGCCCAGGAGUCUGUCUUCGGACAGACAAAAGAAACAACAACAACAAC
10209656	Uniqua	RT-MAP-seq-deg_Mg_pH10	Eterna Roll your own structure 2	1	103	0.066081	0.087104	0.041248	0.06036	0.051208	0.058241	GGAAAGGAAUCUGCAUUGGACGUGGACUUAACGUUACAAGUUAGUAAUGAGAAACGUUGUUAACGGGCAGACCUAAGCCCAGCUUAGAAUACAGCGAUUUCGAUCGCUGAAAAGAAACAACAACAACAAC
10209664	one	RT-MAP-seq-deg_Mg_pH10	Eterna Roll your own structure 2	1	103	0.107527	0.113751	0.050357	0.064427	0.056065	0.058126	GGAAAAGGUUUAAGAAUUUAAACCAAAGCAUCCAAUGGAUGCAACCCAAGAAUUUGGGAACUCUCUGUAAAAUAUAAGAGAAAGAGAGCUCCGGAAAUUUCGAUUUCCGAAAAGAAACAACAACAACAAC
10209668	2003-01-02	RT-MAP-seq-deg_Mg_pH10	Eterna Roll your own structure 2	1	103	0.062225	0.076706	0.040567	0.056389	0.043316	0.046292	GGAAAGUUGAGAAUGGGCAUUCUCGGCAUCGAUUCGUUACGAAUGAUGUCUACACUGAGCCUAUGACACAUAGACCGAGUGAAGGUACUAACAGUGGAUUCGUCCGCUGAAAAGAAACAACAACAACAAC
10209674	Bulges 1	RT-MAP-seq-deg_Mg_pH10	Eterna Roll your own structure 2	1	103	0.060274	0.076751	0.03039	0.04874	0.037544	0.045246	GGAAACGUAGUUGGCGGCUAGUGGUUGUGUGAGUUACAUACCUGCCCAGCGCGCUGGUGCAAUGGUUACCCUCGCCGUCCAUCUGCAACAAGCUGCACUUCGGUGCAGCAAAAGAAACAACAACAACAAC
10209679	velociraptor	RT-MAP-seq-deg_Mg_pH10	Eterna Roll your own structure 2	1	103	0.074863	0.084122	0.051544	0.065786	0.049207	0.053473	GGAAAACGCUCGAGCGCAAGAUGAUUUAGGGUACUUUCAUAGCGGCGCUGUAUAACGGGAAACCCGCUAGACGCGCUUUCGGGCCGGAUUAGAUAGAGUUCGCUCUGUCAAAAGAAACAACAACAACAAC
10209681	Thing 3	RT-MAP-seq-deg_Mg_pH10	Eterna Roll your own structure 2	1	103	0.070899	0.087668	0.044099	0.063907	0.047223	0.055219	GGAAAUUAGCAUGGAUUUUCAUCUAUCGUCUCGCCGACAGGCAUGCAGAGAACAUCUAAUUAAUGUAGAUCGAAAUAUCAUGUGCUGAGUACUCAUCUUUCGGGAUGAGAAAAGAAACAACAACAACAAC
10209752	Funky Kinks	RT-MAP-seq-deg_Mg_pH10	Eterna Roll your own structure 2	1	103	0.040836	0.061911	0.027851	0.049589	0.034993	0.042029	GGAAAAGCGGUGUGUCUCGUGAUCGGAGCCGAUCGCGACCUCACCGCUGCGUGGCUAGAUGUGCGCGAUGUUUGCGGUCUGGAUACUCCACAGUAGCAUUCGUGCUACUAAAAGAAACAACAACAACAAC
10209756	Jellyfish	RT-MAP-seq-deg_Mg_pH10	Eterna Roll your own structure 2	1	103	0.063597	0.091622	0.034022	0.057194	0.031008	0.036894	GGAAAAGCAUUGUGCGUCGCGCACAAUGGCGCUUAUCACCGAUAAGCGCCAACAUUACAUGGUAAUGUUGGACCAGCACUGGGUGCUGGUCACUAGCAUUCGUGCUAGUAAAAGAAACAACAACAACAAC
10209955	Control_ design from round 1 with score 98.4	RT-MAP-seq-deg_Mg_pH10	Eterna Roll your own structure 2	1	103	0.029076	0.041137	0.022432	0.040335	0.027044	0.034837	GGAAAAACGUGGCCGACCGAAAGGUCAACUUCAAGAUUGCCGAAAGGCAAGGUGAAGGCGACGCCACGGGAAGCCUUCGGGUUUCCAAAAAGCCAUGCUUCGGCAUGGCAAAAGAAACAACAACAACAAC
10209960	Variation 1	RT-MAP-seq-deg_Mg_pH10	Eterna Roll your own structure 2	1	103	0.043157	0.056884	0.026084	0.043932	0.029833	0.03876	GGAAAAACGUGGCCGACCGAAAGGUCAUCUUCAAGAUUGCCGAAAGGCAAGGUGAAGUCUAUGCCACGGGAAGCCUUCGGGUUUCCAAAAAGCCAUGGUUCGCCAUGGCAAAAGAAACAACAACAACAAC
10209962	Variation 2	RT-MAP-seq-deg_Mg_pH10	Eterna Roll your own structure 2	1	103	0.050478	0.055534	0.040501	0.052302	0.029339	0.036885	GGAAAAACGUGGCAGACCGAAAGGUCAACUUCAAAAUUGCCGAAAGGCAAAAAGAAGAAAAAGCCACGGGAAGCCUUCGGGUUUCCAAAAAGCCAUCCUUCGGGAUGGCAAAAGAAACAACAACAACAAC
10209964	Variation 3	RT-MAP-seq-deg_Mg_pH10	Eterna Roll your own structure 2	1	103	0.042716	0.052978	0.025658	0.042772	0.030162	0.039659	GGAAAAACGUGGCAGACCGAAAGGUCACCUUCAAUUUUGCCGAAAGGCAAUAAGAAGAGAUAGCCACGGGAAGCCUUCGGGUUUCCAAAAAGGCAUCCUUCGGGAUGCCAAAAGAAACAACAACAACAAC
10209969	Variation 4	RT-MAP-seq-deg_Mg_pH10	Eterna Roll your own structure 2	1	103	0.040383	0.049581	0.026822	0.041106	0.028955	0.035924	GGAAAAACGUGGCAGACCGAAAGGUCGACUUCAGAAUUGCCGAAAGGCAAGAAGAAGAGAGAGCCACGGGAAGCCUUCGGGUUUCCAAAAACCCAUCCUUCGGGAUGGGAAAAGAAACAACAACAACAAC
10209971	Variation 5	RT-MAP-seq-deg_Mg_pH10	Eterna Roll your own structure 2	1	103	0.044045	0.050261	0.028559	0.043208	0.026878	0.030841	GGAAAAACGUGGCAGACCGAAAGGUCGACUUCAAGAUUGCCGAAAGGCAAAAGGAAGGAUAGGCCACGGGAAGCCUUCGGGUUUCCAAAAACCCAUGCUUCGGCAUGGGAAAAGAAACAACAACAACAAC
10209973	Variation 6	RT-MAP-seq-deg_Mg_pH10	Eterna Roll your own structure 2	1	103	0.037277	0.044733	0.024324	0.040714	0.027335	0.031865	GGAAAAACGUGGCUGACCGAAAGGUCGACUUCAGAGUUGCCGAAAGGCAAGGAGAAGAGUAUGCCACGGGAAGCCUUCGGGUUUCCAAAAACCCUUGCUUCGGCAAGGGAAAAGAAACAACAACAACAAC
10209975	Variation 7	RT-MAP-seq-deg_Mg_pH10	Eterna Roll your own structure 2	1	103	0.041343	0.049546	0.027159	0.043351	0.03036	0.036091	GGAAAAACGUGGCAGACCGAAAGGUCCACUUCAACAUUGCCGAAAGGCAAACAGAAGAACAAGCCACGGGAAGCCUUCGGGUUUCCAAAAACCCUUGGUUCGCCAAGGGAAAAGAAACAACAACAACAAC
10209977	Variation 8	RT-MAP-seq-deg_Mg_pH10	Eterna Roll your own structure 2	1	103	0.037728	0.04532	0.024917	0.039511	0.030442	0.034086	GGAAAAACGUGGCAGACCGAAAGGUCACCUUCACAAUUGCCGAAAGGCAACAAGAAGAAAACGCCACGGGAAGCCUUCGGGUUUCCAAAAACCCUAGCUUCGGCUAGGGAAAAGAAACAACAACAACAAC
10209979	Variation 9	RT-MAP-seq-deg_Mg_pH10	Eterna Roll your own structure 2	1	103	0.038494	0.048225	0.02685	0.044267	0.027546	0.034766	GGAAAAACGUGGCAGACCGAAAGGUCACCUUCACUAUUGCCGAAAGGCAACUAGAAGAUAUCGCCACGGGAAGCCUUCGGGUUUCCAAAAAGCCUAGCUUCGGCUAGGCAAAAGAAACAACAACAACAAC
10209981	Variation 10	RT-MAP-seq-deg_Mg_pH10	Eterna Roll your own structure 2	1	103	0.048113	0.059129	0.028154	0.045166	0.028278	0.033679	GGAAAAACGUGGCAGACCGAAAGGUCAACUUCCAUAUUGCCGAAAGGCAACUAGAAGCUCUAGCCACGGGAAGCCUUCGGGUUUCCAAAAAGGGUAGCUUCGGCUACCCAAAAGAAACAACAACAACAAC
10209983	Variation 11	RT-MAP-seq-deg_Mg_pH10	Eterna Roll your own structure 2	1	103	0.040545	0.053761	0.025473	0.041881	0.023775	0.028055	GGAAAAACGUGGCCGACCGAAAGGUCAACUUCCAUUUUGCCGAAAGGCAAUUAGAAGCUUUAGCCACGGGAAGCCUUCGGGUUUCCAAAAACGGUAGCUUCGGCUACCGAAAAGAAACAACAACAACAAC
10209985	Variation 12	RT-MAP-seq-deg_Mg_pH10	Eterna Roll your own structure 2	1	103	0.041608	0.052129	0.025024	0.04225	0.027107	0.031248	GGAAAAACGUGGCCGACCGAAAGGUCAACUUCCAUGUUGCCGAAAGGCAAGUAGAAGCGGUAGCCACGGGAAGCCUUCGGGUUUCCAAAAACGGUUGCUUCGGCAACCGAAAAGAAACAACAACAACAAC
10209987	Variation 13	RT-MAP-seq-deg_Mg_pH10	Eterna Roll your own structure 2	1	103	0.041844	0.054093	0.025977	0.043408	0.032465	0.041986	GGAAAAACGUGGCGGACCGAAAGGUCGACUUCACCGUUGCCGAAAGGCAAGUAGAAGCGCUAGCCACGGGAAGCCUUCGGGUUUCCAAAAACGCUUGCUUCGGCAAGCGAAAAGAAACAACAACAACAAC
10209989	Variation 14	RT-MAP-seq-deg_Mg_pH10	Eterna Roll your own structure 2	1	103	0.04227	0.053392	0.028815	0.044961	0.030131	0.039047	GGAAAAACGUGGCCGACCGAAAGGUCCACUUCAGAGUUGCCGAAAGGCAAGAGGAAGCCCUAGCCACGGGAAGCCUUCGGGUUUCCAAAAACGCUUCCUUCGGGAAGCGAAAAGAAACAACAACAACAAC
10209991	Variation 15	RT-MAP-seq-deg_Mg_pH10	Eterna Roll your own structure 2	1	103	0.03933	0.045951	0.026621	0.041334	0.027757	0.032703	GGAAAAACGUGGCGGACCGAAAGGUCGACUUCACACUUGCCGAAAGGCAACACGAAGGCGUAGCCACGGGAAGCCUUCGGGUUUCCAAAAACGCUACCUUCGGGUAGCGAAAAGAAACAACAACAACAAC
10209993	First pancake	RT-MAP-seq-deg_Mg_pH10	Eterna Roll your own structure 2	1	103	0.077325	0.085588	0.052694	0.067302	0.055736	0.05542	GGAAAAUAGAGUCGUACUUGAAUUUAAAAGAAACUCUAACUUAGCCAAGACAGAUGCAGGUUAAGGCAGUAGGUGUUUGCGCUUACAACCGCGGAUUCUUCGGAAUCCGAAAAGAAACAACAACAACAAC
10210131	JR_RYOS2_009	RT-MAP-seq-deg_Mg_pH10	Eterna Roll your own structure 2	1	103	0.069259	0.083163	0.052045	0.069529	0.056717	0.060523	GGAAAUAUGAUGAAGGCUGCUACAUGCUAAAAUUAGAUAAUAAAAUGAUUGCAUGAUACAGCCAUGAAGCUACUAUACGAUGUAGCAGAAGCACGACCUUCGGGUCGUGAAAAGAAACAACAACAACAAC
10210136	JR_RYOS2_010	RT-MAP-seq-deg_Mg_pH10	Eterna Roll your own structure 2	1	103	0.058296	0.068418	0.052784	0.070618	0.057041	0.059648	GGAAAUAUGAUGAAGGCUGCUACAUGCUAAAAUUAGAUAAUAAAAUGAUUGCAUGAUACAGCCAUGACGCUAGUAUACGAUCUAAAAGAAGCAGGACCUUCGGGUCCUGAAAAGAAACAACAACAACAAC
10210140	JR_RYOS2_011	RT-MAP-seq-deg_Mg_pH10	Eterna Roll your own structure 2	1	103	0.081577	0.094689	0.059264	0.075484	0.05555	0.059287	GGAAAUAUGAUGAAGUUUGCUACCUGCUAAAAUUAGAUAAUAAAAUGAUUGCAGGAUACAUACAUAGGACUUAUAUACGAUCAUGUCCAAGCUCGACCUUCGGGUCGAGAAAAGAAACAACAACAACAAC
10210142	JR_RYOS2_012	RT-MAP-seq-deg_Mg_pH10	Eterna Roll your own structure 2	1	103	0.081223	0.093599	0.056267	0.072607	0.061853	0.067472	GGAAAUAUGAGGUCGAAUGCUAACUGCUAAAAUUAGAUAAUGAAAUGAAUCGACCAUACAUACAUAGGACUUAUAUACGAUCAUGUCCAAGCAGCAGCUUCGGCUGCUGAAAAGAAACAACAACAACAAC
10210148	JR_RYOS2_013	RT-MAP-seq-deg_Mg_pH10	Eterna Roll your own structure 2	1	103	0.073364	0.086118	0.050432	0.06935	0.061436	0.067771	GGAAAUAUGAGGUCGAAUGCUUCCUGAUAAAAUUAGAUAGUGGAAGAAAUCGACCAUACAUACAUAGGACUUAUAUACGAUCAUGUCCAAGCACCAGCUUCGGCUGGUGAAAAGAAACAACAACAACAAC
10210153	JR_RYOS2_014	RT-MAP-seq-deg_Mg_pH10	Eterna Roll your own structure 2	1	103	0.076122	0.088849	0.058029	0.075588	0.061964	0.067302	GGAAAUAUGAGGUCGAAUGCUUCCUGAUAAAAUUAGAUAGUGUAAGAAAUCGACCAUACAUACAUAGGACUUAUAUACGAUCAUGUCCAAGCACCACGUUCGCGUGGUGAAAAGAAACAACAACAACAAC
10210161	JR_RYOS2_015	RT-MAP-seq-deg_Mg_pH10	Eterna Roll your own structure 2	1	103	0.050702	0.061481	0.04578	0.061125	0.06092	0.063968	GGAAAUAGCCGGAAUAAGGCAAGUGGUGUGCGGAUUAAAUAGAUAAACAGUAUAUAGCACAGCACAAAGCAAUAUUUAAGCAAUGCAAAAGCGACUGCUUCGGCAGUCGAAAAGAAACAACAACAACAAC
10210169	JR_RYOS2_016	RT-MAP-seq-deg_Mg_pH10	Eterna Roll your own structure 2	1	103	0.063751	0.07256	0.050457	0.066129	0.066636	0.069195	GGAAAUAGCCGGAAUAAGGCAAGUGGUGUGCGGAUUAAAUAGAUAAACAGUAUAUAGCACAGCACAAAGGCGAAUUAAGCCAAUGCAAAAGCGUGUGCUUCGGCACACGAAAAGAAACAACAACAACAAC
10210174	JR_RYOS2_017	RT-MAP-seq-deg_Mg_pH10	Eterna Roll your own structure 2	1	103	0.075269	0.090623	0.054912	0.073252	0.066692	0.070838	GGAAAUAGCCGGAAUAAGGCAAGUGGUGUGCGGAUUAAAUAGAUAAACAGUAUAUAGCACAGAUCAUAGGCGAAUUAAGCCAAUGUAAUAGGCUGUGCUUCGGCACAGCAAAAGAAACAACAACAACAAC
10210178	JR_RYOS2_018	RT-MAP-seq-deg_Mg_pH10	Eterna Roll your own structure 2	1	103	0.045485	0.058536	0.040873	0.06065	0.065313	0.069555	GGAAAUACGCGGAAUAAGCGAAGUUAUGUGCGAAUUAAAUAGAUAAACAGUAUAACGCACAGAUCCUGGGAGAAUUAAGAACAGGUAAUAGGCUGUCCUUCGGGACAGCAAAAGAAACAACAACAACAAC
10210191	JR_RYOS2_019	RT-MAP-seq-deg_Mg_pH10	Eterna Roll your own structure 2	1	103	0.102342	0.108594	0.062616	0.076172	0.073109	0.075256	GGAAAUAGCGCCAUAGCCGAUUAUUAUAGGCAAUUUUAGCGAUUUAUAUUACGCAAUAGGCGCAAUAAGUUCAAGUUUGAGAGAACAUAAGGAGCUGCUUCGGCAGCUCAAAAGAAACAACAACAACAAC
10210193	JR_RYOS2_019a	RT-MAP-seq-deg_Mg_pH10	Eterna Roll your own structure 2	1	103	0.122128	0.13417	0.065259	0.081882	0.062449	0.067172	GGAAAUAGCGCCAUAGCCGAUUAUUAUAGGCAAUUUUAGCGAUUUAUAUUACGCAAUAGGCGCAAUAAGUGGGAUUUAUAUAACCCAUAAGGAGCACCUUCGGGUGCUCAAAAGAAACAACAACAACAAC
10210201	JR_RYOS2_020	RT-MAP-seq-deg_Mg_pH10	Eterna Roll your own structure 2	1	103	0.089074	0.090095	0.077342	0.086469	0.075808	0.072949	GGAAAUAAUAAAUAAGCUGCCAAGCGUCGAUUAUUAUAUAAGACGAGGCAGCAUAAUAAAUAUAAUAACCUUAAGUUAGCAUGAAGAUAAGGAGCAGCUUCGGCUGCUCAAAAGAAACAACAACAACAAC
10210206	JR_RYOS2_020a	RT-MAP-seq-deg_Mg_pH10	Eterna Roll your own structure 2	1	103	0.12105	0.127782	0.083275	0.097759	0.081385	0.078316	GGAAAUAAUAAAUAAGCUGCCAAGCGUCGAUUAUUAUAUAAGACGAGGCAGCAUAAUAGGUAGAAUAUACUUAAUUUAGCUACCAGAUAAGGACGAGCUUCGGCUCGUCAAAAGAAACAACAACAACAAC
10210211	JR_RYOS2_021	RT-MAP-seq-deg_Mg_pH10	Eterna Roll your own structure 2	1	103	0.087882	0.089169	0.049311	0.05569	0.07822	0.072275	GGAAAUAAUAAAUAAGCUGCCGUAGGUAAAUUAUUAUAAAACCUACGGCAGCAUAAUAAAUAUAAUAAACAUGAGUUAGAGUAUGGAAAAGGACCUGCUUCGGCAGGUCAAAAGAAACAACAACAACAAC
10210216	JR_RYOS2_021a	RT-MAP-seq-deg_Mg_pH10	Eterna Roll your own structure 2	1	103	0.108933	0.117433	0.068512	0.075283	0.071622	0.061574	GGAAAUAAUAAAUAAGCUGCCGUAGGUAAAUUAUUAUAAAACCUACGGCAGCAUAAUAGCAGCAACAAAUAUGAUAAGUUGCUGCGAAAAGGUGCUGCUUCGGCAGCACAAAAGAAACAACAACAACAAC
10210221	JR_RYOS2_022	RT-MAP-seq-deg_Mg_pH10	Eterna Roll your own structure 2	1	103	0.078733	0.081634	0.072083	0.077309	0.083412	0.076726	GGAAAUAAUAAAUAAGCCGCAAAGAGUCGAUUAUUAUAUAAGACAAGGCGGCAUAAUAAAUAUAAUAACAAUACGUUAGAAUGUAGAAAAGGUGCAGCUUCGGCUGCACAAAAGAAACAACAACAACAAC
10210223	JR_RYOS2_022a	RT-MAP-seq-deg_Mg_pH10	Eterna Roll your own structure 2	1	103	0.132897	0.135178	0.087773	0.101389	0.075424	0.072178	GGAAAUAAUAAAUAAGCCGCAAAGAGUCGAUUAUUAUAUAAGACAAGGCGGCAUAAUAAGCUGUAGAAUAAUAUGAACUACAGCAGAUAAGGUCGAGCUUCGGCUCGACAAAAGAAACAACAACAACAAC
10210228	JR_RYOS2_023	RT-MAP-seq-deg_Mg_pH10	Eterna Roll your own structure 2	1	103	0.0773	0.090114	0.058113	0.077427	0.063272	0.066898	GGAAAUAAUAAUUAACGUACUCGAUAAUAGUGUAAGAUUAUUAAGAUGAAUAUACGAGUACGAAUAUAGAUAUGAUUCGGAGUAUCAAAAGGUGCACGUUCGCGUGCACAAAAGAAACAACAACAACAAC
10210230	JR_RYOS2_023a	RT-MAP-seq-deg_Mg_pH10	Eterna Roll your own structure 2	1	103	0.08436	0.095459	0.061837	0.078876	0.067429	0.073514	GGAAAUAAUAAUUAACGUACUCGAUAAUAGUGUAAGAUUAUUAAGAUGAAUAUACGAGUACGAAUAGGUCGAUGAUUAAGAACGACCAAAGGACCACGUUCGCGUGGUCAAAAGAAACAACAACAACAAC
10210232	JR_RYOS2_024	RT-MAP-seq-deg_Mg_pH10	Eterna Roll your own structure 2	1	103	0.061011	0.066956	0.048027	0.062279	0.060351	0.062279	GGAAAUAGCGCCAUAGCGUGCGAAAGCACGAAAUUUAAGCACGCGAAAGCGUGAAAUAGGCGCAAUAAGAAUAAAUUUAAUAGACUAAAAGGACGUGCUUCGGCACGUCAAAAGAAACAACAACAACAAC
10210234	JR_RYOS2_024a	RT-MAP-seq-deg_Mg_pH10	Eterna Roll your own structure 2	1	103	0.076082	0.087003	0.045467	0.061665	0.044033	0.051829	GGAAAUAGCGCCAUAGCGUGCGAAAGCACGAAAUUUAAGCACGCGAAAGCGUGAAAUAGGCGCAAUACGUGUACAUUUAAGUGCACGAAAGGACCAGCUUCGGCUGGUCAAAAGAAACAACAACAACAAC
10210268	JR_RYOS2_001	RT-MAP-seq-deg_Mg_pH10	Eterna Roll your own structure 2	1	103	0.063837	0.068348	0.051592	0.068348	0.06461	0.063786	GGAAAAACUUUGGUAACGGAGAACAUUGACGAAGACCCACUCCGAAACCCGAAGAAUGAGUAUAAACAAGAUCAGAUAGAAAAUCCAUAAGGGACUGCUUCGGCAGUCCAAAAGAAACAACAACAACAAC
10210276	JR_RYOS2_001a	RT-MAP-seq-deg_Mg_pH10	Eterna Roll your own structure 2	1	103	0.075707	0.079093	0.052635	0.066258	0.060623	0.060645	GGAAAAACUUUGGUAACGGAGAACAUUGACGAAGACCCACUCCGAAACCCGAAGAAUGAGCGAUCACAAGAUAAGAUAGAAAGAUCGCAAGGCACUGCUUCGGCAGUGCAAAAGAAACAACAACAACAAC
10210284	JR_RYOS2_002	RT-MAP-seq-deg_Mg_pH10	Eterna Roll your own structure 2	1	103	0.078994	0.071658	0.05454	0.054763	0.078581	0.06236	GGAAAUAUAAUAAAGGCUCCGAAUAAAUAAAAUUAAAUAAUAAAAUAAAAUAAAUACGGAGCCAUAAUAAUAAAGUUAGCGAUAAUUAAAGGACGUCGUUCGCGACGUCAAAAGAAACAACAACAACAAC
10210289	JR_RYOS2_002a	RT-MAP-seq-deg_Mg_pH10	Eterna Roll your own structure 2	1	103	0.098968	0.102483	0.069144	0.080373	0.073832	0.059582	GGAAAUAUAAUAAAGGCUCCGAAUAAAUAAAAUUAAAUAAUAAAAUAAAAUAAAUACGGAGCCAUAAAGGUGCAGUUAUAUAGCACCAAAGGACGACGUUCGCGUCGUCAAAAGAAACAACAACAACAAC
10210294	JR_RYOS2_003	RT-MAP-seq-deg_Mg_pH10	Eterna Roll your own structure 2	1	103	0.07628	0.082082	0.075502	0.089302	0.075887	0.071296	GGAAAUAGAUUGAAAAUGAUAAGUGGUGUGCUUAUGAUUUUGAUAAUUAGUUUCUAGCACAGCACAAUAAUAUGAUUAGAAAUAGUAUAAGGUGGAGCUUCGGCUCCACAAAAGAAACAACAACAACAAC
10210304	JR_RYOS2_003a	RT-MAP-seq-deg_Mg_pH10	Eterna Roll your own structure 2	1	103	0.097499	0.116223	0.057184	0.077578	0.052963	0.058574	GGAAAUAGGCUGAAUAUGCCAAGUGGUGUGCUUAUGAUUUUGAUAAUUAGUUUCUAGCACAGCACAAUACGUGUCAUAUAUAGACACGAAGGUGCACCUUCGGGUGCACAAAAGAAACAACAACAACAAC
10210309	JR_RYOS2_004	RT-MAP-seq-deg_Mg_pH10	Eterna Roll your own structure 2	1	103	0.086474	0.101929	0.054511	0.07246	0.06337	0.070078	GGAAAUAGCGCCAUAGCCGAUUAUUAUAGGCAAUUUUAGCGAUUUAUAUUACGCAAUAGGCGCAAUAAAAUUACGUUCAAAUUAACAAAAGGUCCAGCUUCGGCUGGACAAAAGAAACAACAACAACAAC
10210311	JR_RYOS2_004a	RT-MAP-seq-deg_Mg_pH10	Eterna Roll your own structure 2	1	103	0.113542	0.126672	0.064749	0.083914	0.064518	0.068001	GGAAAUAGCGCCAUAGCCGAUUAUUAUAGGCAAUUUUAGCGAUUUAUAUUACGCAAUAGGCGCAAUAAGUCUGAGUUCAAACAGACAAAAGGUCCACGUUCGCGUGGACAAAAGAAACAACAACAACAAC
10210325	JR_RYOS2_030	RT-MAP-seq-deg_Mg_pH10	Eterna Roll your own structure 2	1	103	0.116607	0.074657	0.066173	0.045776	0.12427	0.074657	GGAAAUAUAAUAAAGCGCAAUAAUAAAUAAAAUUAAAUAAUAAAAUAAAAUAAAUAAUAGCGCAUAAUAAUAAAAUUAAUAAUAAUUAAAGGAGCACGUUCGCGUGCUCAAAAGAAACAACAACAACAAC
10210330	R2 roll 1a	RT-MAP-seq-deg_Mg_pH10	Eterna Roll your own structure 2	1	103	0.04299	0.049542	0.031834	0.049542	0.030683	0.031536	GGAAACCGCGCACUCACCGAGUGCCUUUGGCACUCGACGAGCACGCGGCACUCCAGAGUCCAGCCGCACGGCCAGACUCUACAAGAGUGCACUACAACUUCGGUUGUAGAAAAGAAACAACAACAACAAC
10210335	JR_RYOS2_031	RT-MAP-seq-deg_Mg_pH10	Eterna Roll your own structure 2	1	103	0.059561	0.064776	0.083568	0.096532	0.093158	0.077699	GGAAAUAUAAUAAAGCGCUAAGAGAAAUAAAAUUAAAUAAUAAAAUAAAAUAACUCAUUGCGCAUAAUAAUAAAAUUAAUAAUAAUUAAAGGUCGACGUUCGCGUCGACAAAAGAAACAACAACAACAAC
10210337	JR_RYOS2_030a	RT-MAP-seq-deg_Mg_pH10	Eterna Roll your own structure 2	1	103	0.055925	0.062087	0.040895	0.052789	0.06605	0.062087	GGAAAUAUAAUAAAGCGCUAAGAGUUCCGAAAUUAAAUAAUAAAAUAACGGUUCUCAUUGCGCAUAAUAAUAAAAUUAAUAAUAAUUAAAGGUCCUCGUUCGCGAGGACAAAAGAAACAACAACAACAAC
10210351	JR_RYOS2_031	RT-MAP-seq-deg_Mg_pH10	Eterna Roll your own structure 2	1	103	0.062926	0.069793	0.052596	0.067727	0.060367	0.059243	GGAAAAAGGGCAAAGAUAAAAGCGCAUAGAAAUUAAAUAAUAAUAUAAAAUAGCGCAUAGUACAUAGCCCAAUAAUACCGAAUACUUAAAGCUCGACGUUCGCGUCGAGAAAAGAAACAACAACAACAAC
10210353	R2 roll 3	RT-MAP-seq-deg_Mg_pH10	Eterna Roll your own structure 2	1	103	0.04491	0.059775	0.029983	0.051031	0.024558	0.030368	GGAAACCGUGCACUCACCGAGUGCCAACAGCACUCGACGAGCACACGGCACUCAGGAGUCCAGCCACACGGCCAGACUCCUCAAGAGUGCACUACACCUUCGGGUGUAGAAAAGAAACAACAACAACAAC
10210359	JR_RYOS2_033	RT-MAP-seq-deg_Mg_pH10	Eterna Roll your own structure 2	1	103	0.069468	0.081729	0.054465	0.074133	0.070054	0.075545	GGAAAUAAGGCAAAGAUAAAAGAACAUAGAAAUUAAAUAAUAAUAUAAAAUAGCGCAUAGUACACAGCCAAAUAAUAAUUAGCGGCUGAAGCUGCACGUUCGCGUGCAGAAAAGAAACAACAACAACAAC
10210369	R2 roll 4	RT-MAP-seq-deg_Mg_pH10	Eterna Roll your own structure 2	1	103	0.048578	0.058901	0.035315	0.051364	0.029513	0.040104	GGAAAUCGUGCACUCAACGACUGCCAACAGCAACCGUCAAGCACACGACACUCAGGAGUCCAGCCACACGGCCAGACUCCUCAAGAGUGCACGACACCUUCGGGUGUCGAAAAGAAACAACAACAACAAC
10210371	JR_RYOS2_033a	RT-MAP-seq-deg_Mg_pH10	Eterna Roll your own structure 2	1	103	0.079345	0.093038	0.060597	0.079915	0.069225	0.074507	GGAAAUAAGCGGAAGAUAAUAGAUAAUAGACCGCAAAUAAUAAUAUAAAAUAGUGCAUAGUACACAGCCAAAUAAUAAUUAGCGGCUGAAGCUGGUGGUUCGCCACCAGAAAAGAAACAACAACAACAAC
10210379	JR_RYOS2_033b	RT-MAP-seq-deg_Mg_pH10	Eterna Roll your own structure 2	1	103	0.102149	0.11952	0.06793	0.088462	0.065966	0.075324	GGAAAUAAGCGGAAGAUAAUAGAUAAUAGACCGCAAACCACAAUAUAAUUAUAAGUGGAGUACACAGCCAAAUAAUAAUUAGCGGCUGAAGGACGUGGUUCGCCACGUCAAAAGAAACAACAACAACAAC
10210386	JR_RYOS2_033c	RT-MAP-seq-deg_Mg_pH10	Eterna Roll your own structure 2	1	103	0.092792	0.120219	0.05184	0.07516	0.056597	0.065197	GGAAAUAAGCGGAAGAUAAUAGAUAAUAGACCGCAAACCACAUCAUAAUUAGAUGUGGAGUACACAGCCAACUAAUAAUUGUUGGCUGAAGGUGCAGGUUCGCCUGCACAAAAGAAACAACAACAACAAC
10210400	JR_RYOS2_033e	RT-MAP-seq-deg_Mg_pH10	Eterna Roll your own structure 2	1	103	0.01321	0.03761	0.035805	0.062243	0.062417	0.071753	GGAAAUAAGCGGAAGAUAAUAGAUAAUAGACCGCAAACUUGUAUUGUCAGCAAUAAAGAAUAAUAAAUAUAAUAGCUGACUUUACAAGAAGGUCGUCGUUCGCGACGACAAAAGAAACAACAACAACAAC
10210413	R2 roll 5	RT-MAP-seq-deg_Mg_pH10	Eterna Roll your own structure 2	1	103	0.056803	0.073255	0.035755	0.056798	0.033916	0.040629	GGAAAAGCUCGCUCCCACAUAAUGCAUGCAAGGCACGCAUGGAACACCCAUGCACAGCCCGCAUGAGGAGAGAGCAGCGCACAAAGCGCAACGGAGUCUUCGGACUCCGAAAAGAAACAACAACAACAAC
10210426	R2 roll 6	RT-MAP-seq-deg_Mg_pH10	Eterna Roll your own structure 2	1	103	0.054446	0.067522	0.03713	0.054371	0.03797	0.045743	GGAAAAGGUCGCUUCCACAUAAUGCAUGCAAGUCACGGAUGGGACACCCAUUCACAGGCCGCAUGAGGAGAGAUCAGCGCGAAACGUGCAACGAAGUCUUCGGACUUCGAAAAGAAACAACAACAACAAC
10210433	KHAA08202020	RT-MAP-seq-deg_Mg_pH10	Eterna Roll your own structure 2	1	103	0.048976	0.050134	0.040287	0.047641	0.054405	0.051294	GGAAAGGAAACACGAAACGACGAAACGAGCAAAGCAGCAAAGCACGAAACGAGCAAAGCACCAAAGGACGAAACGACGAAACGAGCAAAGCGAUUGAGUUCGCUCAAUCAAAAGAAACAACAACAACAAC
10210454	R2 roll 7	RT-MAP-seq-deg_Mg_pH10	Eterna Roll your own structure 2	1	103	0.053146	0.067277	0.034814	0.052912	0.036472	0.042921	GGAAAAGGUCUCUUCCACAUAAUGCAUGCAAGUCACGGAUUGGACACCGAUUCGCAGGCCGCAUGCGGAGUGAUCAGCGCGAAACGUGCAACGAAGUAUUCGUACUUCGAAAAGAAACAACAACAACAAC
10210462	R2 roll 8	RT-MAP-seq-deg_Mg_pH10	Eterna Roll your own structure 2	1	103	0.048241	0.061261	0.032799	0.050163	0.034616	0.039914	GGAAAAGGUCGCUUCCUCAUAAGGCGUGCAAGGCACUGAUUGGACACCGAUUGGCAGCCCGCACGCGGAGGGAUCAGCGCGAAACGUGCAACAAAGUAUUCGUACUUUGAAAAGAAACAACAACAACAAC
10210476	R2 roll 9	RT-MAP-seq-deg_Mg_pH10	Eterna Roll your own structure 2	1	103	0.0509	0.066585	0.034533	0.053567	0.034808	0.038375	GGAAAAGGUCGCUUACUCAUAAGGCGUGCAAGACACCGGUUCGACACGGACUGGCAGUCCGCACGCGUAGGGAUCGGCGCGAAACGUGCCAGCAAGUAUUCGUACUUGCAAAAGAAACAACAACAACAAC
10210499	R2 roll 10	RT-MAP-seq-deg_Mg_pH10	Eterna Roll your own structure 2	1	103	0.046423	0.056621	0.031345	0.046453	0.026638	0.035741	GGAAAAGGUCGCUUGCUCAUCAAGCAUGCAAGACACGGUUUCGACAGGGACUCGCAGUCCGCAUGCGUAGGGAUCGGAGCGAAACGUGCCAGCAUGUAUUCGUACGUGCAAAAGAAACAACAACAACAAC
10210505	R2 roll 11	RT-MAP-seq-deg_Mg_pH10	Eterna Roll your own structure 2	1	103	0.049282	0.06292	0.032397	0.049974	0.03214	0.039284	GGAAAGGGUCGCUUGCUCAUCAAGCAUGCAAGACACGGUUUCGACAGGGACUCGCAGUCCGCAUGCGUAGGGAUCGGAGCGAAACGUGCCCGCGUGUAUUCGUACGCGCAAAAGAAACAACAACAACAAC
10210554	R2 roll 12	RT-MAP-seq-deg_Mg_pH10	Eterna Roll your own structure 2	1	103	0.062125	0.051654	0.032989	0.044693	0.070238	0.048028	GGAAAAAGCGCGCUCGCAAAGCGAGCGCGCAAAGCGUGUGCGAAACGCACACGCAAAGCGCACUCGAUCAAAGGUCGAGUGCGCAAAUAAAGCCUAUGUUCGCAUAGGCAAAAGAAACAACAACAACAAC
10210573	R2 roll 13	RT-MAP-seq-deg_Mg_pH10	Eterna Roll your own structure 2	1	103	0.049003	0.066853	0.031075	0.052643	0.043796	0.051845	GGAAAACGCGUGCUCGCAAAGUGAGCGCGCACAGCGUGGGUGAAACACUCACGCAAAGCACACUCGAUCAAAGGUCGAGUGUGCCAACAAAGCCUGUGUUCGCACAGGCAAAAGAAACAACAACAACAAC
10210582	R2 roll 14	RT-MAP-seq-deg_Mg_pH10	Eterna Roll your own structure 2	1	103	0.058393	0.072109	0.046003	0.061701	0.045566	0.04999	GGAAAACGCGUGUUUGCAAAGUAGACGCGCACAGUGUGUGUGAAACACUCACACAAAGCACGCUAGAUCAAAGGUGUGGUGUGCCAACAAAGCAUGUGUUCGCACAUGCAAAAGAAACAACAACAACAAC
10210589	R2 roll 15	RT-MAP-seq-deg_Mg_pH10	Eterna Roll your own structure 2	1	103	0.105791	0.076909	0.042827	0.022773	0.088625	0.041605	GGAAAACGCGCGGCUCCUUUGGAGCCGCGCACAGCGUGCGCGUUUCGCGCACGCAAAGCACGCCCGCGCUUUGCGCGGGCGUGCCAACAAAGCGUGUGUUCGCACACGCAAAAGAAACAACAACAACAAC
10210628	HMAA08202020	RT-MAP-seq-deg_Mg_pH10	Eterna Roll your own structure 2	1	103	0.053809	0.068688	0.035488	0.05672	0.045085	0.042645	GGAAAGCUAUACCAAAGGUAUAGCAGGGAAACCCACCACAAAGUGGACCUGAAACAGGACCAUACGAAACGUAUGGACCUGCAAAGCAGGAGAGAGUUUUCGAACUCUCAAAAGAAACAACAACAACAAC
10210634	REGH08202020	RT-MAP-seq-deg_Mg_pH10	Eterna Roll your own structure 2	1	103	0.057273	0.061496	0.037899	0.056588	0.03814	0.041267	GGAAACUAUUAUUUAAAUAAUUUUGGAAACAAAAUUAUUUAAAUAAUAGACGCAAAGCGACAUUAUAUUUAAUCAAAGAUUAAAUAUAAUGCCUUAUCUUCGGAUAGGGAAAAGAAACAACAACAACAAC
10210775	JR_RYOS2_035	RT-MAP-seq-deg_Mg_pH10	Eterna Roll your own structure 2	1	103	0.056208	0.067576	0.049473	0.067326	0.053754	0.061793	GGAAAUAAUAAAUAGAUAAUAGAUAUAAAGCAGAUGAGAAUAAUAUAACUCACCGCAUAGUACACAGUCAAAUAAUACUCAUCUGCAUAAGCUCCUGGUUCGCCAGGAGAAAAGAAACAACAACAACAAC
10210788	JR_RYOS2_035a	RT-MAP-seq-deg_Mg_pH10	Eterna Roll your own structure 2	1	103	0.060658	0.074344	0.047599	0.067165	0.052032	0.05841	GGAAAUAAUAAAUAGAUAAUAGAUAUAAAGCAGAUGAGAAUAGCGGAACUUAGAGCAUAUUACAUAGCCGCAUAAUACUCAUCUGCAUAAGCUGCUGGUUCGCCAGCAGAAAAGAAACAACAACAACAAC
10210803	JR_RYOS2_036	RT-MAP-seq-deg_Mg_pH10	Eterna Roll your own structure 2	1	103	0.049732	0.066959	0.048086	0.067408	0.05542	0.065102	GGAAAUAAUAAAUAGAUAAUAGAUAUAAAGCAGAUGAGAUUAGGCGAAAUUAGAGCAUAUUACAUACAACGCCAAUACUGAUGUGCAUAAGCUGCUCGUUCGCGAGCAGAAAAGAAACAACAACAACAAC
10210809	JR_RYOS2_036a	RT-MAP-seq-deg_Mg_pH10	Eterna Roll your own structure 2	1	103	0.048551	0.062092	0.043748	0.063616	0.056017	0.062657	GGAAAUAAUAAAUAGAUAAUAGAUAUAAAGCAGAUGAGAUUAGGCGAAAUUAGAGCAUAUUACAUACAACGCCAAUACUCAUGUGCAUAAGCAGCUCGUUCGCGAGCUGAAAAGAAACAACAACAACAAC
10210843	TheInverted's - Roll 3	RT-MAP-seq-deg_Mg_pH10	Eterna Roll your own structure 2	1	103	0.045321	0.051773	0.028612	0.043165	0.033989	0.039447	GGAAACCACCGCGGGAGGCUGUGGAUCCCAAGGAACCGCCCGAAUGUGAGAAACUCACAUACGGAAAAAGGCCACACCCGCGGUGGAAAAACCGGCGCUUCGGCGCCGGAAAAGAAACAACAACAACAAC
10210857	Ckn	RT-MAP-seq-deg_Mg_pH10	Eterna Roll your own structure 2	1	103	0.071371	0.08351	0.041497	0.051881	0.051432	0.043479	GGAAAGGGCCAUAUAGAUUUGUCUAUAUGAUAUUAUCCUUGAAUUAUAGGGAUGUAUAAUCAAUAUAUUAUACAUAUAUGUGGUCUUAUAGCUGAUAGUUCGCUAUCAGAAAAGAAACAACAACAACAAC
10210876	Cool shape #2	RT-MAP-seq-deg_Mg_pH10	Eterna Roll your own structure 2	1	103	0.048324	0.050316	0.036381	0.04452	0.038927	0.049075	GGAAAGCGGCCAAAGGCAACGCGGCCCGGUAAACCAGGAGCCACGGAGCAGCGAAAGCGCCCGCCGAAGCGAAGGACCAAAAGGCCCGCCGGGAGGAAUUCGUCCGCGCAAAAGAAACAACAACAACAAC
10210878	TheInverted's - Roll 4	RT-MAP-seq-deg_Mg_pH10	Eterna Roll your own structure 2	1	103	0.058134	0.062503	0.039519	0.050641	0.040779	0.041119	GGAAACCACCGCGGGAGGCAAAGGAACCGACGGAAGCGCCGGAACGUGAGAAACUCACGAACGGAAGCCAGCCACACCCGCGGUGGAAAAAGCGGCGCUUCGGCGCCGCAAAAGAAACAACAACAACAAC
10210883	Cool shape #3	RT-MAP-seq-deg_Mg_pH10	Eterna Roll your own structure 2	1	103	0.044255	0.050508	0.032008	0.04572	0.036243	0.052118	GGAAAGGGAAGGGACCGCAAAGCGGAACCCGGGCGCCCGAAAAAGGGAGCGGGACCUCCAGGCGGCGGGAGCCGGGAAACUCAACGCGAAGGGACGCCUUCGAGGAACCAAAAGAAACAACAACAACAAC
10210909	JMF's 6-1 Loop V1	RT-MAP-seq-deg_Mg_pH10	Eterna Roll your own structure 2	1	103	0.080428	0.086692	0.051624	0.064842	0.058876	0.056317	GGAAAGACUAGCGAAAAACUCUAGGAAACCUAGAGAGCUAGUCAAAAAGUCGAGCGAAAAGCACACUGAAACAGUGUGAGCUCGACAAAAAGAUCCAGUUCGCUGGAUCAAAAGAAACAACAACAACAAC
10210911	1-(2-7) loops	RT-MAP-seq-deg_Mg_pH10	Eterna Roll your own structure 2	1	103	0.062716	0.070009	0.036976	0.050935	0.044717	0.051935	GGAAAGGACGAGAGGCUCGAUAGAGGCCGGAUAUAGGAGGGUCAGAAACUGACGUAUAUACUCCGCGGGUAUACUCGGAGGAACUCGGUCCGGCCCGGUUCGCCGGGCCAAAAGAAACAACAACAACAAC
10210913	JMF's 6-1 Loop V2	RT-MAP-seq-deg_Mg_pH10	Eterna Roll your own structure 2	1	103	0.087048	0.09407	0.048677	0.061015	0.052632	0.049033	GGAAAGACUAGCAAAUAACUCUAGGAAACCUAGAGGGCUAGUCAAAAAGUCGAGCAAAAAGCACACUGAAACAGUGUGAGCUCGACAAAAAGAUGCAGUUCGCUGCAUCAAAAGAAACAACAACAACAAC
10210917	2-(3-7) loops	RT-MAP-seq-deg_Mg_pH10	Eterna Roll your own structure 2	1	103	0.055177	0.063089	0.037914	0.051142	0.041356	0.049931	GGAAAGGACGAGUGGAUACGCGAGCGGACAGAGCCGAGGCAUAUAGGGAUACCGCCGAUAUAUGGCGACGCGAUAUGCGGACACGGUGUCCGGCCGCGUUCGCGCGGCCAAAAGAAACAACAACAACAAC
10210919	JMF's 6-1 Loop V3	RT-MAP-seq-deg_Mg_pH10	Eterna Roll your own structure 2	1	103	0.078896	0.087531	0.0533	0.067313	0.05165	0.050875	GGAAAGACUAGCGAAAAGCUCUAGGAAACCUAGAGGGCUAGUCAAAAAGUCGAGCAAAAAGCACACUGAAACAGUGUGGGCUCGACAAAAAGAUCGAGUUCGCUCGAUCAAAAGAAACAACAACAACAAC
10210924	JMF's 6-1 Loop V4	RT-MAP-seq-deg_Mg_pH10	Eterna Roll your own structure 2	1	103	0.081173	0.089536	0.046522	0.059335	0.055504	0.053674	GGAAAGACUAGCAAAUAACUCUAGGAAACCUAGAGAGCUAGUCAAAAAGUCGAGCGAAAAACACACUGAAACAGUGUGGGCUCGACAAAAAGUAGGAGUUCGCUCCUACAAAAGAAACAACAACAACAAC
10210927	JMF's 6-1 Loop V5	RT-MAP-seq-deg_Mg_pH10	Eterna Roll your own structure 2	1	103	0.073974	0.082779	0.046739	0.060217	0.055303	0.052224	GGAAAGACUAGCCAAAACCUCUAGGAAACCUAGAGAGCUAGUCAAAAAGUCGAGCAAAAACCACACUGAAACAGUGUGAGCUCGACAAAAAGUACCAGUUCGCUGGUACAAAAGAAACAACAACAACAAC
10210931	JMF's 6-1 Loop V6	RT-MAP-seq-deg_Mg_pH10	Eterna Roll your own structure 2	1	103	0.078824	0.085821	0.047647	0.059893	0.060067	0.053186	GGAAAGACUAGCCAAAAACUCUAGGAAACCUAGAGAGCUAGUCAAAAAGUCGAGCAAAUAACACACUGAAACAGUGUGCGCUCGACAAAAAGUAGCAGUUCGCUGCUACAAAAGAAACAACAACAACAAC
10210933	JMF's 6-1 Loop V7	RT-MAP-seq-deg_Mg_pH10	Eterna Roll your own structure 2	1	103	0.074548	0.083016	0.045876	0.0631	0.055856	0.053268	GGAAAGACUAGCCAAAAACUCUAGGAAACCUAGAGCGCUAGUCAAAAAGUCGAGCAAAAACCACACUGAAACAGUGUGCGCUCGACAAAAAGUUCCAGUUCGCUGGAACAAAAGAAACAACAACAACAAC
10210938	JMF's 6-1 Loop V8	RT-MAP-seq-deg_Mg_pH10	Eterna Roll your own structure 2	1	103	0.068356	0.075052	0.04361	0.054794	0.058557	0.056364	GGAAAGACUAGCUAAAAUCUCUAGGAAACCUAGAGUGCUAGUCAAAAAGUCGAGCCAAAACCACACUGAAACAGUGUGCGCUCGACAAAAAGAACCAGUUCGCUGGUUCAAAAGAAACAACAACAACAAC
10210956	JMF's 6-1 Loop V9	RT-MAP-seq-deg_Mg_pH10	Eterna Roll your own structure 2	1	103	0.071654	0.078356	0.046124	0.05781	0.056397	0.051448	GGAAAGACUAGCCAAAAGCUCUAGGAAACCUAGAGAGCUAGUCAAAAAGUCGAGCGAAAACCACACUGAAACAGUGUGAGCUCGACAAAAACUUGCAGUUCGCUGCAAGAAAAGAAACAACAACAACAAC
10210972	JMF's 6-1 Loop V10	RT-MAP-seq-deg_Mg_pH10	Eterna Roll your own structure 2	1	103	0.070539	0.080945	0.040986	0.053501	0.053798	0.049772	GGAAAGACUAGCCAAAAUCUCUAGGAAACCUAGAGUGCUAGUCAAAAAGUCGAGCUAAAACCACACUGAAACAGUGUGUGCUCGACAAAAACUUCGAGUUCGCUCGAAGAAAAGAAACAACAACAACAAC
10210980	JMF's 6-1 Loop V11	RT-MAP-seq-deg_Mg_pH10	Eterna Roll your own structure 2	1	103	0.068529	0.077165	0.044774	0.058027	0.055978	0.051127	GGAAAGACUAGCUAAAAUCUCUAGGAAACCUAGAGCGCUAGUCAAAAAGUCGAGCCAAAACCACACUGAAACAGUGUGUGCUCGACAAAAACUAGGAGUUCGCUCCUAGAAAAGAAACAACAACAACAAC
10210982	TheInverted's - Roll 5	RT-MAP-seq-deg_Mg_pH10	Eterna Roll your own structure 2	1	103	0.049419	0.063638	0.031887	0.051442	0.040374	0.051796	GGAAACCACCGGCGGCGGCAAAGGAGCCGACGCAGGCGCCGGAACGUGAGAAACUCACGACCGGAAGCCAGACACACCGGCGGUGGAAAAACGGCGCGUUCGCGCGCCGAAAAGAAACAACAACAACAAC
10210990	JMF's 6-1 Loop V12	RT-MAP-seq-deg_Mg_pH10	Eterna Roll your own structure 2	1	103	0.081668	0.084751	0.049155	0.058364	0.052469	0.047384	GGAAAGACUAGCUAAAAACUCUAGGAAACCUAGAGCGCUAGUCAAAAAGUCGAGCAAAAAUCACACUGAAACAGUGUGCGCUCGACAAAAACAAGGAGUUCGCUCCUUGAAAAGAAACAACAACAACAAC
10211039	JMF's 6-1 Loop V13	RT-MAP-seq-deg_Mg_pH10	Eterna Roll your own structure 2	1	103	0.066893	0.074985	0.04395	0.057089	0.048673	0.045053	GGAAAGACUAGGGAAAAAGUCUAGGAAACCUAGACACCUAGUCAAAAAGUCGAGGGAAAAGGACACUGAAACAGUGUCACCUCGACAAAAACUUGGAGUUCGCUCCAAGAAAAGAAACAACAACAACAAC
10211043	JMF's 6-1 Loop V14	RT-MAP-seq-deg_Mg_pH10	Eterna Roll your own structure 2	1	103	0.07398	0.079977	0.047529	0.058842	0.049226	0.045518	GGAAAGACUAGGAAAAAGGUCUAGGAAACCUAGACACCUAGUCAAAAAGUCGAGGAAAUAAGACACUGAAACAGUGUCGCCUCGACAAAAACAUGGAGUUCGCUCCAUGAAAAGAAACAACAACAACAAC
10211052	JMF's 6-1 Loop V15	RT-MAP-seq-deg_Mg_pH10	Eterna Roll your own structure 2	1	103	0.068971	0.074621	0.048888	0.061193	0.04737	0.04494	GGAAAGACUAGGGAAAAGGUCUAGGAAACCUAGACGCCUAGUCAAAAAGUCGAGGAAAAAGGACACUGAAACAGUGUCGCCUCGACAAAAACUUCCAGUUCGCUGGAAGAAAAGAAACAACAACAACAAC
10211054	JMF's 6-1 Loop V16	RT-MAP-seq-deg_Mg_pH10	Eterna Roll your own structure 2	1	103	0.074167	0.080047	0.049194	0.061576	0.054528	0.053141	GGAAAGACUAGGAAAUAAGUCUAGGAAACCUAGACACCUAGUCAAAAAGUCGAGGGAAAAAGACACUGAAACAGUGUCGCCUCGACAAAAACAUCCAGUUCGCUGGAUGAAAAGAAACAACAACAACAAC
10211079	JMF's 6-1 Loop V17	RT-MAP-seq-deg_Mg_pH10	Eterna Roll your own structure 2	1	103	0.070136	0.077659	0.046237	0.058377	0.045948	0.04388	GGAAAGACUAGGCAAAACGUCUAGGAAACCUAGACACCUAGUCAAAAAGUCGAGGAAAAACGACACUGAAACAGUGUCACCUCGACAAAAACAACCAGUUCGCUGGUUGAAAAGAAACAACAACAACAAC
10211086	JMF's 6-1 Loop V18	RT-MAP-seq-deg_Mg_pH10	Eterna Roll your own structure 2	1	103	0.079876	0.090007	0.051197	0.064691	0.051678	0.05023	GGAAAGACUACGAAAUAAGUCUAGGAAACCUAGACCCGUAGUCAAAAAGUCGACGCAAAAAGACACUGAAACAGUGUCCCGUCGACAAAAACAACGUGUUCGCACGUUGAAAAGAAACAACAACAACAAC
10211099	JMF's 6-1 Loop V19	RT-MAP-seq-deg_Mg_pH10	Eterna Roll your own structure 2	1	103	0.077032	0.085808	0.048362	0.061662	0.052565	0.049469	GGAAAGACUACGAAAAACGUCUAGGAAACCUAGACCCGUAGUCAAAAAGUCGACGCAAAAAGACACUGAAACAGUGUCACGUCGACAAAAACAUCGUGUUCGCACGAUGAAAAGAAACAACAACAACAAC
10211108	JMF's 6-1 Loop V20	RT-MAP-seq-deg_Mg_pH10	Eterna Roll your own structure 2	1	103	0.078205	0.085652	0.048613	0.060823	0.054888	0.051729	GGAAAGACUACGUAAAAUGUCUAGGAAACCUAGACUCGUAGUCAAAAAGUCGACGCAAAACGACACUGAAACAGUGUCCCGUCGACAAAAACAAGGUGUUCGCACCUUGAAAAGAAACAACAACAACAAC
10211110	JMF's 6-1 Loop V21	RT-MAP-seq-deg_Mg_pH10	Eterna Roll your own structure 2	1	103	0.06581	0.073786	0.049401	0.061684	0.049201	0.044828	GGAAAGACUACGCAAAAGGUCUAGGAAACCUAGACACGUAGUCAAAAAGUCGACGGAAAACGACACUGAAACAGUGUCACGUCGACAAAAACUAGGUGUUCGCACCUAGAAAAGAAACAACAACAACAAC
10211119	JMF's 6-1 Loop V22	RT-MAP-seq-deg_Mg_pH10	Eterna Roll your own structure 2	1	103	0.069399	0.079755	0.049172	0.063826	0.052098	0.050089	GGAAAGACUACGUAAAACGUCUAGGAAACCUAGACUCGUAGUCAAAAAGUCGACGCAAAAUGACACUGAAACAGUGUCUCGUCGACAAAAACUUGGUGUUCGCACCAAGAAAAGAAACAACAACAACAAC
10211130	JMF's 6-1 Loop V23	RT-MAP-seq-deg_Mg_pH10	Eterna Roll your own structure 2	1	103	0.063468	0.072588	0.04513	0.059866	0.04859	0.046343	GGAAAGACUACGUAAAAUGUCUAGGAAACCUAGACCCGUAGUCAAAAAGUCGACGCAAAACGACACUGAAACAGUGUCUCGUCGACAAAAACUUCCUGUUCGCAGGAAGAAAAGAAACAACAACAACAAC
10211135	JMF's 6-1 Loop V24	RT-MAP-seq-deg_Mg_pH10	Eterna Roll your own structure 2	1	103	0.081588	0.086212	0.048895	0.059715	0.051034	0.048739	GGAAAGACUACGAAAAAUGUCUAGGAAACCUAGACCCGUAGUCAAAAAGUCGACGUAAAAAGACACUGAAACAGUGUCCCGUCGACAAAAACAUCCUGUUCGCAGGAUGAAAAGAAACAACAACAACAAC
10211182	JMF's Random Seq 9	RT-MAP-seq-deg_Mg_pH10	Eterna Roll your own structure 2	1	103	0.084672	0.095483	0.062164	0.072916	0.062752	0.06213	GGAAAAAUUAUUCAAUAGAAGCAUGUUACUGUAUCUUGAGUAGCAAAAGCGCCUAGAGAGCAACAUAAAAUAUAUAUUCGGCGUUAGUAUAGUCAUGGUUCGCCAUGACAAAAGAAACAACAACAACAAC
10211190	JMF's Random Seq 10	RT-MAP-seq-deg_Mg_pH10	Eterna Roll your own structure 2	1	103	0.044636	0.05586	0.033411	0.050751	0.035469	0.039291	GGAAAUCUUCUCUAUCUCCGUGUGACCUACUGACGCCAAACCAAGAACGUGGCUAUGAGGUCACCAAACGCGCAACCAGCGGCUACGCAAAGAGUACGUUCGCGUACUCAAAAGAAACAACAACAACAAC
10211219	two	RT-MAP-seq-deg_Mg_pH10	Eterna Roll your own structure 2	1	103	0.062421	0.075275	0.029912	0.048214	0.038499	0.034541	GGAAAGCGUUUAAGAAUUUAAACGCCGGCAUCCAAUGGAUGCCGCCCAAGAAUUUGGGCCCUCUCUGUAAUGUAUACGUUACAGAGAGCGGCGGAAACUUCGGUUUCCGAAAAGAAACAACAACAACAAC
10211264	three	RT-MAP-seq-deg_Mg_pH10	Eterna Roll your own structure 2	1	103	0.079504	0.091494	0.049825	0.0654	0.047337	0.050282	GGAAAGCGUUUAAGAAUUUAAACGCCGGCAUUAAAUUGGUGCUCCCGAAGAAUUUCGGGCCCGUAUGUAACGUAUACGUUAAACCGACGGGCGGAUACUUCGGUAUCCGAAAAGAAACAACAACAACAAC
10211348	235.2 dScore : Full Spike protein snippet #control	RT-MAP-seq-deg_Mg_pH10	Eterna Roll your own structure 2	1	103	0.059526	0.074748	0.038614	0.051019	0.03284	0.034007	GGAAAUCGCAACCCUUUUUGAUGGAUCUUGAAGGCAAACAAGGAAAUUUUAAAAAUCUCCGCGAGUUUGUCUUUAAGAACAUCGACGGGUACUAGUGCUUCGGCACUAGAAAAGAAACAACAACAACAAC
10211350	235.2 dScore : Full Spike protein snippet #C639U	RT-MAP-seq-deg_Mg_pH10	Eterna Roll your own structure 2	1	103	0.061513	0.07823	0.036114	0.053705	0.031501	0.033208	GGAAAUCGCAACCCUUUUUGAUGGAUCUUGAAGGCAAACAAGGAAAUUUUAAAAAUCUCCGCGAGUUUGUCUUUAAGAACAUCGAUGGGUACUACUGCUUCGGCAGUAGAAAAGAAACAACAACAACAAC
10211374	32 bulges	RT-MAP-seq-deg_Mg_pH10	Eterna Roll your own structure 2	1	103	0.055815	0.049977	0.049868	0.055837	0.053806	0.048134	GGAAAUAGAUGACAGGUAGUGAUACCACCAUCAAGAUCACCUAUACACUUCUCACUUCGAUAAGAACCAGAAGCAAUAGACAGAUCAAGGAGUGAUGAUUCGUCAUUACAAAAGAAACAACAACAACAAC
10211674	Just a squiggle	RT-MAP-seq-deg_Mg_pH10	Eterna Roll your own structure 2	1	103	0.070364	0.080819	0.037615	0.050965	0.044398	0.041979	GGAAAAACCCAAUAAAAGAGAAAGACAGGGACUCAGGAAGGUAUACAAUAACGUAUACAUCCAGCCCAAAGUCUUCAUCUAUUUUGGGUUAGAGGUGGUUCGCCACCUCAAAAGAAACAACAACAACAAC
10211680	rise_ squiggle	RT-MAP-seq-deg_Mg_pH10	Eterna Roll your own structure 2	1	103	0.065278	0.079589	0.040205	0.058764	0.04806	0.048274	GGAAAAACCCAAUACGAGGGACCUUUAGGGACUCAGGAAGGUAUACAAUAACGUAUACAUCCAGAAGGAAAUAACCAACGAUAUUGGGUUAGAAGUGGUUCGCCACUUCAAAAGAAACAACAACAACAAC
10211684	flatten_ squiggle	RT-MAP-seq-deg_Mg_pH10	Eterna Roll your own structure 2	1	103	0.067528	0.079501	0.037219	0.05348	0.041361	0.041493	GGAAAAACCCAAUACGAGGGACCUUUAACGUCUCCAGGGAAUAAAUAACCACAGGGAACAGUAGAAGGAAAUAACCAACGAUAUUGGGUUAGAAGUUGUUCGCAACUUCAAAAGAAACAACAACAACAAC
10211686	good job squiggle	RT-MAP-seq-deg_Mg_pH10	Eterna Roll your own structure 2	1	103	0.061204	0.073297	0.036762	0.0527	0.04046	0.042949	GGAAAAACCCAAUACGAGGGACCUUUAACGUCUCCAGGCCCAAAGGGACCCAAGGGAACAGUAGAAGGUAAUACCCAACGAUAUUGGGUUAGAAGGUGUUCGCAUCUUCAAAAGAAACAACAACAACAAC
10211688	what are you doing_ squiggle	RT-MAP-seq-deg_Mg_pH10	Eterna Roll your own structure 2	1	103	0.04912	0.071677	0.028736	0.048179	0.03473	0.039851	GGAAACACACGGUCCGAGGGACCUUUAACGUCUCCGGGCUCAAAGGAGCCCAAGGGAACAGUAGAGGGUCAUACCCAUCGAGAUUGUGUGAGCAGGUGUUCGCAUCUGCAAAAGAAACAACAACAACAAC
10211692	im starting to feel a little loopy	RT-MAP-seq-deg_Mg_pH10	Eterna Roll your own structure 2	1	103	0.052065	0.06928	0.03278	0.049198	0.036565	0.04162	GGAAACACACGGUCCGAGGGACCUAAAACGUAUCCAGGCUCAAAGGAGACCAGGAGAACAGUAGAGGGUAAUCCACAACAAGAUUGUGUGAGCAGGAGUUCGCUUCUGCAAAAGAAACAACAACAACAAC
10211695	you failed me_ squiggle	RT-MAP-seq-deg_Mg_pH10	Eterna Roll your own structure 2	1	103	0.064232	0.080549	0.045419	0.062954	0.045247	0.04605	GGAAACACACCCUCCGAGGGACCUAAAACAAAUCCAGGCUCAAAGGAGACCAGGUGAAACGUAGAGGGUAAUCCACAACAAGAUUGUGUGAGCAGCAGUUCGCUGCUGCAAAAGAAACAACAACAACAAC
10211697	hmm	RT-MAP-seq-deg_Mg_pH10	Eterna Roll your own structure 2	1	103	0.054766	0.074987	0.03625	0.05747	0.039867	0.04356	GGAAACACACCCUCCGCCUCACCUGGAUCAAAUCCAGGCUCAAAGGAGACCAGAGGCGACCACGAGGGUGUCGCACAACAAGAUUGUGUGAGAAGCAGUUCGCUGCUUCAAAAGAAACAACAACAACAAC
10211699	oh no	RT-MAP-seq-deg_Mg_pH10	Eterna Roll your own structure 2	1	103	0.075828	0.08059	0.065097	0.075106	0.064111	0.064711	GGAAAUAAUAUAAAAGAAUCACCUGGAUCAAAUCCAGGCUCAAAGGAGACCAGAGUCGACCACAAAUAUAACGCAAAACAAGAUUGAGUGAGACGCAGUUCGCUGCGUCAAAAGAAACAACAACAACAAC
10211701	a strange man	RT-MAP-seq-deg_Mg_pH10	Eterna Roll your own structure 2	1	103	0.063001	0.073469	0.05113	0.07056	0.059985	0.06529	GGAAAUAAUAAGAGGGAAUAGCCUGGAUCAAAUCCAGGCUAUUCGGAGACCAGAGUCGACCACCUCUUUAACGCAAAACAAGAUUGAGUGAGACGGUGUUCGCACCGUCAAAAGAAACAACAACAACAAC
10211704	guess that works	RT-MAP-seq-deg_Mg_pH10	Eterna Roll your own structure 2	1	103	0.046068	0.055257	0.038187	0.055197	0.043356	0.046224	GGAAAGUGGAAGAGGGAAUAGCCUGGAUCAAAUCCAGGCUAUUCGGAGACCAGAGUCGACCACCUCGGGAAAGCAAAACAAGCUUCCACCAGAGGGUGUUCGCACCCUCAAAAGAAACAACAACAACAAC
10211706	upside down now	RT-MAP-seq-deg_Mg_pH10	Eterna Roll your own structure 2	1	103	0.056209	0.074203	0.041503	0.060183	0.04408	0.04698	GGAAAGUGGAAGAGCGAAUAGCCUGGAUCAAAUCCAGGCUCUUUUUUGACCAGAGUCGACCACCUCUGGAAAGCAAAACAAGCUUCCACCAGAGUGUGUUCGCACACUCAAAAGAAACAACAACAACAAC
10211708	hmmmm	RT-MAP-seq-deg_Mg_pH10	Eterna Roll your own structure 2	1	103	0.063625	0.076592	0.040379	0.058676	0.04124	0.046523	GGAAAGUGGAAGAGCGAAUAGCCUGGAUCAAAUCCAGGCUCUUUCUUGCCUAUAGUCGACCACCUCUCGAUAGGAAGACAAGCUUCCACCAGAGCGUGUUCGCACGCUCAAAAGAAACAACAACAACAAC
10211710	just kick out and relax	RT-MAP-seq-deg_Mg_pH10	Eterna Roll your own structure 2	1	103	0.05776	0.066117	0.036598	0.049515	0.050959	0.046679	GGAAAGUGGAAGAAGGAAGAGCCUGGAUCAAAUCCAGGCUCUUUCUUGCCUAUAGCGGACCACGUAUCGAUACUGGCGCAAGCUUCCACCAGAGCUUGUUCGCAAGCUCAAAAGAAACAACAACAACAAC
10211712	overlapping?	RT-MAP-seq-deg_Mg_pH10	Eterna Roll your own structure 2	1	103	0.059062	0.065425	0.04708	0.063788	0.056495	0.057814	GGAAAGUGGAAGAAGGAAGAGCCUGGAUCAAAUCCAGGCAAUUUCUUCCCUCUUGCAAUAUAAAAAUCGAUACAAAAGCAAGCUUCCACCAGAGCUCGUUCGCGAGCUCAAAAGAAACAACAACAACAAC
10211714	just had to ruin my fun	RT-MAP-seq-deg_Mg_pH10	Eterna Roll your own structure 2	1	103	0.049754	0.057656	0.044313	0.057027	0.047173	0.04798	GGAAAGUGGAAGAAAGGAUGGCCUGGAUCAAAUCCAGGGAGUUUCUUCAAGCUUGAAAUCUAAAAAUCGAUGGGUGAGCUUUUUUCCACCAGCGCUCGUUCGCGAGCGCAAAAGAAACAACAACAACAAC
10211716	alien	RT-MAP-seq-deg_Mg_pH10	Eterna Roll your own structure 2	1	103	0.063582	0.082013	0.042501	0.058987	0.050884	0.052815	GGAAAGUGGAAGAAAGGAUUUCCUGGAUCAAAUCCAGGGAGUUUCUUCAAGCUAGAAAUCUACCCAUCGAUGGGUAAGCUUUGUUCCACCAGCGUUCGUUCGCGAACGCAAAAGAAACAACAACAACAAC
10211718	dont ask me where im going with this	RT-MAP-seq-deg_Mg_pH10	Eterna Roll your own structure 2	1	103	0.059659	0.079973	0.03754	0.051532	0.045007	0.053649	GGAAAGUGGAAGGACGGCCUCACUGGAGCAACUCCAGACGAUGGCUUCAACAUAGUGUUAUACCCAUCGAUGGGUAAAAGUCGUUCCACCAGCGUCCGUUCGCGGACGCAAAAGAAACAACAACAACAAC
10211720	Did i say i dont know what im doing?	RT-MAP-seq-deg_Mg_pH10	Eterna Roll your own structure 2	1	103	0.049865	0.069439	0.036519	0.050257	0.050986	0.056858	GGAAAGUGGGAGGACGGACUCACUGGAGCAACUCCAGACGAUGGCUUCAAUUUAGUGUUAUACCCAUCAAUGGGAAAAAGUCGUUCUACCAGCGUCUGUUCGCAGACGCAAAAGAAACAACAACAACAAC
10211722	what am i even doing	RT-MAP-seq-deg_Mg_pH10	Eterna Roll your own structure 2	1	103	0.067936	0.078769	0.047713	0.059399	0.049095	0.056936	GGAAAGUGGGAGAAAGGACUCACUGGAGCAACUCCAGACGAUGGCUUCAAUUUAGUGUUAGAACCAUCAAUGGGACUCAGUCGUUCUACCAGCGGCCGUUCGCGGCCGCAAAAGAAACAACAACAACAAC
10211724	Just trying to curl up in a ball	RT-MAP-seq-deg_Mg_pH10	Eterna Roll your own structure 2	1	103	0.068906	0.080325	0.048581	0.065029	0.055035	0.056477	GGAAAGUGGGAGAAAGGAACUCCUGGAGCAACUCCAGAAGAUGGCUUCAAUUUAGCCUCCACCACGGGAAUGGGACUCAGUAGUUCUACCAGUUGUCGUUCGCGACAACAAAAGAAACAACAACAACAAC
10211729	splat	RT-MAP-seq-deg_Mg_pH10	Eterna Roll your own structure 2	1	103	0.066104	0.075169	0.049458	0.06301	0.059934	0.059274	GGAAAGUGGGAGAAAGGAACUCAUGGCGCAACGCCAAAAGAUGUCUUCAAUUUAGACUCCACCACGGGAAUCGGACUCAGUAGUUCGACCAGCUGUCGUUCGCGACAGCAAAAGAAACAACAACAACAAC
10211736	hmmmmmmmmmmmmmm	RT-MAP-seq-deg_Mg_pH10	Eterna Roll your own structure 2	1	103	0.06647	0.075026	0.047464	0.060782	0.051268	0.055466	GGAAAGUAGGAGAAUAAACCCACGGGAUCAACUAAAGACCAUGGCUUCAAUUUAGCCUCCACCACGGGAAUGGGACUCAGUAGUUCUACCAGUCGGCGUUCGCGCCGACAAAAGAAACAACAACAACAAC
10211741	nyah	RT-MAP-seq-deg_Mg_pH10	Eterna Roll your own structure 2	1	103	0.05772	0.069224	0.040046	0.05702	0.040739	0.048963	GGAAAGCCGCAGGGUUUUCGGACGGGAUCAACUAGAAACCAUGGCUUCAAUUUAGCCUCCACCACGGGUUUGGGACUCCGUUUGAAAACCAGUCGGUGUUCGCACCGACAAAAGAAACAACAACAACAAC
10211746	splayed	RT-MAP-seq-deg_Mg_pH10	Eterna Roll your own structure 2	1	103	0.059949	0.07376	0.040774	0.060252	0.043538	0.051607	GGAAAGAAGCAGGGUGAUAAGACGGGAUCAACUAGAUACCAUGGCUUCAAUUUAGCCUCCACCACGGGUGUGGGACUCUGUGGGAAACCCAGUUGGUGUUCGCACCAACAAAAGAAACAACAACAACAAC
10211982	Control 2 _ design from round 1 with score 96.9	RT-MAP-seq-deg_Mg_pH10	Eterna Roll your own structure 2	1	103	0.044258	0.060001	0.029058	0.050176	0.035271	0.049178	GGAAAGCGAAACGCCGAGAAGACGUAGUUCGCAGAGCGGCGUACCCGGCAGCUACGUCGCGAUACGCAACGAUGCUUCGGCAUCGUAAAAGCCGCAGCUUCGGCUGCGGAAAAGAAACAACAACAACAAC
10211984	Variation 2.1	RT-MAP-seq-deg_Mg_pH10	Eterna Roll your own structure 2	1	103	0.054855	0.07208	0.034981	0.058089	0.043885	0.059836	GGAAAGCGAAGCGCCGAGAAGACGUAGUUCGCAGAGCGGAGAAACCGGCAGCUACGUCGCGAGACGCAACGAUGCAUCGGCAUCGUAAAAGGCGCAGCUUCGGCUGCGCAAAAGAAACAACAACAACAAC
10211986	Variation 2.2	RT-MAP-seq-deg_Mg_pH10	Eterna Roll your own structure 2	1	103	0.057232	0.0737	0.036305	0.060279	0.043416	0.056465	GGAAAGCGAGACGCCGAAGAGACGUAGUUCGCGAAGCGGAAGAACCGGCAGCUACGUCGCGGAACGCAACGAUGCAUCGGCAUCGUAAAAGCACCGGGUUCGCCCGGUGAAAAGAAACAACAACAACAAC
10211988	Variation 2.3	RT-MAP-seq-deg_Mg_pH10	Eterna Roll your own structure 2	1	103	0.05225	0.069357	0.033466	0.056091	0.039334	0.051801	GGAAAGCGGAACGCCGAAAGGACGUAGUUCGCAAGGCGGGAAAACCGGCAGCUACGUCGCGGAACGCAACGAUGCAUCGGCAUCGUAAAAGGCGGAGGUUCGCCUCCGCAAAAGAAACAACAACAACAAC
10211990	Variation 2.4	RT-MAP-seq-deg_Mg_pH10	Eterna Roll your own structure 2	1	103	0.050807	0.070347	0.032939	0.056868	0.033688	0.047944	GGAAAGCGCAACGCCCAAACGACGUAGUUCGCAACCCGGCAAAACCGGCAGCUACGUCGCGCAACGCAACGAUGCAUCGGCAUCGUAAAAGGCGGUGGUUCGCCACCGCAAAAGAAACAACAACAACAAC
10211992	Variation 2.5	RT-MAP-seq-deg_Mg_pH10	Eterna Roll your own structure 2	1	103	0.050075	0.061907	0.033234	0.052094	0.03537	0.04454	GGAAAGCGACACGCCACACAGACGUAGUUCGCACACCGGACAAACCGGCAGCUACGUCGCGACACGCAACGAUGCAUCGGCAUCGUAAAAGCCGGUGGUUCGCCACCGGAAAAGAAACAACAACAACAAC
10211994	Variation 2.6	RT-MAP-seq-deg_Mg_pH10	Eterna Roll your own structure 2	1	103	0.047822	0.059746	0.030119	0.048331	0.03266	0.0412	GGAAAGCGACACGCCACCAAGACGUAGUUCGCACCACGGAACAACCGGCAGCUACGUCGCGCCACGCAACGAUGCAUCGGCAUCGUAAAAGCGGGUGGUUCGCCACCCGAAAAGAAACAACAACAACAAC
10211996	Variation 2.7	RT-MAP-seq-deg_Mg_pH10	Eterna Roll your own structure 2	1	103	0.067617	0.078214	0.043979	0.060651	0.042966	0.046744	GGAAAGCGAUACGCAAAUAAGACGUAGUUCGCAUAACGGAAUAACCGGCAGCUACGUCGCGAAACGCAACGAUGCAUCGGCAUCGUAAAAGCGGGUCGUUCGCGACCCGAAAAGAAACAACAACAACAAC
10211998	Variation 2.8	RT-MAP-seq-deg_Mg_pH10	Eterna Roll your own structure 2	1	103	0.070159	0.085816	0.04001	0.059795	0.040978	0.048964	GGAAAGCGUAACGCAUAUAAGACGUAGUUCGCAUAUCGGUAUAUCCGGCAGCUACGUCGCGAAUCGCAACGAUGCAUCGGCAUCGUAAAAGCGGCUCGUUCGCGAGCCGAAAAGAAACAACAACAACAAC
10212000	Variation 2.9	RT-MAP-seq-deg_Mg_pH10	Eterna Roll your own structure 2	1	103	0.078954	0.096022	0.040399	0.061508	0.039339	0.049694	GGAAAGCGUAUCGCAUAAAUGACGUAGUUCGCUAUACGGUUAUUCCGGCAGCUACGUCGCGUAUCGCAACGAUGCAUCGGCAUCGUAAAAGCCGCUCGUUCGCGAGCGGAAAAGAAACAACAACAACAAC
10212002	Variation 2.10	RT-MAP-seq-deg_Mg_pH10	Eterna Roll your own structure 2	1	103	0.043287	0.05933	0.030393	0.053669	0.031778	0.042144	GGAAAGCGCAGCGCAGAAACGACGUAGUUCGCGACACGGGCACGCCGGCAGCUACGUCGCGGACCGCAACGAUGCAUCGGCAUCGUAAAAGGCUAGGGUUCGCCCUAGCAAAAGAAACAACAACAACAAC
10212004	Variation 2.11	RT-MAP-seq-deg_Mg_pH10	Eterna Roll your own structure 2	1	103	0.049429	0.063352	0.033345	0.053797	0.033638	0.05084	GGAAAGCGAAACGCACAAAGGACGUAGUUCGCGACACGGACCGGCCGGCAGCUACGUCGCGGGCCGCAACGAUGCAUCGGCAUCGUAAAAGGCCCUCGUUCGCGAGGGCAAAAGAAACAACAACAACAAC
10212006	Variation 2.12	RT-MAP-seq-deg_Mg_pH10	Eterna Roll your own structure 2	1	103	0.049887	0.066956	0.033665	0.054421	0.039157	0.050811	GGAAAGCGAGACGCACGAAAGACGUAGUUCGCGACGCGGACAGACCGGCAGCUACGUCGCGGACCGCAACGAUGCAUCGGCAUCGUAAAAGGCGCACGUUCGCGUGCGCAAAAGAAACAACAACAACAAC
10212008	Variation 2.13	RT-MAP-seq-deg_Mg_pH10	Eterna Roll your own structure 2	1	103	0.060239	0.072106	0.037638	0.055008	0.042304	0.052837	GGAAAGCGUGACGCAUGAAAGACGUAGUUCGCGAUGCGGAUAGACCGGCAGCUACGUCGCGGAUCGCAACGAUGCAUCGGCAUCGUAAAAGGCGCACCUUCGGGUGCGCAAAAGAAACAACAACAACAAC
10212010	Variation 2.14	RT-MAP-seq-deg_Mg_pH10	Eterna Roll your own structure 2	1	103	0.069348	0.084901	0.043991	0.064554	0.040278	0.049394	GGAAAGCGGAUCGCAGUAAAGACGUAGUUCGCGAUUCGGAGAUACCGGCAGCUACGUCGCGUAGCGCAACGAUGCAUCGGCAUCGUAAAAGGGCGAGCUUCGGCUCGCCAAAAGAAACAACAACAACAAC
10212012	Variation 2.15	RT-MAP-seq-deg_Mg_pH10	Eterna Roll your own structure 2	1	103	0.071582	0.084313	0.044935	0.066247	0.044963	0.05452	GGAAAGCGUAGCGCAAUUGAGACGUAGUUCGCGUAACGGAGUAACCGGCAGCUACGUCGCGAGUCGCAACGAUGCAUCGGCAUCGUAAAAGGGCCAGCUUCGGCUGGCCAAAAGAAACAACAACAACAAC
10212014	Variation 2.16	RT-MAP-seq-deg_Mg_pH10	Eterna Roll your own structure 2	1	103	0.066184	0.077892	0.036621	0.053967	0.039417	0.051209	GGAAAGCGUACCGCAAUUCAGACGUAGUUCGCAUCACGGACUAACCGGCAGCUACGUCGCGACUCGCAACGAUGCAUCGGCAUCGUAAAAGGCCCAGCUUCGGCUGGGCAAAAGAAACAACAACAACAAC
10212016	Variation 2.17	RT-MAP-seq-deg_Mg_pH10	Eterna Roll your own structure 2	1	103	0.053185	0.065859	0.032366	0.050783	0.037104	0.05154	GGAAAGCGCAUCGCAACCUAGACGUAGUUCGCACUACGGACUCACCGGCAGCUACGUCGCGUACCGCAACGAUGCAUCGGCAUCGUAAAAGGCCCUGCUUCGGCAGGGCAAAAGAAACAACAACAACAAC
10212018	Variation 2.18	RT-MAP-seq-deg_Mg_pH10	Eterna Roll your own structure 2	1	103	0.05078	0.064249	0.030374	0.050595	0.035374	0.046622	GGAAAGCGUACCGCACCAUUGACGUAGUUCGCUCUCCGGUCUCUCCGGCAGCUACGUCGCGUUCCGCAACGAUGCAUCGGCAUCGUAAAAGGCGCUGCUUCGGCAGCGCAAAAGAAACAACAACAACAAC
10212055	JR_RYOS2_037	RT-MAP-seq-deg_Mg_pH10	Eterna Roll your own structure 2	1	103	0.051683	0.064588	0.038243	0.054043	0.057435	0.061381	GGAAAUAAUAAAUAGAUAAUAGAUAUAAAGCACAUGAGAUUUGGCGAAAUUAGAGCAUAUUACAUACAACGCCAAAUCUCAUGUGCAUAAGGCAUGCCUUCGGGCAUGCAAAAGAAACAACAACAACAAC
10212057	JR_RYOS2_037a	RT-MAP-seq-deg_Mg_pH10	Eterna Roll your own structure 2	1	103	0.046227	0.064374	0.041601	0.063928	0.052943	0.060807	GGAAAUAAUAAAUAGAUAAUAGAUAUAAAGCAGAUGAGAUUUGGCGAAAUUAGAGCAUAUUACAUACAACGCGAAAUCUGAUGUGCAUAAGCAGCUGGUUCGCCAGCUGAAAAGAAACAACAACAACAAC
10212133	Testing	RT-MAP-seq-deg_Mg_pH10	Eterna Roll your own structure 2	1	103	0.059743	0.06514	0.04407	0.055281	0.043436	0.047468	GGAAAGUGGGAGAAAAGACUCACUGGAGCAACUCCAGACGAUGGCUUCAAUUUAGUGUUAGAACCAUCAAUGGGACUCAGUCAUACUACCAGCCCGAGUUCGCUCGGGCAAAAGAAACAACAACAACAAC
10212135	Ckn's shape	RT-MAP-seq-deg_Mg_pH10	Eterna Roll your own structure 2	1	103	0.067464	0.070742	0.043975	0.055648	0.047567	0.05014	GGAAAGUGGGCGAAAAGACUCACAGGAGCAACUCCAGACGAUGGCUUCAAUUUAGUGUUAGAACCAUCAAUGGGACUCCGUCAUACUACCAGCCGCCGUUCGCGGCGGCAAAAGAAACAACAACAACAAC
10212137	Another test	RT-MAP-seq-deg_Mg_pH10	Eterna Roll your own structure 2	1	103	0.07267	0.077498	0.040905	0.053174	0.048809	0.05214	GGAAAGUGGGCGAAAAGACUCACAGGAGCAACUCCAGACGAUGGCUUCACUUUAGUGUUAGAACCAUCAAUGGGACUCCGUAAAAAUAACACCGGCCGUUCGCGGCCGGAAAAGAAACAACAACAACAAC
10212156	1-4 Loops	RT-MAP-seq-deg_Mg_pH10	Eterna Roll your own structure 2	1	103	0.071634	0.081742	0.056674	0.073629	0.053738	0.056099	GGAAAACCUCGGUACCAACUAGUCGAUGGAAAUGCAUUAUCGAUAAUAACCAGAUAUAAUUGCAACAUCAAAAACUACGUACAAAAGAGGACUAUAUGUUCGCAUAUAGAAAAGAAACAACAACAACAAC
10212166	1-6 Loops	RT-MAP-seq-deg_Mg_pH10	Eterna Roll your own structure 2	1	103	0.069084	0.080703	0.052564	0.068018	0.050774	0.050346	GGAAAGAUGAGUAGCAGAAAAACUGAUUCAUACCAAAAAGUAUCGAAAGAAAGAUACCGUAUGUAAAAUAUCAGAUGCUAAAUAAAUCAUCCGAUACUUUCGAGUAUCGAAAAGAAACAACAACAACAAC
10212187	Multiloop w/ adjacent stacks	RT-MAP-seq-deg_Mg_pH10	Eterna Roll your own structure 2	1	103	0.04009	0.058939	0.026582	0.048198	0.035581	0.040599	GGAAACGGAGCGAAGCUUCGGCAUAGAGUUUGCGAAGCAAAUUUUAUGCCGAUUGUCCGAAAGGAUAGUCGGCUGGUGCGAAGCAUUAGCAGAAUGACUUCGGUCAUUCAAAAGAAACAACAACAACAAC
10212189	Naive solver	RT-MAP-seq-deg_Mg_pH10	Eterna Roll your own structure 2	1	103	0.071308	0.081781	0.042105	0.05948	0.050208	0.055243	GGAAAUUCGGAGUAACGUCUAGGGACUCUAUUUCUUAUAGCCCUAGCGCACAUAAUGAUUAGUAAUCGAACGCAUUAUUAAUCUGGCCCGAGUCUCGGUUCGCCGAGACAAAAGAAACAACAACAACAAC
10212240	R2 roll 16	RT-MAP-seq-deg_Mg_pH10	Eterna Roll your own structure 2	1	103	0.047317	0.070462	0.02474	0.042081	0.027614	0.032702	GGAAAGCGGACCAGUGUACGUUCGCGUUUGCGAGGUGCGGCGUGCUUUUGUACCAACUGCCUUCCUCGAUCGUGCAUGUUCACAGUUCGCAGAUAUACUUCGGUAUAUCAAAAGAAACAACAACAACAAC
10212295	Squiggly line	RT-MAP-seq-deg_Mg_pH10	Eterna Roll your own structure 2	1	103	0.057614	0.065867	0.039934	0.054872	0.041659	0.041194	GGAAAAGCACGGACGAGGGACCAGGAACCAGGAACCAGGGAAAUAAAACCAAGGACCGAGGACCAAGGACCGACGACGGAGCAAAAUAAAAGAUAUAUUUCGAUAUAUCAAAAGAAACAACAACAACAAC
10212437	four	RT-MAP-seq-deg_Mg_pH10	Eterna Roll your own structure 2	1	103	0.057768	0.065619	0.042782	0.055187	0.046765	0.048209	GGAAACAUACGAGCCUGUGGAGAUCCAUCCGAGGGAGGGAGCGUGAAGAAGCUAUUCCCUCAAGGGAUAAUGAGAAAUUAUUCCCUGUAUGCAAGACGUUCGCGUCUUGAAAAGAAACAACAACAACAAC
10212442	six	RT-MAP-seq-deg_Mg_pH10	Eterna Roll your own structure 2	1	103	0.053406	0.06039	0.040742	0.054082	0.044901	0.045668	GGAAACAUACGAGCCUGUGGAGAUCCAUCCGAGGGAGGGAGCGUGAAGAUGCUAUUCCCUCAAGGGAUAAUGAGAAAUUAUUCCCUGUAUGCUAGACGUUCGCGUCUAGAAAAGAAACAACAACAACAAC
10212449	eight	RT-MAP-seq-deg_Mg_pH10	Eterna Roll your own structure 2	1	103	0.058299	0.060955	0.041473	0.051496	0.053059	0.049271	GGAAACAUACGAGCCUGGCGAGAUCCAUCGGAGGGAGGGAGCGUGAAGAUGCUAUUCCCUCAAGGGAUAAUGAGACAUUAUUCCCUGUAUGGUAGACGUUCGCGUCUACAAAAGAAACAACAACAACAAC
10212452	ten	RT-MAP-seq-deg_Mg_pH10	Eterna Roll your own structure 2	1	103	0.044271	0.061394	0.033083	0.054992	0.035104	0.043893	GGAAACAUACGAGCCUGGCGAGAGCCAGCGGAGGGAGGGAGCGUGAAGAUGCUAUUCCCUCCAGGGAUAAUGAGACAUUAUUCCCUGUGUGGUAGACCUUCGGGUCUACAAAAGAAACAACAACAACAAC
10212465	ten	RT-MAP-seq-deg_Mg_pH10	Eterna Roll your own structure 2	1	103	0.044818	0.058984	0.034748	0.053827	0.03475	0.04487	GGAAACGUGCGAGGCUGGCGAGAGCCAGCGGGAUAAGGGAGCGUGAAGAUGCUAUUUAUUCCAGGGAUAAUGAGACAUUAUUCCCUGCCCGGAAGACCUUCGGGUCUUCAAAAGAAACAACAACAACAAC
10212484	eleven	RT-MAP-seq-deg_Mg_pH10	Eterna Roll your own structure 2	1	103	0.048068	0.059978	0.040137	0.056992	0.036502	0.044243	GGAAACGUGCGAGGCUGGCGAGAGCCAGCGGGAUAAGAAAGCGUGAAGAUGCUAUUUAUUCCAGGGAUAAUGAGACAUUAUUCCCUGCCCGGUAGGCCUUCGGGUCUGCAAAAGAAACAACAACAACAAC
10212542	Kozak in reverse	RT-MAP-seq-deg_Mg_pH10	Eterna Roll your own structure 2	1	103	0.031995	0.039129	0.023196	0.035304	0.038705	0.041605	GGAAACCACAGGGUACCACAGGGUACCACAGGGUACCACAGGGUACCACAGGGUACCACAGGGUACCACAGGGUACCACAGGGUACCACAAGGGCCGCUUCGGCGGCCCAAAAGAAACAACAACAACAAC
10212650	swimming along	RT-MAP-seq-deg_Mg_pH10	Eterna Roll your own structure 2	1	103	0.05317	0.061842	0.043039	0.059963	0.045775	0.052461	GGAAAGAAGCAGGGUGACACAACGGGAUCAACUAGAUACCAUGACAUCAAUCUAGACACCACCACGGGUGUGGGACCAUGUGGGAAACCCAGGGUCGGUUCGCCGACCCAAAAGAAACAACAACAACAAC
10212664	Koziak 2	RT-MAP-seq-deg_Mg_pH10	Eterna Roll your own structure 2	1	103	0.053471	0.060478	0.038107	0.051366	0.035083	0.040036	GGAAACCAGACACCAUGGGACACCAUGGACACCAUGGGUAAGGAAUUAUAGGGUACCACAGGGUACCACAGGGUACCACAGGGUACCACAAGGCGCGCUUCGGCGCGCCAAAAGAAACAACAACAACAAC
10212674	friend of Kozak	RT-MAP-seq-deg_Mg_pH10	Eterna Roll your own structure 2	1	103	0.03865	0.059021	0.024864	0.051709	0.031255	0.048586	GGAAACUGAGGUACCCUGAGGUACCCUGAGGUACCCUGAGGUACCCUGAGGUACCCUGAGGUCCCUGAGGUCCCUGAGGUACCACUGAGGACCCGGGCUUCGGCCCGGGAAAAGAAACAACAACAACAAC
10212684	3-2 GA bulges	RT-MAP-seq-deg_Mg_pH10	Eterna Roll your own structure 2	1	103	0.039986	0.045435	0.035165	0.047034	0.037986	0.042341	GGAAAUAGAUGAGAGGUAGUGAUACCAGCAUCAAGAUCAGCUAUAGACUUCUGAGUUCGAUAAGAAGGAGAAGGAAUAGAGAGAUCAAGGAGUUAUGAUUCGUCAUGACAAAAGAAACAACAACAACAAC
10212720	Kozak's second cousin once removed	RT-MAP-seq-deg_Mg_pH10	Eterna Roll your own structure 2	1	103	0.045602	0.050853	0.033454	0.041541	0.034172	0.029598	GGAAAGGUCCAGAUUGGUCCAGAUUGGUCCAGAUUGGUCCAGAUUGGUCCAGAUUGGUCCAGAUUGGUCCAGAUUGGUCCAGAUUGGUCCACCGGCGGUUCGCCGCCGGAAAAGAAACAACAACAACAAC
10212735	Just playing	RT-MAP-seq-deg_Mg_pH10	Eterna Roll your own structure 2	1	103	0.044679	0.056967	0.02717	0.049452	0.03204	0.043523	GGAAACUGAGGUACCCUGAGGUACCCUGAGGUACCCUGAGGUACCCUGAGGUACCCUGAGGUCCAUGAGGUCCCUGAGGAACCACUGAGGACGCGGGCUUCGGCCCGCGAAAAGAAACAACAACAACAAC
10212737	multiloop 1	RT-MAP-seq-deg_Mg_pH10	Eterna Roll your own structure 2	1	103	0.05948	0.068516	0.035089	0.048108	0.039356	0.046511	GGAAAUAUCUUCUCAGUCGUGAGUAGCAGAUGAGACAUCUCUACUCGAUGCAUAUCUGCAUAAGAUGAUGCAAGACGUGAGAGAGAUUGGAGUUUUGAUUCGUCAGGACAAAAGAAACAACAACAACAAC
10212741	findhorn	RT-MAP-seq-deg_Mg_pH10	Eterna Roll your own structure 2	1	103	0.049351	0.052777	0.040672	0.048546	0.042262	0.040325	GGAAAGGGUGGGAUUGGUCGAGAUUGGUCGAGAUUGGUCGAGAUUGGUCCAGAUUGGUCUAGAGUGGUCCAGAUUGGUCGAGAGCCCGACGCCGGAGGUUCGCCUCCGGAAAAGAAACAACAACAACAAC
10212752	curled	RT-MAP-seq-deg_Mg_pH10	Eterna Roll your own structure 2	1	103	0.066852	0.07286	0.044824	0.057048	0.047907	0.053633	GGAAACGUUAUGAUUGGCCGAGAUUGGUAGCGAUUGGUGGAGAUCCGUCCAGAUUGGUCUAGAGUUGUCCAGAUUGGUCGAGAGCAUGACGCCCGAGGUUCGCCUCGGGAAAAGAAACAACAACAACAAC
10212770	dScore 39	RT-MAP-seq-deg_Mg_pH10	Eterna Roll your own structure 2	1	103	0.060286	0.066851	0.045372	0.056532	0.037831	0.043289	GGAAACGUUAUGAUUGGCCGAGAUUGGGAGCGAUUGGUGGAGAUCCGUCCAGAUUGGUCUAGAGUUGUCCCGAUUGGUCGAGAGCAUGACGCGCCAGGUUCGCCUGGCGAAAAGAAACAACAACAACAAC
10212776	Another dScore 39	RT-MAP-seq-deg_Mg_pH10	Eterna Roll your own structure 2	1	103	0.056885	0.065114	0.041505	0.054037	0.045723	0.054619	GGAAACGUUAUGAUUGGCCGAGAUUGGGAGCGAUUGGUGGAGAUCCGUCCAGGUUGGUCUAGAGUUGUCCCGAUGGGUCGAGAGCAUGACGCGCCAGCUUCGGCUGGCGAAAAGAAACAACAACAACAAC
10212817	criss cross	RT-MAP-seq-deg_Mg_pH10	Eterna Roll your own structure 2	1	103	0.068132	0.070541	0.05261	0.06267	0.048495	0.051633	GGAAACCUAAUAACUGGUGGGAUAAAUGCCCUUAGGUCUGGUCAGAUAAAUGACCAGAGGCGUGGCCGAAUAAACGGCCACAUAAAUGGCCCGGCCGCUUCGGCGGCCGAAAAGAAACAACAACAACAAC
10212825	fingers crossed	RT-MAP-seq-deg_Mg_pH10	Eterna Roll your own structure 2	1	103	0.064808	0.085496	0.039597	0.059142	0.038855	0.046815	GGAAAGGUGCCGAUUGGACCAGAUUGGUUCAGGUGGGUUCAGAUUGCUUCGGAUCGUUGCUUCUUUGCCCUUAUUGUCCUAGAUGGUACCACAGGCGGUUCGCCGCCUGAAAAGAAACAACAACAACAAC
10212830	235.2 dScore : Full spike protein snippet 1607-1692 #control	RT-MAP-seq-deg_Mg_pH10	Eterna Roll your own structure 2	1	103	0.043423	0.050749	0.027242	0.038873	0.031957	0.031817	GGAAACGGCCACCGUCUGUGGGCCCAAGAAGUCGACGAACCUUGUUAAGAACAAGUGCGUCAACUUCAACUUCAAUGGGCUUACAGGCACCCCAGGGGUUCGCCCCUGGAAAAGAAACAACAACAACAAC
10212836	235.2 dScore : Full spike protein snippet 1607-1692 #C1671U	RT-MAP-seq-deg_Mg_pH10	Eterna Roll your own structure 2	1	103	0.046266	0.05247	0.029254	0.040187	0.034095	0.037953	GGAAACGGCCACCGUCUGUGGGCCCAAGAAGUCGACGAACCUUGUUAAGAACAAGUGCGUCAACUUCAAUUUCAAUGGGCUUACAGGCACCGACUCCCUUCGGGGAGUCAAAAGAAACAACAACAACAAC
10212846	stream of thought	RT-MAP-seq-deg_Mg_pH10	Eterna Roll your own structure 2	1	103	0.028135	0.037803	0.020489	0.031013	0.028658	0.032327	GGAAACCGGCUGAGGUGACCUGAGGUGACCUGAGGUGACCUGCCGAAAGGAGGAAAACCAAAAGGAAACCAAAAGGAAAACCAAAAGGCGGGCGACCCUUCGGGGUCGCAAAAGAAACAACAACAACAAC
10212848	235.2 dScore : Full spike protein snippet 1607-1692 #C1641U	RT-MAP-seq-deg_Mg_pH10	Eterna Roll your own structure 2	1	103	0.042858	0.052724	0.026801	0.039712	0.03214	0.03176	GGAAACGGCCACCGUCUGUGGGCCCAAGAAGUCGACGAAUCUUGUUAAGAACAAGUGCGUCAACUUCAACUUCAAUGGGCUUACAGGCACCGUACGUGUUCGCACGUACAAAAGAAACAACAACAACAAC
10212856	JR_RYOS2_038	RT-MAP-seq-deg_Mg_pH10	Eterna Roll your own structure 2	1	103	0.049571	0.065749	0.04552	0.065855	0.058208	0.064602	GGAAAUAAUAAAUAGAUAAUAGAUAUAAAGCACACAAGAUUUAGCGAAAUUAGAGCAUAUUACAUACAACGAAAAAUAUAGUGUGCAUAAGCACCUCGUUCGCGAGGUGAAAAGAAACAACAACAACAAC
10212867	circular thought	RT-MAP-seq-deg_Mg_pH10	Eterna Roll your own structure 2	1	103	0.067125	0.064837	0.048994	0.05672	0.052909	0.0547	GGAAACGCCGGAGGGAGGGAGAGAGUCACUGAGAGUGAUUAUUUACACACAGGAGAUGACGAAUACUCAGAAGCCAUAGACCAGGACGGCGCCGUGCCUUCGGGCGCGGAAAAGAAACAACAACAACAAC
10212871	JR_RYOS2_038a	RT-MAP-seq-deg_Mg_pH10	Eterna Roll your own structure 2	1	103	0.03838	0.046283	0.039622	0.057261	0.065962	0.067875	GGAAAUAAUAGAUAUAAAGCACACAAGAUUUAGCGAAAUUAGAGCAUAUUACAUACAACGAAAAAUAUAGUGUGCAUAAGAACAUAGUUAGCUGUUUGUUCGCAAACAGAAAAGAAACAACAACAACAAC
10212877	Astros-2-3's-tri	RT-MAP-seq-deg_Mg_pH10	Eterna Roll your own structure 2	1	103	0.058708	0.071963	0.044757	0.061399	0.043711	0.041957	GGAAAGUUCGAAAAUUUGAGGAAUAACUUGAAAGUGCAGGAGUAGAAACUACAAAACCAGACACAACAGGUUAAAACCUUAAAAAUCGGACGCUAUCGUUCGCGAUAGCAAAAGAAACAACAACAACAAC
10212879	Astros-2-3's-tri-mod1	RT-MAP-seq-deg_Mg_pH10	Eterna Roll your own structure 2	1	103	0.061681	0.071089	0.044537	0.059476	0.043869	0.04189	GGAAAUGUCGAAAAUUUGAGGAAUAACUUGAAAGUGCAGGAGUAGAAACUACAAAACCAGACACAACAGGUUAAAACCUUAAAAAUCGGCAGCUUUCGUUCGCGAAAGCAAAAGAAACAACAACAACAAC
10212895	235.2 dScore : Full spike protein snippet 397-482 #U423C	RT-MAP-seq-deg_Mg_pH10	Eterna Roll your own structure 2	1	103	0.046297	0.067393	0.027926	0.049462	0.040301	0.045566	GGAAAUUGAUAGUGAACAAUGCUACGAACGUCGUCAUUAAAGUCUGUGAGUUUCAGUUCUGUAAUGACCCGUUUCUAGGAGUUUAUUAUCAGAUCGUGUUCGCACGAUCAAAAGAAACAACAACAACAAC
10212899	235.2 dScore : Full spike protein snippet 397-482 #U423A	RT-MAP-seq-deg_Mg_pH10	Eterna Roll your own structure 2	1	103	0.04938	0.065203	0.032292	0.048156	0.041303	0.046419	GGAAAUUGAUAGUGAACAAUGCUACGAACGUAGUCAUUAAAGUCUGUGAGUUUCAGUUCUGUAAUGACCCGUUUCUAGGAGUUUAUUAUCAGGUCCCGUUCGCGGGACCAAAAGAAACAACAACAACAAC
10212908	235.2 dScore : Full spike protein snippet 397-482 #U444C	RT-MAP-seq-deg_Mg_pH10	Eterna Roll your own structure 2	1	103	0.054233	0.07122	0.031367	0.047819	0.040677	0.043588	GGAAAUUGAUAGUGAACAAUGCUACGAACGUUGUCAUUAAAGUCUGUGAGUUCCAGUUCUGUAAUGACCCGUUUCUAGGAGUUUAUUAUCACUGGAAGUUCGCUUCCAGAAAAGAAACAACAACAACAAC
10212910	235.2 dScore : Full spike protein snippet 397-482 #G441A	RT-MAP-seq-deg_Mg_pH10	Eterna Roll your own structure 2	1	103	0.052498	0.073051	0.030674	0.049411	0.036263	0.041339	GGAAAUUGAUAGUGAACAAUGCUACGAACGUUGUCAUUAAAGUCUGUGAAUUUCAGUUCUGUAAUGACCCGUUUCUAGGAGUUUAUUAUCAGCCAGAGUUCGCUCUGGCAAAAGAAACAACAACAACAAC
10212914	235.2 dScore : Full spike protein snippet 397-482 #U444C	RT-MAP-seq-deg_Mg_pH10	Eterna Roll your own structure 2	1	103	0.045711	0.064487	0.028857	0.046417	0.038311	0.042904	GGAAAUUGAUAGUGAACAAUGCUACGAACGUUGUCAUUAAAGUCUGUGAGUUCCAGUUCUGUAAUGACCCGUUUCUAGGAGUUUAUUAUCAGUAGCACUUCGGUGCUACAAAAGAAACAACAACAACAAC
10213022	man and bubblegum	RT-MAP-seq-deg_Mg_pH10	Eterna Roll your own structure 2	1	103	0.058896	0.07563	0.044615	0.061871	0.048345	0.050925	GGAAAGUCUAGACGAACUAACUAGGACAUCCCUAGGUGAAGUACCAAACUCACACGUAAAGACCUAAGACAUGACAUGUGUCGGUUUAAUGCGUUCACUUCGGUGAACGAAAAGAAACAACAACAACAAC
10213040	ice cream scooper	RT-MAP-seq-deg_Mg_pH10	Eterna Roll your own structure 2	1	103	0.04564	0.061369	0.035431	0.056136	0.040232	0.045168	GGAAAGAGGAACCUGGGCCUUGGGCUUCACGACACUUUCACUCCACCUAGCGAUAACAAUGAGAAGUGAACGACGUGUCACUUUAGGUGCCGCGUGCAUUCGUGCACGCAAAAGAAACAACAACAACAAC
10213069	tadpole	RT-MAP-seq-deg_Mg_pH10	Eterna Roll your own structure 2	1	103	0.054896	0.071241	0.037877	0.055788	0.043414	0.052913	GGAAAUGGAUGGUACGGUACGAUGGUUCAUCGAAAUCAUUGGCAAUCGGGACACCCUUGGUAUGCACGCAUGUGGGUUCCGAGCGAAAUGAGCGGGCAUUCGUGCUCGCAAAAGAAACAACAACAACAAC
10213077	oliver	RT-MAP-seq-deg_Mg_pH10	Eterna Roll your own structure 2	1	103	0.051887	0.062219	0.038489	0.055121	0.051426	0.057116	GGAAAAGUAUCUCCCGUACAUUCAAUCGCUGUAGUGAGAGAUAUACGAUCAUUAGCAGUGACAUAGUAUCUGCCAGACGUCGGUGAAUAAGGCGUGACUUCGGUCACGCAAAAGAAACAACAACAACAAC
10213085	Samson	RT-MAP-seq-deg_Mg_pH10	Eterna Roll your own structure 2	1	103	0.066474	0.07936	0.051783	0.06861	0.055531	0.062781	GGAAAAACGACUUAUUUCUGAGUCUAUCAUUUUAGCAGCGUGCUGUAAACCUGAUUUCUAGUAUUGAUAUCCUAUACGCUCAGAGAAACAAGCCUGACUUCGGUCAGGCAAAAGAAACAACAACAACAAC
10213088	seahorse	RT-MAP-seq-deg_Mg_pH10	Eterna Roll your own structure 2	1	103	0.064644	0.072274	0.053724	0.068561	0.049959	0.050866	GGAAACUGACCAAAGAAUGUUGACUACCGGUUUACUAUUGAGCCUGAAUAGCAUCUUGUUCUUACGCAAGGGUGCCCUGUGUUAGUCACGAGUACGACUUCGGUCGUACAAAAGAAACAACAACAACAAC
10213090	Branch On A Limb	RT-MAP-seq-deg_Mg_pH10	Eterna Roll your own structure 2	1	103	0.057165	0.079102	0.03327	0.056538	0.031503	0.044008	GGAAACCGGCACGUGUUGUGGUCGUGUCUGCUACAGCGUUCCGCUCGAGAUCUCAUACGAGCCUCGAUGACCAGCACGCGCCGGACAAUGACACAGCGUUCGCGCUGUGAAAAGAAACAACAACAACAAC
10213092	bow and arrow	RT-MAP-seq-deg_Mg_pH10	Eterna Roll your own structure 2	1	103	0.073266	0.089225	0.0558	0.072788	0.041982	0.049582	GGAAACAUCUUUUGCAGUUUUAGUCAGAGCUCCACGUUGAUUUCGCUUCAGGUCUGUCAAUUUGAUCCUCCCUCAAUAGAGCUGUAGAGGACACUACGUUCGCGUAGUGAAAAGAAACAACAACAACAAC
10213094	Elephant Head	RT-MAP-seq-deg_Mg_pH10	Eterna Roll your own structure 2	1	103	0.050223	0.063209	0.024811	0.043986	0.024629	0.033287	GGAAAGCCGGCGCGGCCUGCGGCCACGUGGACGGCCGUAAUGGCCGUGCCACGUCGCGCCGCGGCCGACGCUGCACGCGUGGCUCCACGCGGGCCGAGUUCGCUCGGCCAAAAGAAACAACAACAACAAC
10213114	dragonfly hits samson	RT-MAP-seq-deg_Mg_pH10	Eterna Roll your own structure 2	1	103	0.060369	0.074828	0.040406	0.060256	0.043259	0.046905	GGAAAACGAGUCAGGAGGUCUCCUUCUUGUAAUCAUACCCGGUAUGAGAAACUUGAUGUACCAUUAAGUUUCCUUCGAUUCGAACUUAAGGGAUCAUGUUCGCAUGAUCAAAAGAAACAACAACAACAAC
10213116	Highly Explosive at dScore 38.8	RT-MAP-seq-deg_Mg_pH10	Eterna Roll your own structure 2	1	103	0.042714	0.045309	0.034345	0.043854	0.035126	0.039196	GGAAAGGCGCCAAAGGACCGAAGGACCGAAGGACCGAGCCAGCAGGUAACUGCGAAGGAGGAAGCCAGGAAGCCAGGGAGCCAGGAAAGCCCUCCAUCUUCGGAUGGAGAAAAGAAACAACAACAACAAC
10213118	hammer time	RT-MAP-seq-deg_Mg_pH10	Eterna Roll your own structure 2	1	103	0.056957	0.071548	0.040335	0.058928	0.045619	0.052336	GGAAAUAUCGUGUCUGGCACAACCACCGAAGAGGAUCCGGUCGGGAAACACAUCAUCCAAGAUGUCCGCCAAACAGCGACCUCUUAUAAAAGGUCACGUUCGCGUGACCAAAAGAAACAACAACAACAAC
10213124	1-3 Loop_ Low Density	RT-MAP-seq-deg_Mg_pH10	Eterna Roll your own structure 2	1	103	0.026928	0.046499	0.017368	0.036501	0.022747	0.027958	GGAAAGGCGCCUAAUUACCGAAGGUAAAUAGGACCAUAAUAGCAGGUAACUGCGAUUAUGGAAGCCUAUUUACCAGGUAAUUAGGAAAGCCCUCCCACUUCGGUGGGAGAAAAGAAACAACAACAACAAC
10213148	R2 roll 17	RT-MAP-seq-deg_Mg_pH10	Eterna Roll your own structure 2	1	103	0.056213	0.080968	0.020878	0.039926	0.028236	0.032504	GGAAAUGCAGGCACGUGCAGUGUUUUCACGCCCUACAUGUUUUCAUGUUGUGCAUGAGUUCAUUUGCACGCAGGUUUCCUGCGUUCUUGCACUACUCGUUCGCGAGUAGAAAAGAAACAACAACAACAAC
10213150	R2 roll 18	RT-MAP-seq-deg_Mg_pH10	Eterna Roll your own structure 2	1	103	0.053382	0.088493	0.037968	0.070486	0.03317	0.054436	GGAAAGUCAGGUACCUCAAUUGUCCUCAUGCCCUACUUGUUUUCAGGUUGUGCUUGAGCUCAUAAUGACGUUUGAUUCCGUUGUUCUUGACGACAUACUUCGGUAUGUCAAAAGAAACAACAACAACAAC
10213152	R2 roll 19	RT-MAP-seq-deg_Mg_pH10	Eterna Roll your own structure 2	1	103	0.056712	0.083777	0.031182	0.048321	0.043259	0.044003	GGAAAGUCUGGCGGCUCCAUUGUCUUCGUGAUCUACUUGUUUUCAGGUGGUGCUCGAUCACGUAAGGACGUUGGAGUCGGUCGUUCUAGACGACAUAAUUCGUUAUGUCAAAAGAAACAACAACAACAAC
10213173	Astros-33.9-Degscore	RT-MAP-seq-deg_Mg_pH10	Eterna Roll your own structure 2	1	103	0.057862	0.067649	0.031906	0.042581	0.033221	0.030498	GGAAAGGCCAAGCAUUCCGAAAAAGACGCAAAGCGGUUCUAAUGCAGUGAAACACAAGCAUUAGAGCCGCUAGCGUCACGGAAUGCAGGCCGCAUUCGUUCGCGAAUGCAAAAGAAACAACAACAACAAC
10213461	29 remixed 1	RT-MAP-seq-deg_Mg_pH10	Eterna Roll your own structure 2	1	103	0.056767	0.069461	0.038812	0.054105	0.040674	0.047322	GGAAAACGCGUGCUGCUACAAUCGAACUAUCAUUAUGAUGUUCGAAUGUUCUGGGAGAUACUUACGCGCAGUAGGUUCGGGUAAUGACCAGCGGCGGCUUCGGCUGCCGAAAAGAAACAACAACAACAAC
10213465	29 remix 2	RT-MAP-seq-deg_Mg_pH10	Eterna Roll your own structure 2	1	103	0.072697	0.092347	0.041794	0.059128	0.043685	0.048093	GGAAAACGCGUGCAGCUACAAUCGAACUAUCAUUAUGAUUUUCGAAUGUUCUGGGAGAUACUUACGCGUGUCUGGUUCUUGUAAUGACCAGCGGCAGCUUCGGUUGCCGAAAAGAAACAACAACAACAAC
10213475	Curled up in a ball (15 remix)	RT-MAP-seq-deg_Mg_pH10	Eterna Roll your own structure 2	1	103	0.048999	0.063546	0.037578	0.056964	0.04393	0.052331	GGAAAGGCGAGAGGUAUACGCAUGCAGAGUGAAUGCUGACUGAGCCAACACACAAGCAGGCAAAGGCAGUUUCCGGUCGCGUAAGCGCCACCGGCUGUUUCGACAGCCGAAAAGAAACAACAACAACAAC
10213477	Some Stem (15 remix)	RT-MAP-seq-deg_Mg_pH10	Eterna Roll your own structure 2	1	103	0.048318	0.061438	0.034808	0.052865	0.042878	0.050521	GGAAAGGCGAGAGGUAUACGCAUGCAGAGUGAUUGCUGACUGAGCCAACACACAAGCAGGCAAAGGCAGUUUCCGGUCGCGUAAGCGCCACCGGCUGAUUCGUCAGCCGAAAAGAAACAACAACAACAAC
10213483	Copied from Spike 1	RT-MAP-seq-deg_Mg_pH10	Eterna Roll your own structure 2	1	103	0.04806	0.055992	0.028529	0.040152	0.035671	0.039589	GGAAAGCUCGUGAGCUUGGCCAUCGUGACGGCCUGUGCCGGAGCCAUGUUCGUGGUUCUCGUACUACUUCCGCUCGUGUCGAGCCAGUGCGGGCGCUGUUCGCAGUGCCAAAAGAAACAACAACAACAAC
10213485	Copied from Spike 1	RT-MAP-seq-deg_Mg_pH10	Eterna Roll your own structure 2	1	103	0.058991	0.064094	0.038467	0.04712	0.038857	0.046212	GGAAAGCUCGUGAGCUAGGCCAUCGUGACGGCCUAUGCAAGAGCCAUGUUCGUGGUUCUAGUACUACAUCCGCUCGUGUCGAGCCCGCGCGGGCGUUGUUCGCAAUGCCAAAAGAAACAACAACAACAAC
10213570	RYOS r2 design 1	RT-MAP-seq-deg_Mg_pH10	Eterna Roll your own structure 2	1	103	0.06232	0.075127	0.04289	0.059501	0.046541	0.045822	GGAAAAAUAAUAAGGCGUUAGUACAGAACAAAAGCUCAAGGUUCAUCAGACUGUAAUCAGUCGAUGAACAGAGCAGUUCGUACUAACAGCCGUACUGCUUCGGCAGUACAAAAGAAACAACAACAACAAC
10213574	RYOS r2 design 2	RT-MAP-seq-deg_Mg_pH10	Eterna Roll your own structure 2	1	103	0.087195	0.104369	0.047731	0.06859	0.044674	0.049586	GGAAAUCCUCUGCUAUAUGCUGAGGAAACAAGUGCGUGUACAUACGAAGAUAUAUUCGGUACGCGGACACUUGAAAGCCGUGGUCGGCUGAGUUAGUCUUCGGGCUAACAAAAGAAACAACAACAACAAC
10213591	RYOS r2 design 3	RT-MAP-seq-deg_Mg_pH10	Eterna Roll your own structure 2	1	103	0.049044	0.070643	0.025009	0.049394	0.028823	0.033093	GGAAAGUAGUACUCAUAGAGUACUACACAGACAGCUCUGGCACUCCGACUCUGACUCGUGUCAGAGACGAGAGUGAUACAGAGACUGUCUGGAUGUUCUUCGGAACAUCAAAAGAAACAACAACAACAAC
10213600	RYOS r2 design 4	RT-MAP-seq-deg_Mg_pH10	Eterna Roll your own structure 2	1	103	0.043881	0.057667	0.024601	0.039615	0.037121	0.043504	GGAAAGUGCAUGGCACCCGUUCGGUGUCUGAGCGUCUCUUGUCGAGACGAUAGGACUCUGAUCGGACUACACUUAUGGUACAUGAGUGUAGGUAGCUGUUCGCAGCUGCAAAAGAAACAACAACAACAAC
10213602	RYOS r2 design 5	RT-MAP-seq-deg_Mg_pH10	Eterna Roll your own structure 2	1	103	0.047834	0.063548	0.025924	0.033588	0.037292	0.041438	GGAAAUAGAUUACGGUGCUCACUGCAAGUGACUCUAGACAGCUAGAGAAGGCUCAACAGUGAUCUGGGAGUCGACACUUGUAGGAGUAUCGGCUGUACUUCGGUACGGCAAAAGAAACAACAACAACAAC
10213615	RYOS r2 design 6	RT-MAP-seq-deg_Mg_pH10	Eterna Roll your own structure 2	1	103	0.048819	0.0618	0.027878	0.045078	0.033961	0.04977	GGAAACAUGACUGGUCAUAGAGUAGCUCUAUGGAGCGGAUCGGUCAUGGACACUAGUCGUGUGCAGGCUAGUGGGUCUGGUAGGCUGGCCGGUGUCACUUCGGUGGCACAAAAGAAACAACAACAACAAC
10213629	RYOS r2 design 7	RT-MAP-seq-deg_Mg_pH10	Eterna Roll your own structure 2	1	103	0.046322	0.057734	0.033109	0.048987	0.038242	0.043934	GGAAAAUGUGCAAGUGGGACACGGAGUCGACACAGUCUCUGGUCAUGGCGAUCGAGAUAGGCUCGUAGUCAUGCCUGAGACGCGAAUGCGCGCAUGACUUCGGUCAUGCAAAAGAAACAACAACAACAAC
10213650	RYOS r2 design 8	RT-MAP-seq-deg_Mg_pH10	Eterna Roll your own structure 2	1	103	0.068668	0.081429	0.038656	0.051874	0.036268	0.03927	GGAAAGACUACAUGUGAGGCUGUGACCUGCGUAUCUAGAUAUGUCGGUAUGGACGACUGUGAUACGUACAGUGUCCAGCGCGCAUGUAGUCGUCGUACUUCGGUGCGACAAAAGAAACAACAACAACAAC
10213657	RYOS r2 design 9	RT-MAP-seq-deg_Mg_pH10	Eterna Roll your own structure 2	1	103	0.058902	0.073553	0.043597	0.059088	0.049364	0.061771	GGAAAUCACAUCGCGUCAGUGAGAUUUGAGGCGUGGCAUGCAGCCGGCGAUGGGUCAUCGAAACGGAACUGCUGCCGCAUAGUAUGAUGUGGGGCCUGUUCGCAGGCCCAAAAGAAACAACAACAACAAC
10213661	RYOS r2 design 10	RT-MAP-seq-deg_Mg_pH10	Eterna Roll your own structure 2	1	103	0.047933	0.068074	0.023877	0.048617	0.030495	0.039611	GGAAAGCACGUUCCGUAGUCUCUAACAGCUCGGUACGUGUGACAUCACGGACGUGCGUUAGUGACCGUGAGCAGUGCGAUCGGAUCGAUCAGACAUUCUUCGGAAUGUCAAAAGAAACAACAACAACAAC
10213675	RYOS r2 design 11	RT-MAP-seq-deg_Mg_pH10	Eterna Roll your own structure 2	1	103	0.048167	0.060626	0.02966	0.045148	0.02905	0.036665	GGAAAUCACAUCUGUGCGCCCUGGGCUACGAAGACGUAGAGGUCGUCGCGAUGCCAUGGCAAGCUCAGAUGUGCUCGUCGUGAUCGUCGAGCUAGCUGUUCGCAGUUAGAAAAGAAACAACAACAACAAC
10213698	Steve's RYOS Round 2#1	RT-MAP-seq-deg_Mg_pH10	Eterna Roll your own structure 2	1	103	0.060288	0.074657	0.087926	0.091551	0.085321	0.074657	GGAAAAAAGUUUUUCUUUGUUUCGUUUCUAGAAAGCUUUUCUUUGCGAGAGGCAAAGAAAAGCGAAAGCUAGAAACGAAACAAAGAAAAACGCUAAUGUUCGCAUUAGCAAAAGAAACAACAACAACAAC
10213702	Steve's RYOS Round 2 #2	RT-MAP-seq-deg_Mg_pH10	Eterna Roll your own structure 2	1	103	0.063131	0.061388	0.047318	0.043249	0.047487	0.034445	GGAAAGAAGCUCUGCAUAGCAUCGUUACUCGAGAGCAUAUCUAUGCGAGAAGCAUAGAUAUGCGAAAGCGAGUAACGAUGCUAUGCAGAGCGCUAACGUUCGCGUUAGCAAAAGAAACAACAACAACAAC
10213707	RYOS r2 design 12	RT-MAP-seq-deg_Mg_pH10	Eterna Roll your own structure 2	1	103	0.047256	0.062318	0.029315	0.047785	0.039259	0.043214	GGAAAGAGCGCAGCGAAACGCUGAGUCCAUGGGACAAAGCUCAAGUCGAUGACUAGACGAUAGUCUAGACUAGCGUAGCUAGACAUCGACAGGCUGUCUUCGGGCAGUCAAAAGAAACAACAACAACAAC
10213715	RYOS r2 design 13	RT-MAP-seq-deg_Mg_pH10	Eterna Roll your own structure 2	1	103	0.065592	0.080427	0.033757	0.052499	0.041211	0.041837	GGAAAGAGUACUACUACUGUAGUACUCAACUACUUGACACAGGAACUGUGAGUGUACGAUAGUACACAAGUAGCGUAGCUACACAAGUAGAGACGGUCUUCGGACUGUCAAAAGAAACAACAACAACAAC
10213717	RYOS r2 design 14	RT-MAP-seq-deg_Mg_pH10	Eterna Roll your own structure 2	1	103	0.067387	0.074354	0.035143	0.052888	0.040526	0.034926	GGAAACUAUACUAGUACGAGUCUGAAGACUUCGAAGAAGUCUUCUGACUCAGUACUAGUAUAGCGCGAGCACGAUAGUGCUCAUAGUAGCGGUGACUCUUCGGAGUCACAAAAGAAACAACAACAACAAC
10213849	Squiggly Line	RT-MAP-seq-deg_Mg_pH10	Eterna Roll your own structure 2	1	103	0.05516	0.052534	0.044531	0.053061	0.059632	0.059662	GGAAAGCGGAAAAACGCAAAGCAGCGAAGCGAAGCACGACGAACGACUCGAAAAGAGAAAACGGAGCGGAAACGGAAGCAGCAAUAAUAAACUAAGAGUUCGCUCUUAGAAAAGAAACAACAACAACAAC
10214011	3-(4-8) loops	RT-MAP-seq-deg_Mg_pH10	Eterna Roll your own structure 2	1	103	0.087486	0.095166	0.053786	0.066285	0.042772	0.047416	GGAAAGGACGAUAGCCGAUGCCGAUAUAGCCGAUGGCGAUAUACACCGAUAUGGGAAGCCGAUAUAUGGCGAUGGCGAUAUGGCGAUGUCCGCCGCGGUUCGCCGCGGCAAAAGAAACAACAACAACAAC
10214016	4-(5-8) loops	RT-MAP-seq-deg_Mg_pH10	Eterna Roll your own structure 2	1	103	0.07667	0.084261	0.046389	0.058831	0.042083	0.04707	GGAAAGGCCGAUAGCCGAUAUAGCCGAUAGCCGAUAUAUAGCCUGGGAUACACCUGGCGACAGGCGAUACAUGGCGACAGGCGAUAUGGCCGGUUCCGUUCGCGGAACCAAAAGAAACAACAACAACAAC
10214023	5-(6-9) loops	RT-MAP-seq-deg_Mg_pH10	Eterna Roll your own structure 2	1	103	0.090277	0.097399	0.057691	0.072213	0.045849	0.053113	GGAAAGGCCGACAUGCCGAUAUAUGCCGAUAAGCCGAUAUAUAUGCCGAUAGGCGACAUGGCGACAGAUAGGCGACAUGGCGAUACAGGCCCCCUCGCUUCGGCGAGGGAAAAGAAACAACAACAACAAC
10214025	Moderna Low1 744-818	RT-MAP-seq-deg_Mg_pH10	Eterna Roll your own structure 2	1	103	0.060263	0.075928	0.039594	0.060457	0.042078	0.049029	GGAAAUUAAGGUACCCACCAGCUGUUGCAGCACAAGAUGAUGGAACUCUGCCUAUGUCAUGUGCUCAAGAAUCUGGAAUGGAUAGACAAAAGCGAUACUUCGGUAUCGCAAAAGAAACAACAACAACAAC
10214031	Moderna Low1 783C	RT-MAP-seq-deg_Mg_pH10	Eterna Roll your own structure 2	1	103	0.066574	0.079251	0.040797	0.059271	0.041109	0.046334	GGAAAUUAAGGUACCCACCAGCUGUUGCAGCACAAGAUGAUGGAACUCUGCCCAUGUCAUGUGCUCAAGAAUCUGGAAUGGAUAGACAAAAGCGUUACUUCGGUAGCGCAAAAGAAACAACAACAACAAC
10214085	CACAGUGUU_ dS 38	RT-MAP-seq-deg_Mg_pH10	Eterna Roll your own structure 2	1	103	0.027902	0.050547	0.016487	0.035508	0.022709	0.025214	GGAAACACAGUGUUCACAGUGUUCACAGUGUUCACAGUGUUCACAGUGUUCACAGUGUUCACAGUGUUCACAGUGUUCACAGUGAUCACUGGGAGGGGUUCGCCCCUCCAAAAGAAACAACAACAACAAC
10214091	plumbers nightmare	RT-MAP-seq-deg_Mg_pH10	Eterna Roll your own structure 2	1	103	0.067985	0.062879	0.044721	0.052575	0.048094	0.052282	GGAAAGACACCAGAGGACCAGAAUUGAGACACCAUUUUGAGACCAUGUGGACACGCCGGAUUUCUCAUGGAGACACUCUUCGUCACUGUGGCGGCCGGUUCGCCGGCCGAAAAGAAACAACAACAACAAC
10214118	the plumber's other nightmare	RT-MAP-seq-deg_Mg_pH10	Eterna Roll your own structure 2	1	103	0.04004	0.058084	0.031165	0.051427	0.037825	0.054497	GGAAACGGACAGGACGUAUAGGGAUAGGAAACUAUUAAAAGAUAGUGUGGAACGGUAGAAAAUGCCGGACGCACACCCGACGCCGUGUUUGCGGUCUGUUCGCAGGCCGAAAAGAAACAACAACAACAAC
10214126	Friend of Kozak #2	RT-MAP-seq-deg_Mg_pH10	Eterna Roll your own structure 2	1	103	0.039891	0.056213	0.019075	0.033586	0.024183	0.031931	GGAAACUGUGGUACCCUGUGGUACCCUGUGGUACCCUGUGGUACCCUGUGGUACCCUGUGGUCCCUGUGGUCCCUGUGGUCCCUGUGGUGACCCGUGCUUCGGCGCGGGAAAAGAAACAACAACAACAAC
10214130	friend of Kozak #2 with a change	RT-MAP-seq-deg_Mg_pH10	Eterna Roll your own structure 2	1	103	0.043673	0.068819	0.020478	0.042185	0.031219	0.041816	GGAAACUGUGGUACCCUGUGGUACCCUGUGGUACCCUGUGGUACCCUGUGGUACCCUGUGGUCCCUGUGGUCCCUGUGGUACCUGUGGUGACCCGGGCUUCGGCUCGGGAAAAGAAACAACAACAACAAC
10214136	Friend of Kozak #3	RT-MAP-seq-deg_Mg_pH10	Eterna Roll your own structure 2	1	103	0.04341	0.074876	0.01972	0.046806	0.019753	0.031496	GGAAACUGUGGUACCCUGUGGUACCCUGUGGUACCCUGUGGUACCCUGUGGUACCCUGUGGUACCCUGUGGUACCCUGUUACCUGUGACAGCGCGGGCUUCGGCUCGCGAAAAGAAACAACAACAACAAC
10214512	RYOS2 RLT-1 Control	RT-MAP-seq-deg_Mg_pH10	Eterna Roll your own structure 2	1	103	0.039988	0.04592	0.031283	0.044669	0.034883	0.036044	GGAAAAUAACUACCUUUAUAGGCUCUUUCGAAAAUCCAACUUGAAGCCAUUCGAGCGGGACAUUUCGACAGAAAUCUAUCAAGCUGGUUCAGUACAGCUUCGGCUGUGCAAAAGAAACAACAACAACAAC
10214514	RYOS2 RLT-2 Control	RT-MAP-seq-deg_Mg_pH10	Eterna Roll your own structure 2	1	103	0.057395	0.079342	0.02706	0.049127	0.027553	0.037188	GGAAACAGUAGACGAUCAUCAUUUCAAAGUGAUCCUGCACUAUGGCACUCUUGUCAUAGACGGAGUCACUCCGAAUAUGAUCGACUAUUUCGUACACCUUCGGGUGUGCAAAAGAAACAACAACAACAAC
10214516	RYOS2 RLT-3 Control	RT-MAP-seq-deg_Mg_pH10	Eterna Roll your own structure 2	1	103	0.055888	0.081511	0.02615	0.05164	0.028095	0.040615	GGAAACAGUAGACGAUCAUCAUUUCAAAGUGAUACUUCACUAUGGCACUCUUGUCAUAGACGGAGUAACACCGAAUAUGAUCGACUAUUUCGCGUAGGUUCGCCUACGCAAAAGAAACAACAACAACAAC
10214518	RYOS2 RLT-4 Control	RT-MAP-seq-deg_Mg_pH10	Eterna Roll your own structure 2	1	103	0.055101	0.081243	0.028963	0.054781	0.033028	0.043565	GGAAACAGUAGACGAUCAUCAUUUCAAAGUGAUACUUCACUAUGGCACUCUUGUCAUAGACGGUGUAACACCGAAUAUGAUCGACUAUUUCGCGUAGUUUCGACUACGCAAAAGAAACAACAACAACAAC
10214524	RYOS2 RLT-5 CONTROL	RT-MAP-seq-deg_Mg_pH10	Eterna Roll your own structure 2	1	103	0.056516	0.07973	0.031634	0.05546	0.034274	0.044762	GGAAACAGUAGACGAUCAUCAUUUCAAAGUGAUACUUCACUAUGGCACUCUUGUCAUAGACGGUGUAACACCGAAUAUGAUCGACUAUUUCGCGUAGUUUCGAUUACGCAAAAGAAACAACAACAACAAC
10214530	RYOS2 RLT-6 CONTROL	RT-MAP-seq-deg_Mg_pH10	Eterna Roll your own structure 2	1	103	0.051655	0.057975	0.030323	0.040977	0.027748	0.03386	GGAAACGGCGUCUUCACGCUCGAGGACUUCGUCGGUGAUUGGCGGCAAACCGCCGGUUACAACCUAGACCAAGUCCUCGAGCAAGGGCGCGGCGAUGCUUCGGCGUUGCAAAAGAAACAACAACAACAAC
10214532	RYOS2 RLT-7 CONTROL	RT-MAP-seq-deg_Mg_pH10	Eterna Roll your own structure 2	1	103	0.043922	0.049483	0.029124	0.035844	0.028478	0.04071	GGAAACGGCGUCUUCACGCUCGAGGACUUCGUCGGUGAUUGGCGGCAAACCGCCGGUUACAACCUAGACCAAGUCCUCGAGCAAGGGUGCGGCGAUGCUUCGGUGUUGCAAAAGAAACAACAACAACAAC
10214534	RYOS2 RLT-8 CONTROL	RT-MAP-seq-deg_Mg_pH10	Eterna Roll your own structure 2	1	103	0.045784	0.055035	0.024988	0.032498	0.026734	0.038248	GGAAACGGCGUCUUCACGCUCGAGGACUUCGUCGGUGAUUGGCGGCAAACCGCCGGUUACAACCUAGACCAAGUCCUCGAGCAAGGGUGCGGCGAUUCUUCGGAGUUGCAAAAGAAACAACAACAACAAC
10214536	DS 46_3	RT-MAP-seq-deg_Mg_pH10	Eterna Roll your own structure 2	1	103	0.049828	0.06907	0.029272	0.047234	0.032151	0.040736	GGAAAGACUGGCUCUCGACAAGAGUGAGUCCGCUCCGGUGGACAGCUCGUCGCAUUGGAGCACGAGUACACCGGCAUAUUAUGUCGGUUACCGGCGUCUUCGGACGUUGAAAAGAAACAACAACAACAAC
10214559	RYOS r2 design 15	RT-MAP-seq-deg_Mg_pH10	Eterna Roll your own structure 2	1	103	0.072524	0.090568	0.044998	0.067489	0.046453	0.051919	GGAAAGAGAGUUGCGACUGACGGUUGCGCAGGAAAGCAACUCAGACGUCGUACGAGUACAGUACUGAGAUCGUCUUCGAUCGGACGUCGACGUCGAUCUUCGGAUCGACAAAAGAAACAACAACAACAAC
10214563	RYOS r2 design 16	RT-MAP-seq-deg_Mg_pH10	Eterna Roll your own structure 2	1	103	0.060718	0.068386	0.045972	0.058373	0.047436	0.051216	GGAAAACGGAAACAGUCGAGACGCGGGCGAUAGUAGGUCAGUGUCGAUAGACUGGCCGAGAUGUCUAAGAGGAAUAUACUUAGACGUCAAAGAACGUCUUCGGGCGUUCAAAAGAAACAACAACAACAAC
10214565	RYOS r2 design 17	RT-MAP-seq-deg_Mg_pH10	Eterna Roll your own structure 2	1	103	0.052569	0.06856	0.033052	0.045879	0.033748	0.035689	GGAAACUGUCUAACUAGGCCAAGCGGGAUGUUGCUAAGAGAUCACAUCUCGAGGCACACUGCUGAGGUUGACGGCAGUGCUAGUUAGUCAGGAUUAGCUUCGGCUAAUCAAAAGAAACAACAACAACAAC
10214569	RBD inspired	RT-MAP-seq-deg_Mg_pH10	Eterna Roll your own structure 2	1	103	0.045814	0.055527	0.034545	0.052641	0.036391	0.046805	GGAAAGCUCAUGUCGAUAGCAAUAGUGACAGCCUGCGCCGGAGCGAGCAACCGUGGCACCUUCGAGGAGGUGUUGGGUGCAACACCAGUCGCCGGUCCUUCGGGACCGGAAAAGAAACAACAACAACAAC
10214571	RYOS r2 design 18	RT-MAP-seq-deg_Mg_pH10	Eterna Roll your own structure 2	1	103	0.033182	0.040301	0.022844	0.034912	0.030011	0.037885	GGAAAGACAGACUCUGGAAGCAAGCGUGCUAUAAGCGCGGCCUGCACGUCAGACCGCAUGCGGCUGGCGGCUGGCAGCUUGCGACACAGAGCAGUCAGUUCGCUGGCUGAAAAGAAACAACAACAACAAC
10214576	RYOS r2 design 19	RT-MAP-seq-deg_Mg_pH10	Eterna Roll your own structure 2	1	103	0.057565	0.066605	0.039585	0.052212	0.048078	0.056597	GGAAACGGGAACCGGGUCAAUGAUAGAUGAGGGUGCCUAACAGAGUGGGCGGAAGACUUACGUGCCAACACCUGUUGGCUCAUCGGGCCGACGCAGAGUUCGCUCUGUGAAAAGAAACAACAACAACAAC
10214580	RYOS r2 design 20	RT-MAP-seq-deg_Mg_pH10	Eterna Roll your own structure 2	1	103	0.072033	0.087401	0.043341	0.063666	0.046707	0.053355	GGAAAAGUACUCAGUAAGCUAGCGUAGGAAGUAGAUCUUCCUACAGAGAUGUCAAGCUAGCGAAGGAGUACGUAUGGCUAGGGUCAUACAAGAAUCUCUUCGGAGAUUCAAAAGAAACAACAACAACAAC
10214582	RYOS2 RLT-9 Control	RT-MAP-seq-deg_Mg_pH10	Eterna Roll your own structure 2	1	103	0.036133	0.053697	0.02684	0.044017	0.031813	0.034248	GGAAAGUGAUGUGAACGGGCAUAAGUUUUCCGUGAGUGGCGAGGGCGAGGGCGACGCCACUUACGGAAAACUUACGCUCAAAUUCAUAUGCGAUAUAGUUCGCUAUAUCAAAAGAAACAACAACAACAAC
10214586	Max Fold	RT-MAP-seq-deg_Mg_pH10	Eterna Roll your own structure 2	1	103	0.061699	0.075069	0.037452	0.056889	0.044441	0.053895	GGAAAGGGUAAUGAUGUACCCACAGUGACAGCCUGCGCCAGAGCGUAUGACGGUGUCACCGUCGAGGUGGUGUUGGAUGCAACACCAGUCGCCUGUCCUUCGGGACAGGAAAAGAAACAACAACAACAAC
10214590	RYOS r2 design 21	RT-MAP-seq-deg_Mg_pH10	Eterna Roll your own structure 2	1	103	0.056818	0.071524	0.043108	0.063079	0.039864	0.046374	GGAAAGUCAUGGUACGUCUGGAUAGGCACAGUCGUACAUGGGAGGCAUGACGCCGAAUCCGAGCACAAGAGGUGUGAAGCGGAUGCUAGGCGUUGAUCUUCGGAUCAACAAAAGAAACAACAACAACAAC
10214592	RYOS2 RLT-10 Control	RT-MAP-seq-deg_Mg_pH10	Eterna Roll your own structure 2	1	103	0.045371	0.057743	0.038117	0.05564	0.034743	0.040899	GGAAAUGAUAAGCAGAAGAACGGCAUCAAAGUCAAUUUCAAGAUUAGGCAUAAUAUUGAGGAUGGCUCGGUGCAGCUCGCUGACCAUUAUCGGUAUGGUUCGCUAUACCAAAAGAAACAACAACAACAAC
10214596	RYOS r2 design 22	RT-MAP-seq-deg_Mg_pH10	Eterna Roll your own structure 2	1	103	0.05759	0.066403	0.038519	0.053167	0.039663	0.043659	GGAAAACAGUAGACUAGCGUGAGCUAGGACUCAAAGGCACAAUGGAUGACGCGGGUAACGCAGACAGUCAUCAGGCCGGAGUCACUACUGAGCGGGACUUCGGUCCCGCAAAAGAAACAACAACAACAAC
10214598	Hairpins and Multibranches	RT-MAP-seq-deg_Mg_pH10	Eterna Roll your own structure 2	1	103	0.05348	0.060043	0.038028	0.050145	0.039039	0.04286	GGAAAUCCUAUAUAGGAGCCGACAGUGACAGCCUGCGCCUGAGUGCAUGAGGGUAGCACCCUUGAGGCGGUGUUGGGUGCAACACCUGUCGCCUGUCUUUCGAGACAGGAAAAGAAACAACAACAACAAC
10214621	RYOS r2 design 23	RT-MAP-seq-deg_Mg_pH10	Eterna Roll your own structure 2	1	103	0.060477	0.078352	0.033883	0.053182	0.045714	0.046498	GGAAAGAUACAUAAGUAGGAACAUCUACUGUCUGUCAUCUGGAGGAUGUCAGUCGGUAGUAAGCUGAUGGAACAUCAGAUCUUAUGUAUCAGAUUAUCUUCGGAUAAUCAAAAGAAACAACAACAACAAC
10214628	RYOS r2 design 24	RT-MAP-seq-deg_Mg_pH10	Eterna Roll your own structure 2	1	103	0.066347	0.074535	0.046813	0.061212	0.052535	0.057336	GGAAACUACGAACUACGGUACACAUCGGUACAAAGUAGAGCACGACUGGAUGAUACGGGAAGGUCGACUGUAUCUUUGUCGGCACGUAGAAGACUGUCUUCGGACGGUCAAAAGAAACAACAACAACAAC
10214633	RYOS r2 design 25	RT-MAP-seq-deg_Mg_pH10	Eterna Roll your own structure 2	1	103	0.046203	0.0548	0.026753	0.038669	0.033659	0.034691	GGAAAGUUCUAGAAUGGUUGAGAAAGGCACGUACUAUGAACAUGUUAGUCCGACUAACAUGUUCUUAGGCCGCUCAACACAUUCUAGAACGCAAUGGGUUCGCUCAUUGAAAAGAAACAACAACAACAAC
10214649	RYOS r2 design 26	RT-MAP-seq-deg_Mg_pH10	Eterna Roll your own structure 2	1	103	0.067438	0.080905	0.040169	0.059288	0.043285	0.045174	GGAAACUAUUGUACAUGGUACAAUAGACAUUGCAGUUACUAAGAGCAUUAUGACGGAACAUGCGCGAAGGCAUGGCCUUAGUAACGCAAUGGAAGAUCUUCGGAUCUUCAAAAGAAACAACAACAACAAC
10214685	RYOS2 RLT-11 Control	RT-MAP-seq-deg_Mg_pH10	Eterna Roll your own structure 2	1	103	0.039947	0.058278	0.027704	0.047273	0.029676	0.034827	GGAAACGUGACCGCAGCGGGAAUAACAUUGGGUAUGGACGAGCUGUACAAGCGGUCACGUGACAUCUCCCAUGGAUUCCCGCCAGCGGUCGGCCUGAGUUCGCUCAGGCAAAAGAAACAACAACAACAAC
10214715	RYOS2 RLT-12 Control	RT-MAP-seq-deg_Mg_pH10	Eterna Roll your own structure 2	1	103	0.029059	0.038892	0.024599	0.040309	0.023619	0.028494	GGAAAAGGAUGUGAACGGGCAUAAGUUUUCCGUGAGUGGCGAGGGCGAGGGCGACGCCACUUACGGAAAACUUACGCUCAAAUUCAUAUGCCUAGGCCUUCGGGUCUAGAAAAGAAACAACAACAACAAC
10214778	RYOS2 RLT-13 Control	RT-MAP-seq-deg_Mg_pH10	Eterna Roll your own structure 2	1	103	0.033949	0.05251	0.025355	0.045307	0.027752	0.033069	GGAAACGUGACCGCAGCGGGAAUAACAUUAGGGAUGGACGAGCUGUACAAGCGGUCACGUGACAUCUCUCAUGGAUUCCCGCCAGCGGUCGGGACUGGUUCGCCAGUCCAAAAGAAACAACAACAACAAC
10214805	RYOS2 RLT-14 Control	RT-MAP-seq-deg_Mg_pH10	Eterna Roll your own structure 2	1	103	0.03555	0.058397	0.020064	0.042133	0.020372	0.027891	GGAAACGUGACCGCGGCUGGGAUCACAUUAGGGAUGGACGAGCUGUACAAACGGUCACGUGACAUCUCUCAUGGGUUCCCACCCGCGGUCGGGCUCAGUUCGCUGAGCCAAAAGAAACAACAACAACAAC
10214809	testing	RT-MAP-seq-deg_Mg_pH10	Eterna Roll your own structure 2	1	103	0.064605	0.076491	0.038822	0.059491	0.043998	0.050034	GGAAACUAUUGUACAUGGUACAAUAGACGAUGCAGGGACUCCGAGCAUUAUGACGGACCAUGCGCGAAGGCAAGGCCUUAGUAACGCAAUGGAUGAUCUUCGGAUCAUCAAAAGAAACAACAACAACAAC
10214811	multiloop 2	RT-MAP-seq-deg_Mg_pH10	Eterna Roll your own structure 2	1	103	0.04071	0.056016	0.023485	0.044335	0.026709	0.038062	GGAAAUAUCUUCUCCGUCGUGAGUAGCGGUGGAGACAUCGCUACUCGAUGCAUAUCUGCAGACGGAUAUGCAAGAGACGGAGAAGAUAGGAGGGAUCGUUCGCGAUCCCAAAAGAAACAACAACAACAAC
10214813	multiloop 3	RT-MAP-seq-deg_Mg_pH10	Eterna Roll your own structure 2	1	103	0.046169	0.062294	0.026052	0.044957	0.026082	0.03193	GGAAAUAUCGUCUCCGUCGCGAGUAUCAGUGGAGACAUUGAUACUUCAUGCUUAUCUGCAGACGGAUAGGCAACAGACGGAGAUGAUAGGAGUUGUGAUUCGUCAUAACAAAAGAAACAACAACAACAAC
10214862	RYOS2 RLT-15 Control	RT-MAP-seq-deg_Mg_pH10	Eterna Roll your own structure 2	1	103	0.040936	0.050154	0.024811	0.036565	0.029992	0.029926	GGAAAGGCCACCGUCUGUGGGCCCAAGAAGUCGACGAACCUUGUUAAGAACAAGUGCGUCAACUUCAACUUCAAUGGGCUUACAGGCACCGGCACUUCUUCGGAAGUGCAAAAGAAACAACAACAACAAC
10214869	RYOS2 RLT-16 Control	RT-MAP-seq-deg_Mg_pH10	Eterna Roll your own structure 2	1	103	0.045307	0.058098	0.029513	0.047506	0.038003	0.040799	GGAAACCAAGCAAGCCCAGCAAGCGUAGCUUUAUUGAAGAUCUUCUUUUUAAUAAAGUUACGCUUGCUGAUGCUGGCUUUAUUAAACAGUACCACAUCUUCGGAUGUGGAAAAGAAACAACAACAACAAC
10214874	RYOS2 RLT-17 Control	RT-MAP-seq-deg_Mg_pH10	Eterna Roll your own structure 2	1	103	0.036766	0.055743	0.032653	0.052243	0.029298	0.036438	GGAAAUAUGCUUGGAACAGGAAGAGGAUCUCGAAUUGUGUAGCAGACUAUAGUGUGUUAUAUAAUUCGGCGUCCUUUUCCACUUUUAAGUGUCGCAUCUUCGGAUGCGAAAAAGAAACAACAACAACAAC
10214882	RYOS2 RLT-18 Control	RT-MAP-seq-deg_Mg_pH10	Eterna Roll your own structure 2	1	103	0.046885	0.066225	0.027624	0.044019	0.037829	0.042816	GGAAAUUGAUAGUGAACAAUGCCACGAACGUUGUCAUUAAAGUCUGUGAGUUUCAGUUCUGUAAUGACCCGUUUCUGGGAGUUUAUUAUCAUCCCAUCUUCGGAUGGGAAAAAGAAACAACAACAACAAC
10214923	(Kozak a kazoK a) four times	RT-MAP-seq-deg_Mg_pH10	Eterna Roll your own structure 2	1	103	0.037676	0.044519	0.023283	0.034942	0.035726	0.037853	GGAAAGACACCAUGGAGGUACCACGAGACACCAUGGAGGUACCACAGAGACACCAUGGAGGUACCACAGAGACACCAUGGAGGUACCACAGCCUGUCGUUCGCGACAGGAAAAGAAACAACAACAACAAC
10214925	(Kozak a kazoK a) with a bit of forcing	RT-MAP-seq-deg_Mg_pH10	Eterna Roll your own structure 2	1	103	0.034083	0.048772	0.022722	0.042536	0.032808	0.047019	GGAAACUGUGGAUGGUAGUACCACGAGACACCAUGGAGGUACCACAGAGACACCAUGGAGGUACCACAGAGACACCAUGGAGGUACCACAGGGCUCGGUUCGCCGAGCCAAAAGAAACAACAACAACAAC
10214929	Moderna Low1 795C	RT-MAP-seq-deg_Mg_pH10	Eterna Roll your own structure 2	1	103	0.054323	0.067584	0.03945	0.059407	0.041827	0.047453	GGAAAUUAAGGUACCCACCAGCUGUUGCAGCACAAGACGAUGGAACUCUGCCCAUGUCAUGUGCCCAAGAAUCUGGAAUGGAUAGACAAAAGAGUUACUUCGGUAGCUCAAAAGAAACAACAACAACAAC
10214935	Moderna Low1 795G	RT-MAP-seq-deg_Mg_pH10	Eterna Roll your own structure 2	1	103	0.061519	0.060499	0.041778	0.045288	0.04147	0.047792	GGAAAUUAAGGUACCCACCAGCUGUUGCAGCACAAGACGAUGGAACUCUGCCCAUGUCAUGUGCGCAAGAAUCUGGAAUGGAUAGACAAAAGUGUUACUUCGGUGGCGCAAAAGAAACAACAACAACAAC
10214937	(kazoK Kozak a) four times	RT-MAP-seq-deg_Mg_pH10	Eterna Roll your own structure 2	1	103	0.033786	0.041327	0.018387	0.032308	0.033201	0.038624	GGAAAGGUACCACAGGACACCAUGGAGGUACCACAGGACACCAUGGAGGUACCACAGGACACCAUGGAGGUACCACAGGACACCAUGGAGGCCGGCAGUUCGCUGCCGGAAAAGAAACAACAACAACAAC
10214943	(Kozak and a spacer) four times with forcing	RT-MAP-seq-deg_Mg_pH10	Eterna Roll your own structure 2	1	103	0.040284	0.060627	0.024097	0.044502	0.029178	0.034954	GGAAAUUGUGGCGUUGACACCAUGGUUGUGGUGUUGACACCAUGGUUGUGGUGUUGACACCAUGGUUGUGGUGUUGACACCAUGGCCACAACGGCGGGUUCGCCCGCCGAAAAGAAACAACAACAACAAC
10214950	(Kozak and another spacer) four times	RT-MAP-seq-deg_Mg_pH10	Eterna Roll your own structure 2	1	103	0.048864	0.065178	0.024886	0.040649	0.023449	0.033337	GGAAACUGUGGCGUUGACACCUUGGUUCCGGUGUUGACACCUUGGUUCCGGUGUUGACACCUUGGUUCCGGUGUUGACACCUUGGCCACGGCGGCGUGUUCGCACGCCGAAAAGAAACAACAACAACAAC
10214975	Ckn's tone's mod	RT-MAP-seq-deg_Mg_pH10	Eterna Roll your own structure 2	1	103	0.034568	0.042277	0.019578	0.032506	0.038009	0.043817	GGAAAGGUACCACAGGACACCAUGGAGGUACCACAGGACACCAAGGAGGUACCACAGGACACCAUGGAGGUACCACAGGACACCAUGGAGGCGGGCAGUUCGCUGCCCGAAAAGAAACAACAACAACAAC
10214981	Three florets of Kozak	RT-MAP-seq-deg_Mg_pH10	Eterna Roll your own structure 2	1	103	0.043362	0.057874	0.029994	0.047533	0.032578	0.041846	GGAAAGCCGGUAGGGACACCAUGGCCUACCAAGCUUGCGGACACCAUGGCGCGGGCACUGAGGGCGGACACCAUGGCGUUUUCGGUAAGGCGGAGAUCUUCGGAUCUCCAAAAGAAACAACAACAACAAC
10214984	One floret of Kozak_ two more somewhere paired	RT-MAP-seq-deg_Mg_pH10	Eterna Roll your own structure 2	1	103	0.045485	0.053301	0.032269	0.047451	0.030402	0.035071	GGAAAGACGGUAGGGACACCAUGGCCUACGAAGCUUGCGGACACCAUGGCGCGGGCGCGGAGGGCGGACACCAUGGCGCAAUCCGCACGUCCGGGCGCUUCGGCGCUCGAAAAGAAACAACAACAACAAC
10214990	Another one floret of Kozak	RT-MAP-seq-deg_Mg_pH10	Eterna Roll your own structure 2	1	103	0.039565	0.04582	0.02919	0.045239	0.026044	0.036894	GGAAAGACGGCAGGGACACCAUGGCCGGCCAGGCAAGCGGACACCAUGGCGCGGCCGCGGAGGCGGGACACCAUGGCCGACUCCGCACGUCCGCUCGCUUCGGCGAGCGAAAAGAAACAACAACAACAAC
10215031	RAZ001	RT-MAP-seq-deg_Mg_pH10	Eterna Roll your own structure 2	1	103	0.093271	0.085714	0.081301	0.08824	0.068505	0.062048	GGAAAUUUUUUUCUUAAAAAUAUUAUUCCCUUUUAUUUAUAGGGCCCACUUUCUCUUUGCUCGCCCGUUUAUAGGGAAAAGAAAAAUCAUGGUGUGGAUUCGUCCAUACAAAAGAAACAACAACAACAAC
10215046	RAZ002	RT-MAP-seq-deg_Mg_pH10	Eterna Roll your own structure 2	1	103	0.0869	0.090943	0.061871	0.077183	0.036355	0.040596	GGAAAUUUUUUUCUUCAUUUUUCCUUUCCCUAUUAUUUAUAGGGCCCACUUUCUCUUUGCUCGCCCGUUUAUAGGGAAAGGAAAAAUGAUGGUUUGGAUUCGUCCAGACAAAAGAAACAACAACAACAAC
10215048	RAZ003	RT-MAP-seq-deg_Mg_pH10	Eterna Roll your own structure 2	1	103	0.092736	0.090377	0.049461	0.060978	0.036525	0.040004	GGAAAUUUUUUUCUUCAUUUUUCCUUUCCCUAUUAUUUAUAGGGCCCACUUUCUCUUUGCUCGCCCGUUUAUAGGGAAAGGAAAAAUGAUGGAUUGGAUUCGUCCAGUCAAAAGAAACAACAACAACAAC
10215050	RAZ004	RT-MAP-seq-deg_Mg_pH10	Eterna Roll your own structure 2	1	103	0.105233	0.094789	0.05144	0.050952	0.04243	0.041259	GGAAAUUUUUUUCUUCAUUUUUCCUUUCCCUAUUAUUUAUAGGGCCCACUUUCUCUUUGCUCGCCCGUUUAUAGGGAAAGGAAAAAUGAUGGAUUGCAUUCGUGCAGUCAAAAGAAACAACAACAACAAC
10215052	RAZ005	RT-MAP-seq-deg_Mg_pH10	Eterna Roll your own structure 2	1	103	0.106875	0.099532	0.04562	0.045018	0.040803	0.035946	GGAAAUUUUUUUCUUCAUUUUUCCUUUCCCUAUUAUUUAUAGGGCCCACUUUCUCUUUGCUCGCCCGUUUAUAGGGAAAGGAAAAAUGAUGGAUUGCUUUCGAGCAGUCAAAAGAAACAACAACAACAAC
10215054	RAZ006	RT-MAP-seq-deg_Mg_pH10	Eterna Roll your own structure 2	1	103	0.100556	0.102194	0.050474	0.066466	0.039908	0.040868	GGAAAUUUUUUUCUUCAUUGGUCCUGUCCCUAUUAUUUAUAGGGCCCACUUUCUCUUUGCUCGCCCGUUUAUAGGGAAAGGAAAAAUGAUGGAUUGGUUUCGACCAGUCAAAAGAAACAACAACAACAAC
10215056	RAZ007	RT-MAP-seq-deg_Mg_pH10	Eterna Roll your own structure 2	1	103	0.105853	0.115151	0.05978	0.077211	0.045375	0.051825	GGAAAUUUUUUUCUUCAGUGGUCCUGUCCCUAUUAUUUAUAGGGCCCACUUUCUCUUUGCUCGCCCGUUUAUAGGGAGAGGAAAAAUGAUGGAUUCCUUUCGAGGAGUCAAAAGAAACAACAACAACAAC
10215058	RAZ008	RT-MAP-seq-deg_Mg_pH10	Eterna Roll your own structure 2	1	103	0.099232	0.101485	0.052419	0.068054	0.049295	0.05312	GGAAAUUUUUUUCUUCAGUGGUUCUGUCUCUAUUAUUUAUAGGGCCCACUUUCUCUUUGCUCGCCCGUUUAUAGGGAGAGGAAAAAUGAUGGAGUCCUUUCGAGGAUUCAAAAGAAACAACAACAACAAC
10215063	RAZ009	RT-MAP-seq-deg_Mg_pH10	Eterna Roll your own structure 2	1	103	0.094156	0.091782	0.062547	0.073671	0.05147	0.050396	GGAAAUUUUAAUCUUCAGUGGUUCUGUCUCUAUUAUUUAUAGGGCCCACUUUCUCUUUGCUCGCCCGUUUAUAGGGAGAGGAAAAAUGAUGCAGUCCUUUCGAGGAUUGAAAAGAAACAACAACAACAAC
10215070	RAZ010	RT-MAP-seq-deg_Mg_pH10	Eterna Roll your own structure 2	1	103	0.125384	0.120955	0.062806	0.068892	0.054286	0.050096	GGAAAUUUUAAUCUUCAGUGGGUCUGUCUCUAUUUUUUUUAGGGCCCACUUUCUCUUUGCUCGCCCGUUUAUAGGGUGAGGAAAAAUGAUGCAGUCCAUUCGUGGAUUGAAAAGAAACAACAACAACAAC
10215086	RBD _segment1_test2	RT-MAP-seq-deg_Mg_pH10	Eterna Roll your own structure 2	1	103	0.066302	0.080073	0.048619	0.065229	0.049567	0.049891	GGAAAAUUCAAUGCGACUAGAUUCGCUAGCGUGUACGCUUGGAAUCGUAAGAGGAUUUCCAAUUGCGUUGCAGACUACUCAGUGCUGUAUAGUAUAAUUUCGAUUAUACAAAAGAAACAACAACAACAAC
10215088	RBD_segment1_test3	RT-MAP-seq-deg_Mg_pH10	Eterna Roll your own structure 2	1	103	0.065462	0.078637	0.044687	0.061144	0.051425	0.05145	GGAAAAUUCAAUGCAACUAGAUUCGCUAGCGUGUACGCUUGGAAUCGUAAGAGGAUUUCCAAUUGCGUUGCAGACUACUCAGUGCUGUAUAGUAUUAUUUCGAUAAUACAAAAGAAACAACAACAACAAC
10215093	RBD_segment1_test4	RT-MAP-seq-deg_Mg_pH10	Eterna Roll your own structure 2	1	103	0.065461	0.079665	0.042189	0.060135	0.051157	0.053444	GGAAAAUUCAAUGCCACUAGAUUCGCUAGCGUGUACGCUUGGAAUCGUAAGAGGAUUUCCAAUUGCGUUGCAGACUACUCAGUGCUGUAUAGUAAUAUUUCGAUAUUACAAAAGAAACAACAACAACAAC
10215098	RBD_segment1_test5	RT-MAP-seq-deg_Mg_pH10	Eterna Roll your own structure 2	1	103	0.066147	0.079797	0.042601	0.061272	0.050731	0.052568	GGAAAAUUCAAUGCUACGAGAUUCGCUAGCGUGUACGCUUGGAAUCGUAAGAGGAUUUCCAAUUGCGUUGCAGACUACUCAGUGCUGUAUAGUUAUAUUUCGAUAUAACAAAAGAAACAACAACAACAAC
10215100	RBD_segment1_test6	RT-MAP-seq-deg_Mg_pH10	Eterna Roll your own structure 2	1	103	0.064237	0.079265	0.046609	0.062779	0.052044	0.054985	GGAAAAUUCAAUGCUACUAGAUUCGCUAGUGUGUACGCUUGGAAUCGUAAGAGGAUUUCCAAUUGCGUUGCAGACUACUCAGUGCUGUAUACAUAUAUUUCGAUAUAUGAAAAGAAACAACAACAACAAC
10215132	M_HASSAN_1	RT-MAP-seq-deg_Mg_pH10	Eterna Roll your own structure 2	1	103	0.041678	0.03547	0.042395	0.046411	0.058179	0.048806	GGAAACCGUUAACCAACAACAACAACCAAGAUUAACCAACAACAACAAAAACCAAGGGUACAACCCAAUAGACAACCGAAACAAGCAAGCCGUAAUAGUUCGCUAUUACAAAAGAAACAACAACAACAAC
10215155	Moderna Low1 744-811	RT-MAP-seq-deg_Mg_pH10	Eterna Roll your own structure 2	1	103	0.064877	0.075227	0.04789	0.057904	0.045437	0.058023	GGAAAUUAAGGAACCCUCCGGCUGUUGCAGCACAAGACGAUGGAACUCUGCCUAUGAGUUGUGCUCAAGAGUCGGGUAUGGAUAGACAAAAGCUGAUGUUCGCGUUGGCAAAAGAAACAACAACAACAAC
10215183	M_Hassan_2	RT-MAP-seq-deg_Mg_pH10	Eterna Roll your own structure 2	1	103	0.049596	0.055974	0.041703	0.061301	0.043928	0.050296	GGAAACCGUUAACCUGCAUCUUCAUGUUAUCGCUUGCGACAGCAACAAAAACCAAUGGGACAACCCAAUAGACAACCGAAACAAGCAAGCCCUGGGCGUUCGCGCCCAGAAAAGAAACAACAACAACAAC
10215193	M_Hassan_3	RT-MAP-seq-deg_Mg_pH10	Eterna Roll your own structure 2	1	103	0.050315	0.056706	0.036818	0.052285	0.040343	0.049515	GGAAACCGUUAACCCGCGUCUUCGUGUUAUCGCCUGCGACAGCAGCGAGAAUCAAGUGAACAACGCUAUAGACAACCGAAACAAGCGAGCCCUAAAACUUCGGUUUUAGAAAAGAAACAACAACAACAAC
10215222	ABDULAZIZ M	RT-MAP-seq-deg_Mg_pH10	Eterna Roll your own structure 2	1	103	0.052317	0.061837	0.036609	0.050906	0.041012	0.04699	GGAAAGCGUUAACGCGCGUCGUCGUGUGAUCGCGUGAAACAGCAGCGAGUAUCAAGUGUGCGACGCUGUAGACAACCGAGACGAGCGAGCCCUUAUACUUCGGUAUAAGAAAAGAAACAACAACAACAAC
10215228	R2 roll 21	RT-MAP-seq-deg_Mg_pH10	Eterna Roll your own structure 2	1	103	0.076558	0.104518	0.036008	0.058854	0.028118	0.033666	GGAAAGCGGACCAGUGUACGUUCGCGUAUGCGAGGUGCGGCGUGCUAAUGUACCAACUGCCUUCCUCGCUCGUGCAUGUUCACAGUUCGCAGAUAGACUUCGGUCUAUCAAAAGAAACAACAACAACAAC
10215230	ABDUALAZIZ M	RT-MAP-seq-deg_Mg_pH10	Eterna Roll your own structure 2	1	103	0.056469	0.064132	0.038705	0.052938	0.038421	0.04789	GGAAAACGAUAUCGCGCGUCGUCGUGUGAUCGCGUGUAUCAGCAGCGAGUAUCAAGUGUGCGACGCUGUAGACAAUCGAGACGAGCGUGCCGCGGCUCUUCGGAGCCGCAAAAGAAACAACAACAACAAC
10215232	R2 roll 22	RT-MAP-seq-deg_Mg_pH10	Eterna Roll your own structure 2	1	103	0.052338	0.069921	0.041903	0.06156	0.037427	0.04389	GGAAAGCUGAUCAGUGUACGUUCGUGUAUACGAGUUGUGGCGUGCGAAUGUACCAACUACCUUACUUGUUCAUGCAUGUUCACAAUUAGCAGACAGACUUCGGUCUGUCAAAAGAAACAACAACAACAAC
10215240	Moderna Low1 558-640	RT-MAP-seq-deg_Mg_pH10	Eterna Roll your own structure 2	1	103	0.050681	0.064837	0.035874	0.054128	0.0416	0.046949	GGAAACACACCUAUCGGUGAUGGUCCUGUACUGCUGCCAGAUAACCAUUACCUGUCAACACAAUCUGCACUGAGUAAGGAUCCGAACGAAAGCAUUAGUUCGCUAAUGCAAAAGAAACAACAACAACAAC
10215242	MAHMOOD H_1	RT-MAP-seq-deg_Mg_pH10	Eterna Roll your own structure 2	1	103	0.016945	0.013589	0.029131	0.051228	0.072645	0.056217	GGAAAGAAAGAAAAGAAAAGAAAAAGAAAGAAAAGAAAAGAAAAGAAAAGAAAAGAAAAGAAAAGAAAAGAAAAGAAAAGAAAAGAAAAGAGUAUAUGUUCGCAUAUACAAAAGAAACAACAACAACAAC
10215246	MAHD-1	RT-MAP-seq-deg_Mg_pH10	Eterna Roll your own structure 2	1	103	0.02724	0.029342	0.049642	0.057307	0.06547	0.061097	GGAAAGAAAGAGAAGAAAAGAAAAGGAAGGGAAAGAAAAGGAGGGAAAAGAAAAGAAAAGAAAGGAAAAGAAAAGAAAAGAAAGGAAAAGGCUUAAUGUUCGCAUUAAGAAAAGAAACAACAACAACAAC
10215252	MAHD-1	RT-MAP-seq-deg_Mg_pH10	Eterna Roll your own structure 2	1	103	0.036944	0.027547	0.044181	0.042433	0.051035	0.048628	GGAAAGAAAGAGAAGAAAAGAAAAGGAAAGGAGAGGAAAGGAGAGGAGAGAACAGGGAAGAAAGGGAAGGAAAAGAAAAGAGAGGAAAAGGGUUAAUGUUCGCAUUAACAAAAGAAACAACAACAACAAC
10215256	MAHD-1	RT-MAP-seq-deg_Mg_pH10	Eterna Roll your own structure 2	1	103	0.045616	0.032564	0.044049	0.038689	0.047544	0.048109	GGAAAGAAGGAGAAGAAGAGAAGAGGAGAGAGGAGGAAAGGAGAGGAGAGAACAGGGAAGAAAGGGAAGGAGAAGAGAAGAGAGGAAGAGAGUUAAAGUUCGCUUUAACAAAAGAAACAACAACAACAAC
10215258	Moderna Low1 600C 607A	RT-MAP-seq-deg_Mg_pH10	Eterna Roll your own structure 2	1	103	0.050084	0.064908	0.033505	0.0542	0.045374	0.052043	GGAAACACACCUAUCGGUGAUGGUCCUGUACUGCUGCCAGAUAACCACUACCUGACAACACAAUCUGCACUGAGUAAGGAUCCGAACGAAAGCAUACUUUCGAGUAUGCAAAAGAAACAACAACAACAAC
10215263	MAHD-1	RT-MAP-seq-deg_Mg_pH10	Eterna Roll your own structure 2	1	103	0.05009	0.043024	0.04694	0.04399	0.042262	0.044742	GGAAAGAAGGAGAAGAAGAGAAGAGGAGAGAGGUGGAAAGGAGAGGAGAGAACUGGGAAGAAAGGGAAGGAGAAGAGAAGAGAGGGAGAGACAUAAGGUUCGCCUUAUGAAAAGAAACAACAACAACAAC
10215265	Moderna Low1 606A	RT-MAP-seq-deg_Mg_pH10	Eterna Roll your own structure 2	1	103	0.053094	0.056759	0.034469	0.043741	0.059638	0.054595	GGAAACACACCUAUCGGUGAUGGUCCUGUACUGCUGCCAGAUAACCACUACCUAACAACACAAUCUGCACUGAGUAAGGAUCCGAACGAAAGCUUACUUUCGAGUAAGCAAAAGAAACAACAACAACAAC
10215267	MH-1	RT-MAP-seq-deg_Mg_pH10	Eterna Roll your own structure 2	1	103	0.048065	0.035171	0.04526	0.037233	0.041174	0.046883	GGAAAGAAGGAGAAGAAGAGAAGAGGAGAGAGGUGGAAAGGAGAGGAGAGAACUGGGAAGAAAGGGAAGGAGAAGAGAAGAGAGGGAGAGACUUAAGGUUCGCCUUAGGAAAAGAAACAACAACAACAAC
10215272	MH-1	RT-MAP-seq-deg_Mg_pH10	Eterna Roll your own structure 2	1	103	0.045821	0.035243	0.043174	0.039988	0.042275	0.047526	GGAAAGAAGGAGAAGAAGAGAAGAGGAGAGAGGUGGAAAGGAGAGGAGAGAACUGGGAAGAAAGGGAAGGAGAAGAGAAGAGAGGGAGAGACAUAAAGUUCGCUUUAUGAAAAGAAACAACAACAACAAC
10215274	MH-2	RT-MAP-seq-deg_Mg_pH10	Eterna Roll your own structure 2	1	103	0.047585	0.039322	0.045797	0.044804	0.040706	0.045521	GGAAAGAAGGAGAAGAAGAGAAGAGGAGAGAGGUGGAAAGGAGAGGAGAGAACUGGGAAGAAAGGGAAGGAGAAGAGAAGAGAGGGAGAGACGUAAGGUUCGCCUUACGAAAAGAAACAACAACAACAAC
10215276	MH-1	RT-MAP-seq-deg_Mg_pH10	Eterna Roll your own structure 2	1	103	0.048484	0.040345	0.047411	0.045928	0.039966	0.043399	GGAAAGAAGGAGAAGAAGAGGAGAGGAGAGAGGUGGAAAGGAGAGGAGAGAACUGGGAAGAAAGGGAAGGAGAAGAGAAGAGAGGGAGAGAGGUAAGGUUCGCCUUACCAAAAGAAACAACAACAACAAC
10215278	Moderna Low1 588A	RT-MAP-seq-deg_Mg_pH10	Eterna Roll your own structure 2	1	103	0.061267	0.060928	0.043225	0.050266	0.065095	0.055128	GGAAACACACCUAUCGGUGAUGGUCCUGUACUGCUACCAGAUAACCACUACCUAACAACACAAUCUGCACUGAGUAAGGAUCCGAACGAAAGCUUAGUUUCGACUAAGCAAAAGAAACAACAACAACAAC
10215280	MH-3	RT-MAP-seq-deg_Mg_pH10	Eterna Roll your own structure 2	1	103	0.061412	0.057469	0.059533	0.053389	0.041748	0.044728	GGAAAAUAGAAGAAGAAGAGGAGAGGAGAGAGGUGGAAAGGAGAGGAGAGAACUGGGUAGAAAGGGAAGGAGAAGUGAAGAGUGGGAGUGAGGUAAGCUUCGGCUUACCAAAAGAAACAACAACAACAAC
10215288	MH-4	RT-MAP-seq-deg_Mg_pH10	Eterna Roll your own structure 2	1	103	0.062273	0.059718	0.059114	0.054357	0.044875	0.048574	GGAAAAUAGAAGAAGAAGAGGAGAGGAGAGAGGUGGAAAGGAGAGGAGAGAACUGGGUAGAAAGGGAAGGAGAAGUGAAGAGUGGGAGUGACAUAAGCUUCGGCUUAUGAAAAGAAACAACAACAACAAC
10215295	MH-5	RT-MAP-seq-deg_Mg_pH10	Eterna Roll your own structure 2	1	103	0.061041	0.055237	0.057594	0.049718	0.04586	0.047402	GGAAAAUAGAAGAAGAAGAGGAGAGGAGAGAGGUGGAAAGGAGAGGAGAGAACUGGGUAGAAAGGGAAGGAGAAGUGAAGAGUGGGAGUGACAAAAGGUUCGCCUUUUGAAAAGAAACAACAACAACAAC
10215297	MH-6	RT-MAP-seq-deg_Mg_pH10	Eterna Roll your own structure 2	1	103	0.056408	0.049845	0.058334	0.051781	0.048301	0.050189	GGAAAAUAGAAGAAGAAGAGAAGAGGAGAGAGAUGGAAAGGAGAGGAGAGAACUGGGUAGAAAGAGAAGGAGAAGUGAAGAGUGAGAGUGACAAUAGGUUCGCCUAUUGAAAAGAAACAACAACAACAAC
10215299	MH-7	RT-MAP-seq-deg_Mg_pH10	Eterna Roll your own structure 2	1	103	0.060986	0.055358	0.059481	0.054885	0.049242	0.05075	GGAAAAUAGAAGAAGAAGAGAAGAGGAGAGAGAUGGAAAGGAGAGGAGAGAACUGGGUAGAAAGAGAAGGAGAAGUGAAGAGUGAGAGUGACAAUUGGUUCGCCAAUUGAAAAGAAACAACAACAACAAC
10215301	MH-8	RT-MAP-seq-deg_Mg_pH10	Eterna Roll your own structure 2	1	103	0.059449	0.052609	0.060589	0.055464	0.048658	0.050515	GGAAAAUAGAAGAAGAAGAGAAGAGGAGAGAGAUGGAAAGGAGAGGAGAGAACUGGGUAGAAAGAGAAGGAGAAGUGAAGAGUGAGAGUGACAAAUGGUUCGCCAUUUGAAAAGAAACAACAACAACAAC
10215303	MH-9	RT-MAP-seq-deg_Mg_pH10	Eterna Roll your own structure 2	1	103	0.060319	0.049344	0.060244	0.050275	0.050467	0.055118	GGAAAAUAGAAGAAGAAGAGAAGAGGAGAGAGAUGGAAAGGAGAGGAGAGAACUGGGUAGAAAGAGAAGGAGAAGUGAAGAGUGAGAGUGACUAUAUGUUCGCGUAUAGAAAAGAAACAACAACAACAAC
10215305	MH-10	RT-MAP-seq-deg_Mg_pH10	Eterna Roll your own structure 2	1	103	0.0558	0.046211	0.057735	0.049929	0.047868	0.049906	GGAAAAUAGAAGAAGAAGAGAAGAGGAGAGAGAUGGAAAGGAGAGGAGAGAACUGGGUAGAAAGAGAAGGAGAAGUGAAGAGUGAGAGUGACAAUAAGUUCGCUUAUUGAAAAGAAACAACAACAACAAC
10215307	Moderna Low1 591C 615G	RT-MAP-seq-deg_Mg_pH10	Eterna Roll your own structure 2	1	103	0.051033	0.066634	0.034417	0.053412	0.051818	0.056651	GGAAACACACCUAUCGGUGAUGGUCCUGUACUGCUGCCAGACAACCACUACCUAACAACACAGUCUGCACUGAGUAAGGAUCCGAACGAAAGCUAACUUUCGAGUUAGCAAAAGAAACAACAACAACAAC
10215312	MH-11	RT-MAP-seq-deg_Mg_pH10	Eterna Roll your own structure 2	1	103	0.053291	0.043276	0.056133	0.04752	0.049303	0.058268	GGAAAAUAGAAGAAGAAGAGAAGAGGAGAGAGAUGGAAAGGAGAGGAGAGAACUGGGUAGAAAGAGAAGGAGAAGUGAAGAGUGAGAGUGACUAUAAGUUCGCUUAUGGAAAAGAAACAACAACAACAAC
10215314	MH-12	RT-MAP-seq-deg_Mg_pH10	Eterna Roll your own structure 2	1	103	0.053594	0.044692	0.056505	0.047501	0.054653	0.061993	GGAAAAUAGAAGAAGAAAUAAAGAAGAGAGAGAUGGAAAGGAGAGGAGAGAACUGGGUAGAAAGAGAAGGAGAAGGGAAGAGUGAGAGUGACUUUAAGUUCGCUUAAGGAAAAGAAACAACAACAACAAC
10215316	MH-13	RT-MAP-seq-deg_Mg_pH10	Eterna Roll your own structure 2	1	103	0.056656	0.049363	0.061326	0.054612	0.050499	0.052883	GGAAAAUAGAAGAAGAAAUAAAGAAGAGAGAGAUGGAAAGGAGAGGAGAGAACUGGGUAGAAAGAGAAGGAGAAGGGAAGAGUGAGAGUGACGUUAAGUUCGCUUAACGAAAAGAAACAACAACAACAAC
10215318	multiloop 4	RT-MAP-seq-deg_Mg_pH10	Eterna Roll your own structure 2	1	103	0.029911	0.048821	0.020264	0.038481	0.02749	0.033567	GGAAAUAUCGACGGGUUCACAAGUAUCAGUGGAGACAUUGAUACUGAGGUGUUCUACGAGACGUAGAGCAUUUCAGAAUUCGUUGAUAGGAGAUGUGAUUCGUCAUAUCAAAAGAAACAACAACAACAAC
10215320	MH-14	RT-MAP-seq-deg_Mg_pH10	Eterna Roll your own structure 2	1	103	0.061693	0.056871	0.06691	0.062027	0.049048	0.053689	GGAAAAUAGAAGAAGAAAUAAAGAAGAGAGAGAUGGAAAGGAGAGGAGAGAACUGGGUAGAAAGAGAAGGAGAAGGGAAGAGUGAGAGUGAGGGCGUCUUCGGACGCCCAAAAGAAACAACAACAACAAC
10215322	multiloop 5	RT-MAP-seq-deg_Mg_pH10	Eterna Roll your own structure 2	1	103	0.029847	0.049017	0.019234	0.037254	0.0303	0.034986	GGAAAUAUCGACGGGUUCACAAGUAUCAGUGGAGACAUUGAUACAGAGGUGUUCUACGAGACGUAGAGCAUUUCCGAAUUCGUUGAUAGGAGAAGUGAUUCGUCAUUUCAAAAGAAACAACAACAACAAC
10215324	MH-15	RT-MAP-seq-deg_Mg_pH10	Eterna Roll your own structure 2	1	103	0.056784	0.050014	0.061371	0.053589	0.049912	0.052928	GGAAAAUAGAAGAAGAAAUAAAGAAGAGAGAGAUGGAAAGGAGAGGAGAGAACUGGGUAGAAAGAGAAGGAGAAGGGAAGAGUGAGAGUGACAUUAUGUUCGCAUAAUGAAAAGAAACAACAACAACAAC
10215326	MH-16	RT-MAP-seq-deg_Mg_pH10	Eterna Roll your own structure 2	1	103	0.052488	0.040776	0.05656	0.045263	0.050982	0.049707	GGAAAAUAGAAGAAGAAAUAAAGAAGAGAGAGAUGGAAAGGAGAGGAGAGAACUGGGUAGAAAGAGAAGGAGAAGGGAAGAGUGAGAGUGACAUAAUGUUCGCAUUAUGAAAAGAAACAACAACAACAAC
10215331	MH-17	RT-MAP-seq-deg_Mg_pH10	Eterna Roll your own structure 2	1	103	0.056915	0.046144	0.061988	0.051818	0.052551	0.054974	GGAAAAUAGAAGAAGAAAUAAAGAAGAGAGAGAUGGAAAGGAGAGGAGAGAACUGGGUAGAAAGAGAAGGAGAAGGGAAGAGUGAGAGUGACAAAAUGUUCGCAUUUUGAAAAGAAACAACAACAACAAC
10215333	MH-18	RT-MAP-seq-deg_Mg_pH10	Eterna Roll your own structure 2	1	103	0.055526	0.049076	0.059732	0.053674	0.049524	0.0525	GGAAAAUAGAAGAAGAAAUAAAGAAGAGAGAGAUGGAAAGGAGAGGAGAGAACUGGGUAGAAAGAGAAGGAGAAGGGAAGAGUGAGAGUGACAUUAACUUCGGUUAAUGAAAAGAAACAACAACAACAAC
10215338	MH-19	RT-MAP-seq-deg_Mg_pH10	Eterna Roll your own structure 2	1	103	0.055465	0.049439	0.057953	0.052459	0.048411	0.051683	GGAAAAUAGAAGAAGAAAUAAAGAAGAGAGAGAUGGAAAGGAGAGGAGAGAACUGGGUAGAAAGAGAAGGAGAAGGGAAGAGUGAGAGUGACAUUAUCUUCGGAUAAUGAAAAGAAACAACAACAACAAC
10215340	MH-20	RT-MAP-seq-deg_Mg_pH10	Eterna Roll your own structure 2	1	103	0.056639	0.048701	0.058707	0.051154	0.047988	0.049926	GGAAAAUAGAAGAAGAAAUAAAGAAGAGAGAGAUGGAAAGGAGAGGAGAGAACUGGGUAGAAAGAGAAGGAGAAGGGAAGAGUGAGAGUGACAAUAUCUUCGGAUAUUGAAAAGAAACAACAACAACAAC
10215342	MH-20	RT-MAP-seq-deg_Mg_pH10	Eterna Roll your own structure 2	1	103	0.054574	0.047356	0.06022	0.053555	0.048451	0.050409	GGAAAAUAGAAGAAGAAAUAAAGAAGAGAGAGAUGGAAAGGAGAGGAGAGAACUGGGUAGAAAGAGAAGGAGAAGGGAAGAGUGAGAGUGACAUUUACUUCGGUAAAUGAAAAGAAACAACAACAACAAC
10215347	MH-21	RT-MAP-seq-deg_Mg_pH10	Eterna Roll your own structure 2	1	103	0.059639	0.048196	0.061223	0.053872	0.051639	0.053562	GGAAAAUAGAAGAAGAAAUAAAGAAGAGAGAGAUGGAAAGGAGAGGAGAGAACUGGGUAGAAAGAGAAGGAGAAGGGAAGAGUGAGAGUGACCUCGGGUUCGCCCGAGGAAAAGAAACAACAACAACAAC
10215349	MH-22	RT-MAP-seq-deg_Mg_pH10	Eterna Roll your own structure 2	1	103	0.057542	0.050236	0.061637	0.054041	0.050561	0.054005	GGAAAAUAGAAGAAGAAAUAAAGAAGAGAGAGAUGGAAAGGAGAGGAGAGAACUGGGUAGAAAGAGAAGGAGAAGGGAAGAGUGAGAGUGACAUUUUGUUCGCAAAAUGAAAAGAAACAACAACAACAAC
10215357	MH-23	RT-MAP-seq-deg_Mg_pH10	Eterna Roll your own structure 2	1	103	0.057465	0.048698	0.062771	0.056531	0.052439	0.054015	GGAAAAUAGAAGAAGAAAUAAAGAAGAGAGAGAUGGAAAGGAGAGGAGAGAACUGGGUAGAAAGAGAAGGAGAAGGGAAGAGUGAGAGUGACAAUAACUUCGGUUAUUGAAAAGAAACAACAACAACAAC
10215362	MH-24	RT-MAP-seq-deg_Mg_pH10	Eterna Roll your own structure 2	1	103	0.034975	0.02464	0.055602	0.051097	0.054287	0.054493	GGAAAAGAGAAGAAGAAAGAAAGAAGAAAGAGAAGGAAAGAAGAGAAGAGAACUGGGUAGAAAGAAAAGGAGAAGGGAAGAGAGAGAGAGACAAAAAGUUCGCUUUUUGAAAAGAAACAACAACAACAAC
10215364	MH-25	RT-MAP-seq-deg_Mg_pH10	Eterna Roll your own structure 2	1	103	0.036961	0.026321	0.056442	0.054505	0.052116	0.051664	GGAAAAGAGAAGAAGAAAGAAAGAAGAAAGAGAAGGAAAGAAGAGAAGAGAACUGGGUAGAAAGAAAAGGAGAAGGGAAGAGAGAGAGAGACAAUUAGUUCGCUAAUUGAAAAGAAACAACAACAACAAC
10215366	MH-26	RT-MAP-seq-deg_Mg_pH10	Eterna Roll your own structure 2	1	103	0.033484	0.023586	0.050484	0.046504	0.052039	0.052846	GGAAAAGAGAAGAAGAAAGAAAGAAGAAAGAGAAGGAAAGAAGAGAAGAGAACUGGGUAGAAAGAAAAGGAGAAGGGAAGAGAGAGAGAGACAAUAUGUUCGCAUAUUGAAAAGAAACAACAACAACAAC
10215368	MH-27	RT-MAP-seq-deg_Mg_pH10	Eterna Roll your own structure 2	1	103	0.040325	0.03157	0.051065	0.04893	0.053588	0.05648	GGAAAAGAGAAGAAGAAAGAAAGAAGAAAGAGAAGGAAAGAAGAGAAGAGAACUGGGUAGAAAGAAAAGGAGAAGGGAAGAGAGAGAGAGACAAAUAGUUCGCUAUUUGAAAAGAAACAACAACAACAAC
10215370	MH-28	RT-MAP-seq-deg_Mg_pH10	Eterna Roll your own structure 2	1	103	0.036708	0.025114	0.050597	0.051264	0.049383	0.052107	GGAAAAGAGAAGAAGAAAGAAAGAAGAAAGAGAAGGAAAGAAGAGAAGAGAACUGGGUAGAAAGAAAAGGAGAAGGGAAGAGAGAGAGAGACCCGGGGUUCGCCCCGGGAAAAGAAACAACAACAACAAC
10215372	MH-29	RT-MAP-seq-deg_Mg_pH10	Eterna Roll your own structure 2	1	103	0.036696	0.028881	0.048517	0.049215	0.047997	0.050445	GGAAAAGGGAAGAAGGAAGAAAGAAGAAAGAGAAGGAAGGAAGAGAAGAGAACUGGGUAGAAAGAAAAGGAGAAGGGAAGAGAGAGAGAGAGGUACGCUUCGGCGUACCAAAAGAAACAACAACAACAAC
10215374	MH-30	RT-MAP-seq-deg_Mg_pH10	Eterna Roll your own structure 2	1	103	0.034215	0.027622	0.043554	0.042106	0.046671	0.050387	GGAAAAGGGAAGAAGGAAGAAAGAAGAAAGAGAAGGAAGGAAGAGAAGAGAACUGGGUAGAAAGAAAAGGAGAAGGGAAGAGAGAGAGAGACUUUAAGUUCGCUUAAAGAAAAGAAACAACAACAACAAC
10215376	MH-31	RT-MAP-seq-deg_Mg_pH10	Eterna Roll your own structure 2	1	103	0.034601	0.029813	0.048695	0.052662	0.047385	0.051589	GGAAAAGGGAAGAAGGAAGAAAGAAGAAAGAGAAGGAAGGAAGAGAAGAGAACUGGGUAGAAAGAAAAGGAGAAGGGAAGAGAGAGAGAGAGGUUGCCUUCGGGCAACCAAAAGAAACAACAACAACAAC
10215378	MH-32	RT-MAP-seq-deg_Mg_pH10	Eterna Roll your own structure 2	1	103	0.032916	0.02825	0.04707	0.051022	0.051194	0.052678	GGAAAAGGGAAGAAGGAAGAAAGAAGAAAGAGAAGGAAGGAAGAGAAGAGAACUGGGUAGAAAGAAAAGGAGAAGGGAAGAGAGAGAGAGACUUUUAGUUCGCUAAAAGAAAAGAAACAACAACAACAAC
10215382	MH-33	RT-MAP-seq-deg_Mg_pH10	Eterna Roll your own structure 2	1	103	0.035846	0.027871	0.044008	0.041997	0.047854	0.053304	GGAAAAGGGAAGAAGGAAGAAAGAAGAAAGAGAAGGAAGGAAGAGAAGAGAACUGGGUAGAAAGAAAAGGAGAAGGGAAGAGAGAGAGAGACCUGCCGUUCGCGGCAGGAAAAGAAACAACAACAACAAC
10215384	MH-34	RT-MAP-seq-deg_Mg_pH10	Eterna Roll your own structure 2	1	103	0.041751	0.035551	0.047272	0.044741	0.05299	0.061097	GGAAAAGGGAAGAAGGAAGAAAGAAGAUAGAGAAGGAAGGAAGAGAAGAGAACUGGGUAGAAAGAAAAGGAGAAGGGAAGAGAGAGAGAGACAAAAUCUUCGGAUUUUGAAAAGAAACAACAACAACAAC
10215386	MH-35	RT-MAP-seq-deg_Mg_pH10	Eterna Roll your own structure 2	1	103	0.037092	0.03268	0.041844	0.042864	0.047244	0.053607	GGAAAAGGGAAGAAGGAAGAAAGAAGAUAGAGAAGGAAGGAAGAGAAGAGAACUGGGUAGAAAGAAAAGGAGAAGGGAAGAGAGAGAGAGACAUAAUCUUCGGAUUAUGAAAAGAAACAACAACAACAAC
10215388	MH-36	RT-MAP-seq-deg_Mg_pH10	Eterna Roll your own structure 2	1	103	0.036482	0.033028	0.046359	0.051654	0.041863	0.041014	GGAAAAGGGAAGAAGGAAGAAAGAAGAUAGAGAAGGAAGGAAGAGAAGAGAACUGGGUAGAAAGAAAAGGAGAAGGGAAGAGAGAGAGAGAGAAAAUCUUCGGAUUUUCAAAAGAAACAACAACAACAAC
10215390	MH-37	RT-MAP-seq-deg_Mg_pH10	Eterna Roll your own structure 2	1	103	0.03495	0.031863	0.049028	0.055989	0.048241	0.051355	GGAAAAGGGAAGAAGGAAGAAAGAAGAUAGAGAAGGAAGGAAGAGAAGAGAACUGGGUAGAAAGAAAAGGAGAAGGGAAGAGAGAGAGAGAGAAUAUCUUCGGAUAUUCAAAAGAAACAACAACAACAAC
10215402	MH-38	RT-MAP-seq-deg_Mg_pH10	Eterna Roll your own structure 2	1	103	0.039212	0.036888	0.041981	0.043784	0.048723	0.049427	GGAAAAGGGAAGAAGGAAGAAAGAAGAUAGAGAAGGAAGGAAGAGAAGAGAACUGGGUAGAAAGAAAAGGAGAAGGGAAGAGAGAGAGAGAGUUUAUCUUCGGAUAAACAAAAGAAACAACAACAACAAC
10215404	MH-39	RT-MAP-seq-deg_Mg_pH10	Eterna Roll your own structure 2	1	103	0.03668	0.035996	0.046356	0.050449	0.049072	0.055179	GGAAAAGGGAAGAAGGAAGAAAGAAGAUAGAGAAGGAAGGAAGAGAAGAGAACUGGGUAGAAAGAAAAGGAGAAGGGAAGAGAGAGAGAGAGUUAAUCUUCGGAUUAACAAAAGAAACAACAACAACAAC
10215406	MH-40	RT-MAP-seq-deg_Mg_pH10	Eterna Roll your own structure 2	1	103	0.039614	0.040833	0.049131	0.05915	0.048229	0.0531	GGAAAAGGGAAGAAGGAAGAAAGAAGAUAGAGAAGGAAGGAAGAGAAGAGAACUGGGUAGAAAGAAAAGGAGAAGGGAAGAGAGAGAGAGAGUAAAUCUUCGGAUUUACAAAAGAAACAACAACAACAAC
10215410	MH-41	RT-MAP-seq-deg_Mg_pH10	Eterna Roll your own structure 2	1	103	0.040645	0.03846	0.04887	0.055354	0.049028	0.049979	GGAAAAGGGAAGAAGGAAGAAAGAAGAUAGAGAAGGAAGGAAGAGAAGAGAACUGGGUAGAAAGAAAAGGAGAAGGGAAGAGAGAGAGAGAGUAUAUCUUCGGAUAUACAAAAGAAACAACAACAACAAC
10215412	MH-42	RT-MAP-seq-deg_Mg_pH10	Eterna Roll your own structure 2	1	103	0.034728	0.033883	0.055935	0.064501	0.051621	0.053637	GGAAAAGGGAAGAAUGAAGAAAGAAGAUAGAGAAGGAAGGAAGAGAAGAGAACUGGGUAGAAAGAAAAGGAGAAGGGAAGAGAGAGAGAGAGAAUUUCUUCGGAAAUUCAAAAGAAACAACAACAACAAC
10215414	MH-43	RT-MAP-seq-deg_Mg_pH10	Eterna Roll your own structure 2	1	103	0.036091	0.028173	0.042842	0.048992	0.040352	0.049771	GGAAAAGGGAAGAAGGAAGAAAGAAGAGAGAGAAGGAAGGAAGAGAAGAGAAGGAGGAAGAAAGAAAAGGAGAAGGGAAGAGAGAGAGAGAGAUUUUCUUCGGAAAAUCAAAAGAAACAACAACAACAAC
10215418	MH-44	RT-MAP-seq-deg_Mg_pH10	Eterna Roll your own structure 2	1	103	0.041397	0.031756	0.049465	0.048908	0.042111	0.044782	GGAAAAGGGAAGAAGGAAGAAAGAAGAGAGAGAAGGAAGGAAGAGAAGAGAAGGAGGAAGAAAGAAAAGGAGAAGGGAAGAGAGAGAGAGAGCUGGGGUUCGCCCCAGCAAAAGAAACAACAACAACAAC
10215420	MH-45	RT-MAP-seq-deg_Mg_pH10	Eterna Roll your own structure 2	1	103	0.034665	0.0232	0.048183	0.045776	0.047449	0.044394	GGAAAAGGGAAGAAGGAAGAAAGAAGAGAGAGAAGGAAGGAAGAGAAGAGAAGGAGGAAGAAAGAAAAGGAGAAGGGAAGAGAGAGAGAGAGUAAUUCUUCGGAAUUACAAAAGAAACAACAACAACAAC
10215422	MH-46	RT-MAP-seq-deg_Mg_pH10	Eterna Roll your own structure 2	1	103	0.041833	0.034884	0.046312	0.046628	0.042826	0.04147	GGAAAAGGGAAGAAGGAAGAAAGAAGAGAGAGAAGGAAGGAAGAGAAGAGAAGGAGGAAGAAAGAAAAGGAGAAGGGAAGAGAGAGAGAGAGUUAUUCUUCGGAAUAACAAAAGAAACAACAACAACAAC
10215424	MH-47	RT-MAP-seq-deg_Mg_pH10	Eterna Roll your own structure 2	1	103	0.038875	0.032813	0.04717	0.043377	0.046705	0.044225	GGAAAAGGGAAGAAGGAAGAAAGAAGAGAGAGAAGGAAGGAAGAGAAGAGAAGGAGGAAGAAAGAAAAGGAGAAGGGAAGAGAGAGAGAGAGUAAUACUUCGGUAUUACAAAAGAAACAACAACAACAAC
10215428	MH-48	RT-MAP-seq-deg_Mg_pH10	Eterna Roll your own structure 2	1	103	0.042383	0.034091	0.049398	0.047262	0.041748	0.041069	GGAAAAGGGAAGAAGGAAGAAAGAAGAGAGAGAAGGAAGGAAGAGAAGAGAAGGAGGAAGAAAGAAAAGGAGAAGGGAAGAGAGAGAGAGAGUUAUACUUCGGUAUAACAAAAGAAACAACAACAACAAC
10215430	MH-49	RT-MAP-seq-deg_Mg_pH10	Eterna Roll your own structure 2	1	103	0.035133	0.029144	0.038427	0.037593	0.040101	0.041307	GGAAAAGGGAAGAAGGAAGAAAGAAGAGAGAGAAGGAAGGAAGAGAAGAGAAGGAGGAAGAAAGAAAAGGAGAAGGGAAGAGAGAGAGAGAGUUUUACUUCGGUAAAACAAAAGAAACAACAACAACAAC
10215432	MH-50	RT-MAP-seq-deg_Mg_pH10	Eterna Roll your own structure 2	1	103	0.038812	0.030509	0.048117	0.046745	0.042063	0.040603	GGAAAAGGGAAGAAGGAAGAAAGAAGAGAGAGAAGGAAGGAAGAGAAGAGAAGGAGGAAGAAAGAAAAGGAGAAGGGAAGAGAGAGAGAGAGUAUUACUUCGGUAAUACAAAAGAAACAACAACAACAAC
10215436	MH-51	RT-MAP-seq-deg_Mg_pH10	Eterna Roll your own structure 2	1	103	0.039691	0.034304	0.050182	0.053509	0.039135	0.045323	GGAAAAGGGAAGAAGGAAGAAAGAAGAGAGAGAAGAAAGGAAGAGAAGAGAAGGAGGAAGAAAGAAAAGGAGAAGGGAAGAGAGAGAGAGAGUUUAACUUCGGUUAAACAAAAGAAACAACAACAACAAC
10215438	MH-52	RT-MAP-seq-deg_Mg_pH10	Eterna Roll your own structure 2	1	103	0.038136	0.028061	0.050645	0.049076	0.04421	0.040229	GGAAAAGGGAAGAAGGAAGAAAGAAGAGAGAGAAGAAAGGAAGAGAAGAGAAGGAGGAAGAAAGAAAAGGAGAAGGGAAGAGAGAGAGAGAGUAUAACUUCGGUUAUACAAAAGAAACAACAACAACAAC
10215440	MH-53	RT-MAP-seq-deg_Mg_pH10	Eterna Roll your own structure 2	1	103	0.037493	0.030643	0.049064	0.048013	0.040825	0.040898	GGAAAAGGGAAGAAGGAAGAAAGAAGAGAGAGAAGAAAGGAAGAGAAGAGAAGGAGGAAGAAAGAAAAGGAGAAGGGAAGAGAGAGAGAGAGAUUUACUUCGGUAAAUCAAAAGAAACAACAACAACAAC
10215442	MH-54	RT-MAP-seq-deg_Mg_pH10	Eterna Roll your own structure 2	1	103	0.036922	0.030163	0.045754	0.048718	0.03791	0.039624	GGAAAAGGGAAGAAGGAAGAAAGAAGAGAGAGAAGAAAGGAAGAGAAGAGAAGGAGGAAGAAAGAAAAGGAGAAGGGAAGAGAGAGAGAGAGAAUUACUUCGGUAAUUCAAAAGAAACAACAACAACAAC
10215444	MH-55	RT-MAP-seq-deg_Mg_pH10	Eterna Roll your own structure 2	1	103	0.042198	0.034844	0.044398	0.046375	0.044742	0.049509	GGAAAAGGGAAGAAGGAAGAAAGAAGAGAGAGAAGAAAGGAAGAGAAGAGAAGGAGGAAGAAAGAAAAGGAGAAGGGAAGAGAGAGAGAGAGAAAUACUUCGGUAUUUCAAAAGAAACAACAACAACAAC
10215446	MH-56	RT-MAP-seq-deg_Mg_pH10	Eterna Roll your own structure 2	1	103	0.033664	0.023666	0.04593	0.043495	0.039722	0.040868	GGAAAAGGGAAGAAGGAAGAAGGAAGAGAGAGAAGAAAGGAAGAGAAGAGAAGGAGGAAGAAAGAAAAGGAGAAGGGAAGAGAGAGAGAGAGAGAAACUUCGGUUUUUCAAAAGAAACAACAACAACAAC
10215448	MH-57	RT-MAP-seq-deg_Mg_pH10	Eterna Roll your own structure 2	1	103	0.047095	0.039601	0.047036	0.046653	0.045756	0.045487	GGAAAAGGGAAGAAGGGAGAAGGAAGAGAGAGAAGAAAGGAAGAGAAGAGAAGGAGGAAGAAAGAAAAGGAGAAGGGAAGAGAGAGAGAGAGUUAUUGUUCGCAAUAACAAAAGAAACAACAACAACAAC
10215450	MH-58	RT-MAP-seq-deg_Mg_pH10	Eterna Roll your own structure 2	1	103	0.043708	0.039167	0.041493	0.041304	0.04316	0.043097	GGAAAAGGGAAGAAGGGAGAAGGAAGAGAGAGAAGAAAGGAAGAGAAGAGAAGGAGGAAGAAAGAAAAGGAGAAGGGAAGAGAGAGAGAGAGUUUUUGUUCGCAAAAACAAAAGAAACAACAACAACAAC
10215454	multiloop 6	RT-MAP-seq-deg_Mg_pH10	Eterna Roll your own structure 2	1	103	0.060503	0.077039	0.033894	0.049999	0.045074	0.045875	GGAAAGUGCAACGAAUUCACGAGAAGUGAAGGAGACAGUAGUCUAGAAGUGUUCUACGAGACGUAGAGCACUUCCGAUAACGUUGCACGGAGCAGUGAUUCGUCAUUGCAAAAGAAACAACAACAACAAC
10215456	MH-59	RT-MAP-seq-deg_Mg_pH10	Eterna Roll your own structure 2	1	103	0.045814	0.038974	0.043856	0.038361	0.043229	0.044582	GGAAAAGGGAAGAAGGGAGAAGGAAGAGAGAGAAGAAAGGAAGAGAAGAGAAGGAGGAAGAAAGAAAAGGAGAAGGGAAGAGAGAGAGAGAGUAUUUGUUCGCAAAUACAAAAGAAACAACAACAACAAC
10215458	MH-60	RT-MAP-seq-deg_Mg_pH10	Eterna Roll your own structure 2	1	103	0.044287	0.035546	0.052243	0.049566	0.044655	0.044702	GGAAAAGGGAAGAAGGGAGAAGGAAGAGAGAGAAGAAAGGAAGAGAAGAGAAGGAGGAAGAAAGAAAAGGAGAAGGGAAGAGAGAGAGAGAGUUUAUGUUCGCAUAAACAAAAGAAACAACAACAACAAC
10215460	MH-61	RT-MAP-seq-deg_Mg_pH10	Eterna Roll your own structure 2	1	103	0.04356	0.034996	0.047338	0.046008	0.0512	0.050828	GGAAAAGGGAAGAAGGGAGAAGGAAGAGAGAGAAGAAAGGAAGAGAAGAGAAGGAGGAAGAAAGAAAAGGAGAAGGGAAGAGAGAGAGAGAGUAAAUGUUCGCAUUUACAAAAGAAACAACAACAACAAC
10215462	MH-61	RT-MAP-seq-deg_Mg_pH10	Eterna Roll your own structure 2	1	103	0.049217	0.040796	0.045532	0.040367	0.044807	0.042258	GGAAAAGGGAAGAAGGGAGAAGGAAGAGAGAGAAGAAAGGAAGAGAAGAGAAGGAGGAAGAAAGAAAAGGAGAAGGGAAGAGAGAGAGAGAGAAUAUGUUCGCAUAUUCAAAAGAAACAACAACAACAAC
10215464	MH-62	RT-MAP-seq-deg_Mg_pH10	Eterna Roll your own structure 2	1	103	0.043025	0.035179	0.041563	0.040306	0.042309	0.045587	GGAAAAGGGAAGAAGGGAGAAGGAAGAGAGAGAAGAAAGGAAGAGAAGAGAAGGAGGAAGAAAGAAAAGGAGAAGGGAAGAGAGAGAGAGACAAUUUCUUCGGAAAUUGAAAAGAAACAACAACAACAAC
10215466	MH-63	RT-MAP-seq-deg_Mg_pH10	Eterna Roll your own structure 2	1	103	0.045595	0.0308	0.04792	0.044041	0.044825	0.061236	GGAAAAGGGAAGAAGGGAGAAGGAAGAGAGAGAAGAAAGGAAGAGAAGAGAAGGAGGAAGAAAGAAAAGGAGAAGGGAAGAGAGAGAGAGAGCCCCGGUUCGCCGGGGCAAAAGAAACAACAACAACAAC
10215468	MH-64	RT-MAP-seq-deg_Mg_pH10	Eterna Roll your own structure 2	1	103	0.043926	0.032413	0.045757	0.037161	0.040933	0.037161	GGAAAAGGGAAGAAGGGAGAAGGAAGAGAGAGAAGAAAGGAAGAGAAGAGAAGGAGGAAGAAAGAAAAGGAGAAGGGAAGAGAGAGAGAGACUAAAUCUUCGGAUUUAGAAAAGAAACAACAACAACAAC
10215470	MH-65	RT-MAP-seq-deg_Mg_pH10	Eterna Roll your own structure 2	1	103	0.042608	0.029629	0.04595	0.042753	0.041464	0.046407	GGAAAAGAGAAGAAGGGAGAAGGAAGAGAGAGAAGAAAGGAAGAGAAGAGAAGGAGGAAGAAAGAAAAGGAGAAGGGAAGAGAGAGAGAGACCAGGCCUUCGGGCCUGGAAAAGAAACAACAACAACAAC
10215472	MH-66	RT-MAP-seq-deg_Mg_pH10	Eterna Roll your own structure 2	1	103	0.045958	0.038806	0.045413	0.044329	0.044977	0.045832	GGAAAAGAGAAGAAGGGAGAAGGAAGAGAGAGAAGAAAGGAAGAGAAGAGAAGGAGGAAGAAAGAAAAGGAGAAGGGAAGAGAGAGAGAGAGAUAUUCUUCGGAAUAUCAAAAGAAACAACAACAACAAC
10215474	MH-67	RT-MAP-seq-deg_Mg_pH10	Eterna Roll your own structure 2	1	103	0.042924	0.035907	0.045036	0.046318	0.043804	0.047799	GGAAAAGAGAAGAAGGGAGAAGGAAGAGAGAGAAGAAAGGAAGAGAAGAGAAGGAGGAAGAAAGAAAAGGAGAAGGGAAGAGAGAGAGAGAGUAUUUCUUCGGAAAUACAAAAGAAACAACAACAACAAC
10215479	multiloop 7	RT-MAP-seq-deg_Mg_pH10	Eterna Roll your own structure 2	1	103	0.060036	0.058971	0.035379	0.043042	0.042296	0.040018	GGAAAGUGCUACGAGUGUACGAGAAGUACAAGCGACAGUAGUCGAGUUGUGCGAAAGCACAAAGGUAGCGGGAGCUACAGCGUGGCACGGAGCAGAGAUUCGUCUUUGCAAAAGAAACAACAACAACAAC
10215484	RBD_segment_test10	RT-MAP-seq-deg_Mg_pH10	Eterna Roll your own structure 2	1	103	0.065589	0.079819	0.041379	0.058469	0.052298	0.053343	GGAAAAUUCAAUGCUACUAGAUUCGCUAGCGUGUACGCUUGGAAUCGAAAAAGGAUUUCCAAUUGCGUUGCAGACUACUCAGUGCUGUAUAGUAUAAAUUCGUUUAUACAAAAGAAACAACAACAACAAC
10215486	MH-68	RT-MAP-seq-deg_Mg_pH10	Eterna Roll your own structure 2	1	103	0.047755	0.036722	0.049268	0.04206	0.051686	0.052712	GGAAAAGAGAAGAAGAGAGAAGGAAGAGAGAGAAGAAAGGAAGAGAAGAGAAGGAGGAAGAAAGAAAAGGAGAAGGGAAGAGAGGGAGAGACAUUUAGUUCGCUAAAUGAAAAGAAACAACAACAACAAC
10215491	MH-69	RT-MAP-seq-deg_Mg_pH10	Eterna Roll your own structure 2	1	103	0.050695	0.04392	0.051185	0.049076	0.048739	0.049301	GGAAAAGAGAAGAAGAGAGAAGGAAGAGAGAGAAGAAAGGAAGAGAAGAGAAGGAGGAAGAAAGAAAAGGAGAAGGGAAGAGAGGGAGAGAGAUUUAGUUCGCUAAAUCAAAAGAAACAACAACAACAAC
10215493	multiloop 8	RT-MAP-seq-deg_Mg_pH10	Eterna Roll your own structure 2	1	103	0.065673	0.072812	0.03532	0.048302	0.038347	0.040812	GGAAAGUGCUACGACUGUACGAGAAGUACAACCGACAGUAGUCGACUUGUGCGAAAGCACAAACGUAGCGGGAGCUACACCGUGGCACGGAGCAUAGAUUCGUCUGUGCAAAAGAAACAACAACAACAAC
10215495	RBD_segment1_test11	RT-MAP-seq-deg_Mg_pH10	Eterna Roll your own structure 2	1	103	0.062648	0.077708	0.041726	0.060508	0.051415	0.05461	GGAAAAUUCAAUGCUACUAGAUUCGCUAGCGUGUACGCUUGGAAUCGCAAGAGGAUUUCCAAUUGCGUUGCAGACUACUCAGUGCUGUAUAGAUAUUUUUCGAAAUAUCAAAAGAAACAACAACAACAAC
10215497	MH-70	RT-MAP-seq-deg_Mg_pH10	Eterna Roll your own structure 2	1	103	0.046878	0.036682	0.045952	0.040531	0.047122	0.043826	GGAAAAGAGAAGAAGAGAGAAGGAAGAGAGAGAAGAAAGGAAGAGAAGAGAAGGAGGAAGAAAGAAAAGGAGAAGGGAAGAGAGGGAGAGAGUUUUAGUUCGCUAAAACAAAAGAAACAACAACAACAAC
10215499	MH-71	RT-MAP-seq-deg_Mg_pH10	Eterna Roll your own structure 2	1	103	0.044525	0.036778	0.047752	0.046219	0.04513	0.045911	GGAAAAGAGAAGAAGAGAGAAGGAAGAGAGAGAAGAAAGGAAGAGAAGAGAAGGAGGAAGAAAGAAAAGGAGAAGGGAAGAGAGGGAGAGAGUAUUAGUUCGCUAAUACAAAAGAAACAACAACAACAAC
10215504	MH-72	RT-MAP-seq-deg_Mg_pH10	Eterna Roll your own structure 2	1	103	0.046909	0.037376	0.049071	0.044953	0.043155	0.043749	GGAAAAGAGAAGAAGAGAGAAGGAAGAGAGAGAAGAAAGGAAGAGAAGAGAAGGAGGAAGAAAGAAAAGGAGAAGGGAAGAGAGGGAGAGACUUUAUCUUCGGAUAAAGAAAAGAAACAACAACAACAAC
10215506	multiloop 9	RT-MAP-seq-deg_Mg_pH10	Eterna Roll your own structure 2	1	103	0.054359	0.05949	0.031079	0.042407	0.034665	0.035866	GGAAAGUGCUACGAUGUACCGUGAGGUACAAUCGACAGUAGUCGAAUUGUGCGAAAGCACAAAUGUAGCGGGAGCUACAACGUGGCACGGAGCUUAGAUUCGUCUGAGCAAAAGAAACAACAACAACAAC
10215508	MH-73	RT-MAP-seq-deg_Mg_pH10	Eterna Roll your own structure 2	1	103	0.04463	0.034715	0.051837	0.050131	0.04209	0.04236	GGAAAAGAGAAGAAGAGAGAAGGAAGAGAGAGAAGAAAGGAAGAGAAGAGAAGGAGGAAGAAAGAAAAGGAGAAGGGAAGAGAGGGAGAGACUUAUUCUUCGGAAUAAGAAAAGAAACAACAACAACAAC
10215510	MH-74	RT-MAP-seq-deg_Mg_pH10	Eterna Roll your own structure 2	1	103	0.044332	0.039711	0.042956	0.041192	0.046773	0.047547	GGAAAAGGGAAGAAGAGAGAAGGAAGAGAGGGAAGAAAGGAAGAGAAGAGAAGGAGGAAGAAAGAAAAGGAGAAGGGAAGAGAGGGAGAGAGAUAUUGUUCGCAAUAUCAAAAGAAACAACAACAACAAC
10215515	MH-75	RT-MAP-seq-deg_Mg_pH10	Eterna Roll your own structure 2	1	103	0.047284	0.039067	0.058041	0.053022	0.044131	0.041373	GGAAAAGGGAAGAAGAGAGAAGGAAGAGAGGGAAGAAAGGAAGAGAAGAGAAGGAGGAAGAAAGAAAAGGAGAAGGGAAGAGAGGGAGAGAGAAAUUGUUCGCAAUUUCAAAAGAAACAACAACAACAAC
10215520	MH-76	RT-MAP-seq-deg_Mg_pH10	Eterna Roll your own structure 2	1	103	0.043934	0.033202	0.051782	0.046974	0.044771	0.040909	GGAAAAGAGAAGAAGAGAGAAGAAAGAGAGGGAAGAAAGGAAGAGAAGAGAAGGAGGAAGAAAGAAAAGGAGAAGGGAAGAGAGGGAGAGAGAAAUAGUUCGCUAUUUCAAAAGAAACAACAACAACAAC
10215522	MH-77	RT-MAP-seq-deg_Mg_pH10	Eterna Roll your own structure 2	1	103	0.050887	0.040899	0.04955	0.043622	0.047532	0.043488	GGAAAAGAGAAGAAGAGAGAAGAAAGAGAGGGAAGAAAGGAAGAGAAGAGAAGGAGGAAGAAAGAAAAGGAGAAGGGAAGAGAGGGAGAGAGAAAAAGUUCGCUUUUUCAAAAGAAACAACAACAACAAC
10215527	MH-78	RT-MAP-seq-deg_Mg_pH10	Eterna Roll your own structure 2	1	103	0.046936	0.037791	0.05463	0.050728	0.048808	0.045063	GGAAAAGAGAAGAAGAGAGAAGAAAGAGAGGGAAGAAAGGAAGAGAAGAGAAGGAGGAAGAAAGAAAAGGAGAAGGGAAGAGAGGGAGAGAGAAUAAGUUCGCUUAUUCAAAAGAAACAACAACAACAAC
10215529	RBD_segment1_test12	RT-MAP-seq-deg_Mg_pH10	Eterna Roll your own structure 2	1	103	0.060528	0.074739	0.038504	0.056274	0.050432	0.050366	GGAAAAUUCAAUGCUACUAGAUUCGCUAGCGUGUACGCUUGGAAUCGUAAGCGCAUUUCCAAUUGCGUUGCAGACUACUCAGUGCUGUAUAGAAUAAUUUCGAUUAUUCAAAAGAAACAACAACAACAAC
10215534	MH-79	RT-MAP-seq-deg_Mg_pH10	Eterna Roll your own structure 2	1	103	0.046671	0.040386	0.052066	0.051066	0.046634	0.044319	GGAAAAGAGAAGAAGAGAGAAGAAAGAGAGGGAAGAAAGGAAGAGAAGAGAAGGAGGAAGAAAGAAAAGGAGAAGGGAAGAGAGGGAGAGAGAUUAAGUUCGCUUAAUCAAAAGAAACAACAACAACAAC
10215539	MH-80	RT-MAP-seq-deg_Mg_pH10	Eterna Roll your own structure 2	1	103	0.04852	0.039538	0.048288	0.046658	0.043491	0.038639	GGAAAAGAGAGGAAGAGAGAAGAAAGAGAGGGAAGAAAGGAAGAGGAGAGAAGGAGGAAGAAAGAAAAGGAGAAGGGAAGAGAGGGAGAGAGAUAAUGUUCGCAUUAUCAAAAGAAACAACAACAACAAC
10215541	MH-81	RT-MAP-seq-deg_Mg_pH10	Eterna Roll your own structure 2	1	103	0.051904	0.044524	0.051353	0.04908	0.04731	0.044085	GGAAAAGAGAGGAAGAGAGAAGAAAGAGAGGGAAGAAAGGAAGAGGAGAGAAGGAGGAAGAAAGAAAAGGAGAAGGGAAGAGAGGGAGAGAGAUUAUGUUCGCAUAAUCAAAAGAAACAACAACAACAAC
10215546	MH-82	RT-MAP-seq-deg_Mg_pH10	Eterna Roll your own structure 2	1	103	0.050297	0.040571	0.043971	0.041529	0.043055	0.040888	GGAAAAGAGAGGAAGAGAGAAGAAAGAGAGGGAAGAAAGGAAGAGGAGAGAAGGAGGAAGAAAGAAAAGGAGAAGGGAAGAGAGGGAGAGACUAUUUCUUCGGAAAUAGAAAAGAAACAACAACAACAAC
10215548	MH-83	RT-MAP-seq-deg_Mg_pH10	Eterna Roll your own structure 2	1	103	0.055586	0.045722	0.048847	0.048379	0.043894	0.046534	GGAAAAGAGAGGAAGAGAGAAGAAAGAGAGGGAAGAAAGGAAGAGGAGAGAAGGAGGAAGAAAGAAAAGGAGAAGGGAAGAGAGAGAGAGACUAAUUCUUCGGAAUUAGAAAAGAAACAACAACAACAAC
10215553	MH-84	RT-MAP-seq-deg_Mg_pH10	Eterna Roll your own structure 2	1	103	0.05277	0.040962	0.049013	0.048047	0.042506	0.042506	GGAAAAGAGAGGAAGAGAGAAGAAAGAGAGGGAAGAAAGGAAGAGGAGAGAAGGAGGAAGAAAGAAAAGGAGAAGGGAAGAGAGAGAGAGACUUAAUCUUCGGAUUAAGAAAAGAAACAACAACAACAAC
10215555	MH-85	RT-MAP-seq-deg_Mg_pH10	Eterna Roll your own structure 2	1	103	0.056268	0.049465	0.053281	0.050809	0.045545	0.04276	GGAAAAGAGAGGAAGAGAGAAGAAAGAGAGGGAAGAAAGGAAGAGGAGAGAAGGAGGAAGAAAGAAAAGGAGAAGGGAAGAGAGAGAGAGAGAAAAUGUUCGCAUUUUCAAAAGAAACAACAACAACAAC
10215557	MH-86	RT-MAP-seq-deg_Mg_pH10	Eterna Roll your own structure 2	1	103	0.047723	0.042235	0.047204	0.052573	0.043802	0.044738	GGAAAAGAGAGGAAGUGAGAAGAAAGAGAGGGAAGAAAGGAAGAGGAGAGAAGGAGGAAGAAAGAAAAGGAGAAGGGAAGAGAGAGAGAGAGUUUUUCUUCGGAAAAACAAAAGAAACAACAACAACAAC
10215559	Moderna Low1 558-640	RT-MAP-seq-deg_Mg_pH10	Eterna Roll your own structure 2	1	103	0.045185	0.058756	0.032041	0.052383	0.041741	0.047003	GGAAACACACCUAUCGGUGAUGGUCCUGUACUGCUGCCAGACAACCACUACCUGAGAACGCAGUCUGCACUGAGUAAGGAUCCGAACGAAAGCUAAGUUUCGACUUAGCAAAAGAAACAACAACAACAAC
10215561	MH-87	RT-MAP-seq-deg_Mg_pH10	Eterna Roll your own structure 2	1	103	0.046524	0.038431	0.048102	0.043768	0.047291	0.047291	GGAAAAGAGAGGAAGUGAGAAGAAAGAGAAGGAAGAAAGGAAGAGGAGAGAAGGAGGAAGAAAGAAAAGGAGAAGGGAAGAGAGAGAGAGACAAAUUGUUCGCAAUUUGAAAAGAAACAACAACAACAAC
10215568	MH-88	RT-MAP-seq-deg_Mg_pH10	Eterna Roll your own structure 2	1	103	0.042823	0.037398	0.048928	0.046495	0.048307	0.048925	GGAAAAGAGAGGAAGUGAGAAGAAAGAGAAGGAAGGAAGGAAGAGGAGAGAAGGAGGAAGAAAGAAAAGGAGAAGGGAAGAGUGAGAGAGACUAAAUGUUCGCAUUUAGAAAAGAAACAACAACAACAAC
10215606	RBD_segment2_test	RT-MAP-seq-deg_Mg_pH10	Eterna Roll your own structure 2	1	103	0.047523	0.062338	0.027606	0.046207	0.028777	0.036943	GGAAAACGAUCUGUGCUUCACUAACGUCUACGCUGAUAGCUUCGUUAUCAGAGGAGACGAAGUGAGGCAGAUUGCACCCGGUCAGACCGGCCAAUAGUUUCGACUAUUGAAAAGAAACAACAACAACAAC
10215608	RBD_segment2_test3	RT-MAP-seq-deg_Mg_pH10	Eterna Roll your own structure 2	1	103	0.04536	0.053547	0.029513	0.045583	0.02967	0.035547	GGAAAACGAUCUAUGCUUUACUAACGUCUACGCUGAUAGCUUCGUUAUCAGAGGAGACGAAGUGAGGCAGAUUGCACCCGGUCAGACCGGCCAAAAGUUUCGACUUUUGAAAAGAAACAACAACAACAAC
10215629	RYOS2 RLT-19 Control	RT-MAP-seq-deg_Mg_pH10	Eterna Roll your own structure 2	1	103	0.040769	0.04856	0.03385	0.045862	0.029311	0.032534	GGAAAAUAACUACCUUUAUAGGCUCUUUCGAAAAUCCAACUUGAAGCCAUUCGAGCGGGACAUUUCGACAGAAAUCUAUCAAGCUGGUUCCCGCUCACUUCGGUGAGCGAAAAGAAACAACAACAACAAC
10215634	RYOS2 RLT-20 Control	RT-MAP-seq-deg_Mg_pH10	Eterna Roll your own structure 2	1	103	0.026548	0.054529	0.014365	0.039773	0.021173	0.031039	GGAAAACGCUUGGAAUAGGAAGAGGAUCUCGAAUUGUGUAGCAGACUAUAGUGUGCUAUACAAUUCGGCGUCCUUUUCCACUUUCAAGUGUUGCUCACUUCGGUGAGCAAAAAGAAACAACAACAACAAC
10215636	RYOS2 RLT-21 Control	RT-MAP-seq-deg_Mg_pH10	Eterna Roll your own structure 2	1	103	0.03118	0.054447	0.019132	0.043697	0.023474	0.030628	GGAAAAUGCUUGGAAUAGGAAGAGGAUCUCGAAUUGUGUAGCGGACUAUAGUGUGCUAUACAAUUCGGCAUCCUUUUCCACUUUCAAGUGUUGCCCACUUCGGUGGGCAAAAAGAAACAACAACAACAAC
10215710	ABDULAZIZ M	RT-MAP-seq-deg_Mg_pH10	Eterna Roll your own structure 2	1	103	0.050554	0.047495	0.044656	0.049488	0.054592	0.046589	GGAAAGUAGAACAGGGAAUUAAUAAUUGGGAAUAACAACAACACAAUUUAACAACGACACCACAACCACACAUUCUCUUCAGUGUAUAUAGCGCGCGAUUCGUCGCGCGAAAAGAAACAACAACAACAAC
10215818	RYOS r2 design 27	RT-MAP-seq-deg_Mg_pH10	Eterna Roll your own structure 2	1	103	0.061955	0.068719	0.030927	0.040321	0.029134	0.032765	GGAAACUCGAACACUUCGGCAAGUUAUCUACUAGAUUCUAGUAGAUAACCGAUACUUACUUAGAGGCUAAGUAAGUAUCAGAAGUGGCGAGGUCGAAGUUCGCUUCGGCAAAAGAAACAACAACAACAAC
10215827	RYOS r2 design 28	RT-MAP-seq-deg_Mg_pH10	Eterna Roll your own structure 2	1	103	0.062633	0.078017	0.037989	0.057133	0.04229	0.047123	GGAAAGAAUCAAUUCACAGUCUAACUCAGGCGAUAUGUCUGACCUCAGACUAGCGCAGAACUGAGGACUGAUGCGAUUCAGCUGGGACAGCGAAGUUCUUCGGAACUUCAAAAGAAACAACAACAACAAC
10215832	RYOS r2 design 29	RT-MAP-seq-deg_Mg_pH10	Eterna Roll your own structure 2	1	103	0.080487	0.091751	0.040417	0.056073	0.037791	0.044275	GGAAACUCGCUGUAGAUGCACUACUAGUGUGCGCCUGAUUGGCAGCUACAGUACGAGACUUGAUCUGCAGAUGUAACUCAUCUGGAUCAAGCAUGCUGUUCGCGGCAUGAAAAGAAACAACAACAACAAC
10215843	RYOS r2 design 30	RT-MAP-seq-deg_Mg_pH10	Eterna Roll your own structure 2	1	103	0.030473	0.059713	0.020241	0.048785	0.028043	0.043733	GGAAACAAGUCAUCUUACUGCACUCUAGAGUGAGUGCAUAAUGUAGAAGAUAGGAACUAUCUUCUACAUUAUGAGACGGUAAGAUGGCUUGGAGGCUCUUCGGAGUCUCAAAAGAAACAACAACAACAAC
10215848	RYOS r2 design 31	RT-MAP-seq-deg_Mg_pH10	Eterna Roll your own structure 2	1	103	0.064361	0.072795	0.034132	0.045711	0.043814	0.043729	GGAAAGAUGAUCACUGAUGUGAUCAUCAGUCAGAAUAGACUCAAGUGAGUCGAACGCGAAGUCGUGAGGCGCCUCACAGACUUCGCCUGACGUUAUACUUCGGUAUAGCAAAAGAAACAACAACAACAAC
10215856	RYOS r2 design 32	RT-MAP-seq-deg_Mg_pH10	Eterna Roll your own structure 2	1	103	0.047192	0.06074	0.033526	0.047364	0.044015	0.053529	GGAAAGCAUGACAGCUAAUGCUGACGAGAAACUCGACACAUGGAGACAUGUGACAUGCGAGUACAUAGAUCAGAACGUGGAUCGGUACUCACAUAGGGUUCGCUCUAUGAAAAGAAACAACAACAACAAC
10215858	RYOS r2 design 33	RT-MAP-seq-deg_Mg_pH10	Eterna Roll your own structure 2	1	103	0.051772	0.066424	0.030584	0.04407	0.033856	0.040705	GGAAACUGCCCUACACGCGCAUCUAUUGACGCUCGUCGAGCCAAUAGAUGAAAGCAAGUACAUGUGGUACGCAUGUACGUGUAGUGACGGCGUGUCACUUCGGUGACGCAAAAGAAACAACAACAACAAC
10215863	RYOS r2 design 34	RT-MAP-seq-deg_Mg_pH10	Eterna Roll your own structure 2	1	103	0.047843	0.068774	0.025448	0.043823	0.040484	0.040948	GGAAAGUCUCGAGUCGUAAUAUCAUCAUAUCUAGUGAUAUGAUGAUAUUACAGACUCAAAGAGACACCGUGUCUCGGACACGGUAGUCACACAUUGAGUUCGCUCAAUGAAAAGAAACAACAACAACAAC
10215868	RYOS r2 design 35	RT-MAP-seq-deg_Mg_pH10	Eterna Roll your own structure 2	1	103	0.056357	0.070863	0.032239	0.051788	0.039398	0.043285	GGAAAGAUGUCGUAAUCGGCAUCGCAUAUGAGAUAAGUUACCGGGACACCGUGUAACUUAUCGCUCGAUGAGCACAUAUGCAAUAUGAGCACUCAAUGUUCGCAUUGAGAAAAGAAACAACAACAACAAC
10215872	RBD_segment2_test5	RT-MAP-seq-deg_Mg_pH10	Eterna Roll your own structure 2	1	103	0.047112	0.056756	0.029179	0.044059	0.030334	0.034563	GGAAAACGAUCUAUGCUUCACGAACGUCUACGCUGAUAGCUUCGUUAUCAGAGGAGACGAAGUGAGGCAGAUUGCACCCGGUCAGACCGGCCUAAAGUUUCGACUUUAGAAAAGAAACAACAACAACAAC
10215874	RYOS r2 design 36	RT-MAP-seq-deg_Mg_pH10	Eterna Roll your own structure 2	1	103	0.052851	0.063644	0.031605	0.046074	0.037653	0.040421	GGAAAGUUCGCAUGACAACGGCAGCUUUAGCUGUUCGGGUGAACGUUAGUACAAAGUAGUAUCUAAGUAAUCUUAGAUACUACGUACUAACGAUCGUCUUCGGGCGAUCAAAAGAAACAACAACAACAAC
10215876	RBD_segment2_test6	RT-MAP-seq-deg_Mg_pH10	Eterna Roll your own structure 2	1	103	0.050658	0.059862	0.030614	0.045553	0.030638	0.034097	GGAAAACGAUCUAUGCUUCACUAAUGUCUACGCUGAUAGCUUCGUUAUCAGAGGAGACGAAGUGAGGCAGAUUGCACCCGGUCAGACCGGCCAUUAGAUUCGUCUAAUGAAAAGAAACAACAACAACAAC
10215879	RBD_segment2_test7	RT-MAP-seq-deg_Mg_pH10	Eterna Roll your own structure 2	1	103	0.05039	0.059026	0.033221	0.048069	0.032699	0.037653	GGAAAACGAUCUAUGCUUCACAAAUGUCUACGCUGAUAGCUUCGUUAUCAGAGGAGACGAAGUGAGGCAGAUUGCACCCGGUCAGACCGGCCAUUUGAUUCGUCAAAUGAAAAGAAACAACAACAACAAC
10215881	RBD_segment2_test8	RT-MAP-seq-deg_Mg_pH10	Eterna Roll your own structure 2	1	103	0.053872	0.062696	0.033106	0.049701	0.033156	0.038349	GGAAAACGAUCUAUGCUUCACUAACGUAUACGCUGAUAGCUUCGUUAUCAGAGGAGACGAAGUGAGGCAGAUUGCACCCGGUCAGACCGGCCAUAAGUUUCGACUUAUGAAAAGAAACAACAACAACAAC
10215883	RYOS r2 design 37	RT-MAP-seq-deg_Mg_pH10	Eterna Roll your own structure 2	1	103	0.059064	0.072997	0.028345	0.044446	0.032249	0.038179	GGAAAGCUCUUCGGAGCCUAGACACGUCCUAUGAUUCGCGUACAGAAGCUGUACGUGCGGAGCACAGCAGAAUCAUAGAGACGGAGUCUAGGAGAUCCUUCGGGAUCUCAAAAGAAACAACAACAACAAC
10215885	RYOS r2 design 38	RT-MAP-seq-deg_Mg_pH10	Eterna Roll your own structure 2	1	103	0.050466	0.068363	0.031665	0.054625	0.055884	0.061306	GGAAACUGAUCGGCGUCUACAGAAGUACCGAGUACUUCGUAGACAGCCUCUCACUAGUGUGAGUGAUCAGAGAGUAGACCGAGUCUACUCGGAAGUACUUCGGUACUUCAAAAGAAACAACAACAACAAC
10215889	RYOS r2 design 39	RT-MAP-seq-deg_Mg_pH10	Eterna Roll your own structure 2	1	103	0.045496	0.059307	0.027374	0.045202	0.035524	0.036594	GGAAACUAUGUACAGUCAGAAACUGACGAUCUCUGGCUGGGAACAGCAACAGAGAUCAGAUUGUCAUUGAAACAAUGACAAUCGUACAUAGCUUGAUGUUCGCAUCAAGAAAAGAAACAACAACAACAAC
10215896	RYOS r2 design 40	RT-MAP-seq-deg_Mg_pH10	Eterna Roll your own structure 2	1	103	0.055527	0.073058	0.027878	0.045247	0.034125	0.037673	GGAAACUACUGUCGCGGGAUUGUUGUAGUGAUCUACUACAUUCACCGAUAGACUGUAGAUGGAACACUUCGAGACGAAUGCGUCCGAUGUGGACUUACUUCGGUAAGUCAAAAGAAACAACAACAACAAC
10215898	raz011	RT-MAP-seq-deg_Mg_pH10	Eterna Roll your own structure 2	1	103	0.118793	0.110104	0.066757	0.067348	0.055269	0.046402	GGAAAUUUUAAUCUUCAGUGGGUCUGUCUCUAUUUUUUUUAGGGCCCACUUUCUCUUUGCUCGCCCGUUUAUAGGGUGAGGAAAAAUGAUGCUGUCCUUUCGAGGAUAGAAAAGAAACAACAACAACAAC
10215903	RAZ012	RT-MAP-seq-deg_Mg_pH10	Eterna Roll your own structure 2	1	103	0.114383	0.11119	0.058805	0.061977	0.053418	0.050823	GGAAAUUUUAAUCUUCAGUGGGUCUGUCUCUAUUUUUUUUAGGGCCCACUUUCUUUUUCCUCGCCCGUUUAUAGGGUGAGGAAAAAUGAUGCAUUCCUUUCGAGGAGUGAAAAGAAACAACAACAACAAC
10215908	RAZ0013	RT-MAP-seq-deg_Mg_pH10	Eterna Roll your own structure 2	1	103	0.099561	0.089979	0.054445	0.057762	0.067693	0.064723	GGAAAUUUUAAUAAAAAGUGGGUCUGUCUCUAUUUUUUUUAGGGCCCACUUUUUUUUUCCUCGCCCGUUUAUAGGGUGAGGAAAAAUGAUGCAUUCGUUUCGACGAGUGAAAAGAAACAACAACAACAAC
10215916	RBD_segment2_test12	RT-MAP-seq-deg_Mg_pH10	Eterna Roll your own structure 2	1	103	0.046445	0.054436	0.041686	0.055454	0.037679	0.042308	GGAAAACGAUCUAUGCUUCACUAACGUCUACGCUGAUAGUUUCGUUAUAAGAGGAGACGAAGUGAGGCAGAUUGCACCCGGUCAGACCGGCCUAUUGUUUCGACAAUAGAAAAGAAACAACAACAACAAC
10215918	RAZ014	RT-MAP-seq-deg_Mg_pH10	Eterna Roll your own structure 2	1	103	0.084567	0.075798	0.02019	0.013128	0.04215	0.025633	GGAAAUUUUAAUAAAAAGUGGGUCUUAAAAUAUUUUUUUUAGGGCCCACUUUUAUAAACCUCGCCCGUUUAUAGGGUGAGGUUUAUUGAUGCAUUCGAUUCGUCGAGUGAAAAGAAACAACAACAACAAC
10215920	RAZ015	RT-MAP-seq-deg_Mg_pH10	Eterna Roll your own structure 2	1	103	0.091463	0.092693	0.060379	0.066501	0.049003	0.039032	GGAAAUUUUAUUUAAAAGUGGGUCUUAAAAUAUUUUUUUUAGGGCCCACUUUUAUAAACCUCGCCCGUUUAUAGGGUGAGGUUCACUGAUGCAUUCCAUUCGUGGAGUGAAAAGAAACAACAACAACAAC
10215925	RAZ016	RT-MAP-seq-deg_Mg_pH10	Eterna Roll your own structure 2	1	103	0.087225	0.088552	0.056553	0.059671	0.059569	0.054763	GGAAAUUUUAUUUAAAAGUGGGUCUUAAAAUAUUUUUUUUAGGGCCCACUUUUAUAAACCUCGCCCGUUUAUAGGGUGAGGUUCACUGAUGCAUUGGUUUCGACCAGUGAAAAGAAACAACAACAACAAC
10215927	RYOS r2 design 41	RT-MAP-seq-deg_Mg_pH10	Eterna Roll your own structure 2	1	103	0.045251	0.053124	0.023707	0.034689	0.037225	0.035907	GGAAAGAUGUUCUGAUGAACAUCGGCUGUUCUAGCUUUCAUCUAUCACGGACACAGUAGUCUGUGCCGGAUAGAUGAAAGACUAGAACGCCGAACUGCUUCGGCGGUUCAAAAGAAACAACAACAACAAC
10215929	RAZ016	RT-MAP-seq-deg_Mg_pH10	Eterna Roll your own structure 2	1	103	0.120315	0.113524	0.053622	0.053236	0.048681	0.038008	GGAAAUUUUAUUUAAAAGUGGGUCUUAAAAUAUUUUUUUUAGGGCCCACUUUUAUGAACCUCGCCCGUUUAUAGGGUGAGGUUCACUGAUGCAUUGGAUUCGUCCAGUGAAAAGAAACAACAACAACAAC
10215931	RAZ016	RT-MAP-seq-deg_Mg_pH10	Eterna Roll your own structure 2	1	103	0.102505	0.104302	0.047353	0.055549	0.056547	0.041121	GGAAAUUUUAUAUAAAAGUGGGUCUUAAAAUAUUUUUUUUAGGGCCCACUUUUAUGAACCUCGCCCGUUUAUAGGGUGAGGUUCUCUGAUGGUGAGGAUUCGUCCUUACAAAAGAAACAACAACAACAAC
10215933	RAZ016	RT-MAP-seq-deg_Mg_pH10	Eterna Roll your own structure 2	1	103	0.092795	0.094733	0.05719	0.057762	0.0647	0.048958	GGAAAUUUUAUAUAAAAGUGGGUCUUAAAAUAUUUUUUUUAGGGCCCACUUUUAUGAACCUCGCCCGUUUAUAGGGUGAGGUUCUCUGAUGGUGACGAUUCGUCGUUACAAAAGAAACAACAACAACAAC
10215935	RAZ017	RT-MAP-seq-deg_Mg_pH10	Eterna Roll your own structure 2	1	103	0.105078	0.099912	0.059563	0.061734	0.052541	0.032852	GGAAAUUUUAUAUAAAAGUGGGUCUUAAAAUAUUUUUUUUAGGGCCCACUUUUAUGAACCUCGCCCGUUUAUAGGGUGAGGUUCUCUGAUGGUGACCAUUCGUGGUUACAAAAGAAACAACAACAACAAC
10215939	RAZ018	RT-MAP-seq-deg_Mg_pH10	Eterna Roll your own structure 2	1	103	0.060176	0.06706	0.047434	0.055073	0.073513	0.06706	GGAAAUUUUAUAUAAAAGUGGGUCUUAAAAUAUUUUUUUUAGGGCCCACUUUUAUUAACCUCGCCCGUUUAUAGGGUGAGGUUUUUUUAUGGUGACCUUUCGAGGUUACAAAAGAAACAACAACAACAAC
10215941	RBD_segment2_test13	RT-MAP-seq-deg_Mg_pH10	Eterna Roll your own structure 2	1	103	0.05758	0.067112	0.03877	0.055986	0.038513	0.041317	GGAAAACGAUCUAUGCUUCACUAACGUCUACGCUGAUAGCUUCGUUAUACGAGGAGACGAAGUGAGGCAGAUUGCACCCGGUCAGACCGGCGUAAAGUUUCGACUUUACAAAAGAAACAACAACAACAAC
10215945	RAZ020	RT-MAP-seq-deg_Mg_pH10	Eterna Roll your own structure 2	1	103	0.092543	0.118051	0.017327	0.031407	0.086259	0.089169	GGAAAUUUUAAAUAAAAGUGGGUCUUAAAAUAUUUUUUUUAGGGCCCACUUUUAUUUACCUCGCCCGUUUAUAGGGUGAGGUUUUUUUAUGCUGACCAUUCGUGGUUAGAAAAGAAACAACAACAACAAC
10215947	ABDUALAZIZ M	RT-MAP-seq-deg_Mg_pH10	Eterna Roll your own structure 2	1	103	0.048094	0.061889	0.033816	0.050682	0.031945	0.040324	GGAAAACGAUACGCUGCGGCAGCUGUGUGAUGCGUGUAUCAGCUCGCACUCUCACGUGUGCGUCGCUGUAGCGUACCGAGACGAGCGUGGGCGUAUAGUUCGCUAUACGAAAAGAAACAACAACAACAAC
10215949	RAZ021	RT-MAP-seq-deg_Mg_pH10	Eterna Roll your own structure 2	1	103	0.100776	0.122685	0.053592	0.076909	0.049805	0.055625	GGAAAUUUUAAAUAAAAGUGGGUCUUAAAAUAUUUUUUUUAGGGCCCACUUUUAUUUACCUCGCCCGUUUAUAGGGUGAGGUUUUUUUAUGCUGAGCAUUCGUGCUUAGAAAAGAAACAACAACAACAAC
10215951	JR_RYOS2_040	RT-MAP-seq-deg_Mg_pH10	Eterna Roll your own structure 2	1	103	0.047414	0.058101	0.041852	0.059837	0.067998	0.070487	GGAAAUAAUAGCACACAAGACGUUGGGAAAUUAGAGCAUAUUACAUACCAACGAAAAUAUAGUGUGCAUAAGAACAUAGUUAGAUAAUAAGGCAGUAGUUCGCUACUGCAAAAGAAACAACAACAACAAC
10215953	JR_RYOS2_040a	RT-MAP-seq-deg_Mg_pH10	Eterna Roll your own structure 2	1	103	0.075986	0.08224	0.053791	0.06706	0.058833	0.058373	GGAAAUAAUAGCACACAAGACGUUGGGAAAUUAGAGCAUAUUACAUACCAACGAAAAUAUAGUGUGCAUAAGAUGGGAGUUAGCCAUCAAGCUCUGGGUUCGCCCAGAGAAAAGAAACAACAACAACAAC
10215955	RAZ022	RT-MAP-seq-deg_Mg_pH10	Eterna Roll your own structure 2	1	103	0.101384	0.124822	0.057762	0.079047	0.028448	0.033271	GGAAAUUUUAAAUAAAAGUGGGUCUUAAAAUUUUAAUUUUAGGGCCCACUUUUAUUUACCUCGCCCGUUUAUAGGGUGAGGUUUUUUUAUGCUGUGCAUUCGUGCAUAGAAAAGAAACAACAACAACAAC
10215957	RBD_segment2_test14	RT-MAP-seq-deg_Mg_pH10	Eterna Roll your own structure 2	1	103	0.059869	0.07105	0.039213	0.057054	0.039208	0.042951	GGAAAACGAUCUAUGCUUCACUAACGUCUACGCAGAUAGCUUCGUAAUACGAGGAGACGAAGUGAGGCAGAUUGCACCCGGUCAGACCGGCGUAAUGUUUCGACAUUACAAAAGAAACAACAACAACAAC
10215959	RAZ023	RT-MAP-seq-deg_Mg_pH10	Eterna Roll your own structure 2	1	103	0.090506	0.105239	0.020375	0.030582	0.031589	0.030582	GGAAAUUUUAAAUAAAAGUGGGUCUUAAAAUUUUAAUUUUAGGGCCCACUUUUAUUUACCUCGCCCGUUUAUAGGGUGAGGUUUUUUUAUGCUUAGCAUUCGUGCUGAGAAAAGAAACAACAACAACAAC
10215961	JR_RYOS2_041	RT-MAP-seq-deg_Mg_pH10	Eterna Roll your own structure 2	1	103	0.048984	0.06259	0.040957	0.058405	0.061529	0.062284	GGAAAUAAUAGCACACAAGGCGUUGGGAAAUUAGAGCAUAUUACAUACCAACGAAAAUAUUGUGUGCAUAAGAUAGCAGUUAGCAAACAAGGCUGAAGUUCGCUUCAGCAAAAGAAACAACAACAACAAC
10215963	RAZ023	RT-MAP-seq-deg_Mg_pH10	Eterna Roll your own structure 2	1	103	0.06319	0.079564	0.050148	0.070267	0.063862	0.06267	GGAAAUAUUAAAUAAAAGUGGGUCUUAAAAUUUUAAUUUUAGGGCCCACUUUUAUUUACCUCGCCCGUUUAUAGGGUGAGGUUAUUUUAUGCUUAGGAUUCGUCCUGAGAAAAGAAACAACAACAACAAC
10215965	JR_RYOS2_041a	RT-MAP-seq-deg_Mg_pH10	Eterna Roll your own structure 2	1	103	0.067463	0.081355	0.05114	0.070122	0.059325	0.062217	GGAAAUAAUAGCACACAAAACGUUGGGAAAUUAGAGCAUAUUACAUACCAACGAAAAUAUUGUGUGCAUAAGAUAGCAGUUAGCAAACAAGGCUCUAGUUCGCUAGAGCAAAAGAAACAACAACAACAAC
10215967	RAZ024	RT-MAP-seq-deg_Mg_pH10	Eterna Roll your own structure 2	1	103	0.057281	0.071782	0.063251	0.08108	0.039406	0.03893	GGAAAUAUUAAAUAAAAGUGGGUCUUAAAAUUUUAAUUUUAGGGCCCACUUUUAUUUACCUCGCCCGUUUAACGGGUGAGGUUAUUUUAUGCUGAGGAUUCGUCCUUAGAAAAGAAACAACAACAACAAC
10215969	JR_RYOS2_042	RT-MAP-seq-deg_Mg_pH10	Eterna Roll your own structure 2	1	103	0.07098	0.083455	0.054425	0.072855	0.059706	0.062118	GGAAAUAAUAGCACACAACGAGUUGGGAAAUUAGAGCAUAUUACAUACCAACUCAAAUGUUGUGUGCAUAAGAUAGCAGUUAGCAAACAAGGCUCUACUUCGGUAGAGCAAAAGAAACAACAACAACAAC
10215971	RAZ025	RT-MAP-seq-deg_Mg_pH10	Eterna Roll your own structure 2	1	103	0.068417	0.075637	0.029743	0.041192	0.041221	0.034032	GGAAAUUUUAAAUAUUAGUGGGUCUUAAAAUUUUAAUUUUAGGGCCCACUAAUAUUUACCUCGCCCGUUUAACGGGUGAGGUUUUUUUAUGCUGACGAUUCGUCGUUAGAAAAGAAACAACAACAACAAC
10215973	JR_RYOS2_042a	RT-MAP-seq-deg_Mg_pH10	Eterna Roll your own structure 2	1	103	0.085267	0.105594	0.04749	0.065588	0.059782	0.061477	GGAAAUAAUAGCACACAACGAGUUGGGAAAUUAGAGCAUAUUACAUACCAACUCAAAUGUUGUGUGCAUAAGGUUGAAGUUAGCAACCAAGGCUGUACUUCGGUACAGCAAAAGAAACAACAACAACAAC
10215975	RAZ026	RT-MAP-seq-deg_Mg_pH10	Eterna Roll your own structure 2	1	103	0.052835	0.064185	0.026166	0.042901	0.040254	0.042901	GGAAAUUUUAAAUAUAAGAGCGUCUUAAAAUUUUAAUUUUAGGGCGCUCUUAUAUUUACCUCGCCCGUUUAACGGGUGAGGUUUUUUUAUGCUGUCGAUUCGUCGAUAGAAAAGAAACAACAACAACAAC
10215977	RAZ027	RT-MAP-seq-deg_Mg_pH10	Eterna Roll your own structure 2	1	103	0.068231	0.071878	0.04173	0.047238	0.042051	0.036766	GGAAAUUUUAAAUAUAUGUGCGUGUUAUAAUUUUAAUUAUAGCGCGCACAUAUAUUUACCUCGCCCGUUUAACGGGUGAGGUUUUUUUAUGCUGUCGUUUCGACGAUAGAAAAGAAACAACAACAACAAC
10215979	RAZ028	RT-MAP-seq-deg_Mg_pH10	Eterna Roll your own structure 2	1	103	0.081361	0.090565	0.045759	0.062795	0.049889	0.045527	GGAAAUUUUAAAUAUAUGUGCGUGGUAUUAUUUUAAUAAUAUCGCGCACAUAUAUUUACCUCGCGCGUUUAACGCGUGAGGUUUUUUUAUGCUGUCCAUUCGUGGAUAGAAAAGAAACAACAACAACAAC
10215984	ABDALAZIZ M	RT-MAP-seq-deg_Mg_pH10	Eterna Roll your own structure 2	1	103	0.050721	0.062886	0.030423	0.04556	0.032004	0.036349	GGAAACGCGCGCGCGCGCGCAGCUGUGUGAUGCGUGUAUCAGCUCGCACUCGUGCGUGUGCGUCGCUCGCGCGCGCGCGGACGAGCGUGCGCCUAUAGUUCGCUAUAGGAAAAGAAACAACAACAACAAC
10215986	JR_RYOS2_043	RT-MAP-seq-deg_Mg_pH10	Eterna Roll your own structure 2	1	103	0.078947	0.101659	0.050383	0.064061	0.067084	0.068244	GGAAAUAAUAGCACACAACGAGAGAAAGGAUGAUAGCAUAUUACAUAUUCAUCCAAAUGUUGUGUGCAUAAGAUUGAAGUUAGCAUUCAAGGCACUACUUCGGUAGUGCAAAAGAAACAACAACAACAAC
10215990	JR_RYOS2_044a	RT-MAP-seq-deg_Mg_pH10	Eterna Roll your own structure 2	1	103	0.091518	0.113557	0.054224	0.067781	0.06105	0.064066	GGAAAUAAUAGCACACAACGAGAGGAAGGAUGAUAGCAUAUUACAUAUUCAUCCUUCAGUUGUGUGCAUAAGAUUGAAGUUAGCAUUCAAGGCAGUACUUCGGUACUGCAAAAGAAACAACAACAACAAC
10215992	RAZ030	RT-MAP-seq-deg_Mg_pH10	Eterna Roll your own structure 2	1	103	0.078356	0.067885	0.039368	0.031407	0.045828	0.043394	GGAAAUUUUAAAUAUAUGUGCGUGGUAUUAUUUUAAUAAUAUCGCGCACAUAUAUUUAAAAAUCGCGUUUAACGUUAUUUUUUUUUUUAUGCUUUCCAUUCGUGGAGAGAAAAGAAACAACAACAACAAC
10215994	JR_RYOS2_044b	RT-MAP-seq-deg_Mg_pH10	Eterna Roll your own structure 2	1	103	0.081591	0.103482	0.052156	0.064716	0.057456	0.058384	GGAAAUAAUAGCACACAACAAGAGGAAGGAUGAUAGCAUAUUACAUAUUCAUCCUUCCGUUGUGUGCAUAAGAUUGAAGUUAGCAUUCAAGCGUGUACUUCGGUACACGAAAAGAAACAACAACAACAAC
10215996	JR_RYOS2_044c	RT-MAP-seq-deg_Mg_pH10	Eterna Roll your own structure 2	1	103	0.088059	0.101807	0.056469	0.07159	0.060633	0.060028	GGAAAUAAUAGCACACAACAAGAGGAAGGAUGAUAGCAUAUUACAUAUUCAUCCUUCCGUUGUGUGCAUAAGGAUGAAGUUAGCAUCCAAGCGUGAACUUCGGUUCACGAAAAGAAACAACAACAACAAC
10216003	RBD_segment2_test16	RT-MAP-seq-deg_Mg_pH10	Eterna Roll your own structure 2	1	103	0.041617	0.053351	0.026694	0.041816	0.025249	0.029279	GGAAAACGAUCUAUGCUUCACUAACGUCUACGCUGAUAGCUUCGUUAUCAGAGGAGACGAAGUGAGGCAGAUUGCACCAGGUCAGACCGGCCAUAAGAUUCGUCUUAUGAAAAGAAACAACAACAACAAC
10216005	RAZ029	RT-MAP-seq-deg_Mg_pH10	Eterna Roll your own structure 2	1	103	0.071545	0.078044	0.0477	0.061378	0.044657	0.041538	GGAAAAUUUAAAUAUAUGUGCGUGUUAUUAUUUUAAUAAUAGCGCGCACAUAUAUUUACCUCGCGCGUUUAACGCGUGAGGUUUAAUUAUGGUGUCCAUUCGUGGAUACAAAAGAAACAACAACAACAAC
10216010	JR_RYOS2_045	RT-MAP-seq-deg_Mg_pH10	Eterna Roll your own structure 2	1	103	0.055565	0.069488	0.042627	0.055383	0.058318	0.059202	GGAAAUAAUAGCACACAACAAGAAAAAGACUGCUAGCCUAUUGGAUAUGCAGAAAUAAGUUGUGUGCAUAAGGAUGAAGUUAGCAUACAAGCGUGAUCUUCGGAUCACGAAAAGAAACAACAACAACAAC
10216012	RBD_segment2_test17	RT-MAP-seq-deg_Mg_pH10	Eterna Roll your own structure 2	1	103	0.042462	0.051769	0.029446	0.043063	0.027049	0.030693	GGAAAACGAUCUAUGCUUCACUAACGUCUACGCUGAUAGCUUCGUUAUCAGAGGAGACGAAGUGAGGCAGAUUGCACCAGGACAAACCGGCCAAUUGAUUCGUCAAUUGAAAAGAAACAACAACAACAAC
10216014	JR_RYOS2_045a	RT-MAP-seq-deg_Mg_pH10	Eterna Roll your own structure 2	1	103	0.056299	0.068502	0.048745	0.062833	0.065919	0.067011	GGAAAUAAUAGCACCAAACAAGAAAAAGACUGCUAGCAUAUUGAAUAUGAAGAAAUAUUAAAGGUGCAUAAGGAUGAAGUUAGCAUACAAGCGACAUCUUCGGAUGUCGAAAAGAAACAACAACAACAAC
10216019	RAZ031	RT-MAP-seq-deg_Mg_pH10	Eterna Roll your own structure 2	1	103	0.070732	0.070128	0.042323	0.048656	0.043197	0.033281	GGAAAAUUUGGUUAUAUGUGGGUGUUAAUAUUUUAAUAUUAGCGCCCACAUAUAACCACCUCGCGCGUUUAACGCGUGAGGUUUAAUUAUGGUGUCGAUUCGUCGAUACAAAAGAAACAACAACAACAAC
10216021	JR_RYOS2_045b	RT-MAP-seq-deg_Mg_pH10	Eterna Roll your own structure 2	1	103	0.061664	0.071511	0.05373	0.065049	0.059226	0.05956	GGAAAUAAUAGCACCAAACAAGAAAAAGACUGCUAGCCUAUUGAAUAUGCAGAAAUAUUAAAGGUGCAUAAGGAUGAAGUUAGCAUACAAGCGACUACUUCGGUAGUCGAAAAGAAACAACAACAACAAC
10216028	RAZ032	RT-MAP-seq-deg_Mg_pH10	Eterna Roll your own structure 2	1	103	0.078733	0.089979	0.044861	0.057762	0.038509	0.033093	GGAAAAUUUGGUUAUAUGUGCGUGUUCAUAGUUUACUAUGAGCGCGCACAUAUAACCACCUCGCGCGUUUAACGCGUGAGGUUUAAUUAUGGUUAGGAUUCGUCCUGACAAAAGAAACAACAACAACAAC
10216031	RAZ032	RT-MAP-seq-deg_Mg_pH10	Eterna Roll your own structure 2	1	103	0.078534	0.087218	0.042966	0.067635	0.039166	0.036501	GGAAAAUUUGGUUAGAUGUGCGUGUUGACAGUUUACUGUCAGCGCGCACAUCUAACCACCUCGCGCGUUUAACGCGUGAGGUUUAAUUAUGGUUAGCAUUCGUGCUGACAAAAGAAACAACAACAACAAC
10216034	JR_RYOS2_046	RT-MAP-seq-deg_Mg_pH10	Eterna Roll your own structure 2	1	103	0.051138	0.064015	0.046566	0.061289	0.060609	0.062558	GGAAAUAAUAGCACCAAACAAGAAAAAGACUGCUAGCCUAUUGAAUAUGAAGAAAUAUUAAAGAUGCAUAAGGAUGAAGUUAGCAUACAAGCGUCUACUUCGGUAGACGAAAAGAAACAACAACAACAAC
10216036	RAZ033	RT-MAP-seq-deg_Mg_pH10	Eterna Roll your own structure 2	1	103	0.073316	0.086336	0.039618	0.057455	0.046342	0.034489	GGAAAAUUUGGUUAGUUGUGCGUGUUCUCAGUUUACUGAGAGCGCGCACAACUAACCACCUCGCGCGUUUAACGCGUGAGGUUUAAUUAUGGAGUGGAUUCGUCCAUUCAAAAGAAACAACAACAACAAC
10216038	RAZ033	RT-MAP-seq-deg_Mg_pH10	Eterna Roll your own structure 2	1	103	0.071025	0.079291	0.036437	0.045231	0.047783	0.042104	GGAAAAUUUGGUAAGUUGUCCGUCUUCUCAGUUUACUGAGAGGGCGGACAACUUACCACCUCUCGCGUUUAACGCGGGAGGUUUAAUUAUGGAGUCGAUUCGUCGAUUCAAAAGAAACAACAACAACAAC
10216040	JR_RYOS2_046a	RT-MAP-seq-deg_Mg_pH10	Eterna Roll your own structure 2	1	103	0.029097	0.046639	0.034863	0.055767	0.052199	0.057062	GGAAAUAAUAGCACCAAACAAGAAAAAGACUGCUAGCCUAUCCGACAUGAAGAAAUAUUAAAGAUGCGUCGGAAUGAAGUUAGCAUACAAGCGUCUUCUUCGGAAGACGAAAAGAAACAACAACAACAAC
10216046	JR_RYOS2_046a	RT-MAP-seq-deg_Mg_pH10	Eterna Roll your own structure 2	1	103	0.045865	0.061757	0.04158	0.060732	0.059496	0.064527	GGAAAUAAUAGCACCAAACAAGAAAAAGACUGCUAGCCUCUCCGACAUGAAGAAAUAUUAAAGAUGCGUCGGAGAGAAGUUAGCAUACAAGCGUCAUCUUCGGAUGACGAAAAGAAACAACAACAACAAC
10216048	JR_RYOS2_047	RT-MAP-seq-deg_Mg_pH10	Eterna Roll your own structure 2	1	103	0.052927	0.062267	0.045428	0.060695	0.059246	0.058871	GGAAAUAAUAGCACCAAACAAGAAAAAGACUGCUAGCCGCUCCGACAUGAAGAAAUAUUAAAGAUGCGUCGGAGACGAGUUAGCAUACAAGCGUGUUCUUCGGAACACGAAAAGAAACAACAACAACAAC
10216050	RAZ036	RT-MAP-seq-deg_Mg_pH10	Eterna Roll your own structure 2	1	103	0.068064	0.064185	0.062101	0.08108	0.056993	0.052198	GGAAAAUUUGGUAAGUUGUCUGUCUUCUUAGUUUACUAAGAAGACAGACAACUUACCACCUUUCGUGUUUAACACGGAAGGUUUAAUUAUGGAGACGAUUCGUCGUUUCAAAAGAAACAACAACAACAAC
10216053	RAZ037	RT-MAP-seq-deg_Mg_pH10	Eterna Roll your own structure 2	1	103	0.098743	0.074657	0.070998	0.065359	0.05591	0.028881	GGAAAAUAUGGUUAGUUGUGUGACUUCUUUGAUUACAAAGAAGUCACACAACUAACCACGUAUGGUGUAUAACACCGUACGUUUAAUUAUGGAUUCGAUUCGUCGAGUCAAAAGAAACAACAACAACAAC
10216060	RAZ038	RT-MAP-seq-deg_Mg_pH10	Eterna Roll your own structure 2	1	103	0.105731	0.074657	0.033412	0.016894	0.129504	0.103538	GGAAAAUAUGGUUUGUUGUGUCAGUUCUAUGAUUACAUAGAACUGACACAACAAACCACGUAUCCUGUAUAACAGGGUACGUUUAAUUAUGGAUUCCAUUCGUGGAGUCAAAAGAAACAACAACAACAAC
10216070	JR_RYOS2_046c	RT-MAP-seq-deg_Mg_pH10	Eterna Roll your own structure 2	1	103	0.065388	0.071907	0.05409	0.065975	0.054231	0.054779	GGAAAUAAUAGCACCAAACAAGAAAAAGACUGCUAGCCGCCGCCCAUUGAAGAAAUAUUAAAGAUGUGGGCAGGACGAGUUAGCAUACAAGGCACAUCUUCGGAUGUGCAAAAGAAACAACAACAACAAC
10216075	JR_RYOS2_046d	RT-MAP-seq-deg_Mg_pH10	Eterna Roll your own structure 2	1	103	0.055627	0.065426	0.046433	0.060344	0.055591	0.055658	GGAAAUAAUAGCACCAAACAAGAAAAAGACUGCUAGCCGCCGCGCCAUGAAGAAAUAUUAAAGAUGGCAGCAGGACGAGUUAGCAUACAAGGCACAUGUUCGCAUGUGCAAAAGAAACAACAACAACAAC
10216080	RAZ039	RT-MAP-seq-deg_Mg_pH10	Eterna Roll your own structure 2	1	103	0.078992	0.072883	0.06114	0.072883	0.088036	0.072883	GGAAAAUAUAGUUUGUUGUGUCAGUAAUUAUAUUAAUAAUUACUGACACAACAAACUACAUAUUCUAUAUAAUAGAGUAUGAAUGGUUAUGGAGUGGUUUCGACCAUUCAAAAGAAACAACAACAACAAC
10216082	JR_RYOS2_048	RT-MAP-seq-deg_Mg_pH10	Eterna Roll your own structure 2	1	103	0.062491	0.067932	0.057192	0.074103	0.056797	0.062977	GGAAAUAAUAGCACGCAACAAGCGAAAGCCGAAUAACGGAAGCGACAUGAAGAUAUAUUAAAGAUGGCAGCAGAAAAUAAUUUAAUACAAGGCACUAGUUCGCUAGUGCAAAAGAAACAACAACAACAAC
10216087	JR_RYOS2_048a	RT-MAP-seq-deg_Mg_pH10	Eterna Roll your own structure 2	1	103	0.066696	0.076158	0.057737	0.073242	0.063554	0.07008	GGAAAUAAUAGCACGCAACAAGCGAAAGCCGAAUAACGGAAGAGCCAUGAAGGCAGAUUAAAGAUGGCAGCAGAAAAUAAUUUAAUACAAGGCACUUGUUCGCAGGUGCAAAAGAAACAACAACAACAAC
10216089	RAZ041	RT-MAP-seq-deg_Mg_pH10	Eterna Roll your own structure 2	1	103	0.095147	0.124822	0.03844	0.079047	0.066266	0.079047	GGAAAAUAUAGUUUGUAGUGUCAGUAAUUAUAUUAAUAAUUACUGACACUACAAACUACAUAUUUUAUAUAAUAAAGUAUGAAUGGUUAUGGAUUGUAUUCGUACAAUCAAAAGAAACAACAACAACAAC
10216091	RAZ041	RT-MAP-seq-deg_Mg_pH10	Eterna Roll your own structure 2	1	103	0.08108	0.08108	0.015958	0.028881	0.045427	0.023317	GGAAAAUAUACUAUGUAGUGUGAGUAUUAAUAUUAAUUAAUACUCACACUACAUAGUACAUAUUUUAUAUAAUAAAGUAUGAAUGGUUAUGGAUUGAAUUCGUUCAAUCAAAAGAAACAACAACAACAAC
10216093	JR_RYOS2_048b	RT-MAP-seq-deg_Mg_pH10	Eterna Roll your own structure 2	1	103	0.062427	0.07098	0.052813	0.069869	0.061231	0.065534	GGAAAUAAUAGCACGCAACAAGCGAAAGCCGAAUAACGGAAGAGCCAUGAAGGCAGAUACCCGAUAAGGGAAGAAAAUAAUUUAAUACAAGCACGGACUUCGGUCCGUGAAAAGAAACAACAACAACAAC
10216095	RAZ042	RT-MAP-seq-deg_Mg_pH10	Eterna Roll your own structure 2	1	103	0.062101	0.08108	0.060467	0.08108	0.042518	0.023317	GGAAAAUAUACUAUGAAGUGUGAGUAUUAAUAUUAAUUAAUACUCACACUUCAUAGUACAUAUUAUAUAUAAUAUAGUAUGAAUGGUUAUGGAUUCUAUUCGUAGAAUCAAAAGAAACAACAACAACAAC
10216097	JR_RYOS2_049	RT-MAP-seq-deg_Mg_pH10	Eterna Roll your own structure 2	1	103	0.066859	0.072442	0.051441	0.067712	0.056715	0.060429	GGAAAUAAUAGCACGCAACAAGCGAAAGCCGAAUAACGGAAGAGCCAUGAAGGCAGAUACCCGAUAAGGGAAGACCGUAAUACGGAACAAGGGUGGUGUUCGCAUCACCAAAAGAAACAACAACAACAAC
10216106	RAZ045	RT-MAP-seq-deg_Mg_pH10	Eterna Roll your own structure 2	1	103	0.105476	0.086643	0.065027	0.057762	0.08461	0.057762	GGAAAAUAUACUAUGAAGCCUGAGUCUUAAUAUUAAUUAAGACUCAGGCUUCAUAGUACAUAUUAUAUAUAAUAUAGUAUGAAUGGUUAUGGAUUGAUUUCGAUCAAUCAAAAGAAACAACAACAACAAC
10216108	JR_RYOS2_048e	RT-MAP-seq-deg_Mg_pH10	Eterna Roll your own structure 2	1	103	0.077374	0.085463	0.054064	0.069736	0.052774	0.057848	GGAAAUAAUAGCACGCAACAAGCGAAAUGGGUAUAUCCCUAGAGCCAUGAAGGCAGAUACCCGAUAAGGGAAGACCGUAUUACGGAACAAGGGUCGUGUUCGCAUGACCAAAAGAAACAACAACAACAAC
10216112	JR_RYOS2_049	RT-MAP-seq-deg_Mg_pH10	Eterna Roll your own structure 2	1	103	0.07326	0.082861	0.049869	0.067761	0.045764	0.054493	GGAAAUAAUAGCACGCAACAAGCGUAAGGCGUAUAUGCCUUUGGCCAUGAAGGCCGAUUCCCGAUAAGGGAAUUCCGUAUUACGGGACAAGGCUCGUGUUCGCAUGAGCAAAAGAAACAACAACAACAAC
10216116	JR_RYOS2_049a	RT-MAP-seq-deg_Mg_pH10	Eterna Roll your own structure 2	1	103	0.078389	0.092831	0.046707	0.065418	0.043497	0.050757	GGAAAUAAUAGCACGCAACAAGCGUAAGGCGUAUAUGCCUUGGGCCAUGAAGGCCCGUUCCCGAUAAGGGAAUGCCGUAUUACGGCACAAGGGUCUUGUUCGCAGGACCAAAAGAAACAACAACAACAAC
10216118	RAZ050	RT-MAP-seq-deg_Mg_pH10	Eterna Roll your own structure 2	1	103	0.097307	0.095941	0.059463	0.06706	0.064185	0.050166	GGAAAAUAUAGUUAGAUGCCAGUGUCAUUAUAUUAAUAAUGACACUGGCAUCUAACUACUUAGAUAAUAUAAUUAUUUAAGAAUGGUUAUGGAUAGUAUUCGUACUAUCAAAAGAAACAACAACAACAAC
10216182	RAZ076	RT-MAP-seq-deg_Mg_pH10	Eterna Roll your own structure 2	1	103	0.079507	0.089979	0.073943	0.089979	0.050127	0.044203	GGAAAAUAUAAGUACAUCUGAGUAUGUAAUAAUUAUAUUACAUACUCAGAUGUACUUACUUAUACUAUAUAAUAGUGUAAGAAUGGUUAUGGUUUCAAUUCGUUGAAACAAAAGAAACAACAACAACAAC
10216184	RAZ077	RT-MAP-seq-deg_Mg_pH10	Eterna Roll your own structure 2	1	103	0.129166	0.140304	0.035194	0.065647	0.082713	0.094528	GGAAAAUAUAAGUACAACUGAGUAAGAUAUAAUUAUAUAUCUUACUCAGUUGUACUUACUUUGACUAUAUAAUAGUUAAAGAAUGGUUAUGGUUACAAUUCGUUGUAACAAAAGAAACAACAACAACAAC
10216186	RAZ078	RT-MAP-seq-deg_Mg_pH10	Eterna Roll your own structure 2	1	103	0.081626	0.096459	0.060525	0.076229	0.062306	0.05828	GGAAAAUAUAAGUACAACUGUGUUAGUUAAUAUUAGUUAACUGACACAGUUGUACUUACUUUGACUAUAUAAUAGUUAAAGAAUGGUUAUGGUUAGUAUUCGUACUAACAAAAGAAACAACAACAACAAC
10216188	RAZ079	RT-MAP-seq-deg_Mg_pH10	Eterna Roll your own structure 2	1	103	0.078106	0.092126	0.04	0.048124	0.048698	0.039927	GGAAAAUAUAAGUACAACUGUGUUACUUUAUAUUAGUAAAGUGACACAGUUGUACUUACUAUUACUAUAUAAUAGUGAUAGAAUGGUUAUGGUUAGAAUUCGUUCUAACAAAAGAAACAACAACAACAAC
10216190	RAZ080	RT-MAP-seq-deg_Mg_pH10	Eterna Roll your own structure 2	1	103	0.075489	0.093252	0.056758	0.081265	0.063406	0.071968	GGAAAAUAUAAUUACAACUUUCUUACUUUAUAUUAGUAAAGUGAGAGAGUUGUAGUUACUAUUACAAUAUAAUUGUGAUAGAAUGGUUAUGGUAACUAUUCGUAGUUACAAAAGAAACAACAACAACAAC
10216194	RAZ081	RT-MAP-seq-deg_Mg_pH10	Eterna Roll your own structure 2	1	103	0.101644	0.112303	0.060938	0.074523	0.041955	0.043685	GGAAAAUAUAAUUGCAACUUUCUUUCUGUAUAUUAGUAUAGGGAGAGAGUUGUAGUUACUAUUACAAUAUAAUUGUGAUAGAAUGGUUAUGGUGGCUUUUCGAAGUUACAAAAGAAACAACAACAACAAC
10216196	Hani.choudhy	RT-MAP-seq-deg_Mg_pH10	Eterna Roll your own structure 2	1	103	0.070822	0.085074	0.044465	0.060382	0.049895	0.045122	GGAAAAUAUAAUUGCAACUUACUGUGUGUAGAUUAUUAUACGUAGUGAGUUGUAGUUACUAUUACAAUAUAAUUGUGAUAGAAUGGUUAUGGUAAGUAUUCGUACUUACAAAAGAAACAACAACAACAAC
10216198	RAZ082	RT-MAP-seq-deg_Mg_pH10	Eterna Roll your own structure 2	1	103	0.069963	0.08898	0.049588	0.065816	0.049477	0.045776	GGAAAAUAUAAUUGCAACUUAGUGUCUGUAGAUUAUUAUAGGUACUGAGUUGUAGUUACUAUUACAAUAUAAUUGUGAUAGAAUGGUUAUGGUAAGUUUUCGAACUUACAAAAGAAACAACAACAACAAC
10216200	RAZ083	RT-MAP-seq-deg_Mg_pH10	Eterna Roll your own structure 2	1	103	0.071789	0.094604	0.040149	0.06106	0.049641	0.05186	GGAAAAUAUAAUUGCAAGUUAGUUUCAUUAGAUUAUUAGUGGGACUGACUUGUAGUUACUUUUACAAUAUAAUUGUGAAAGAAUGGUUAUGGUAAGAAUUCGUUCUUACAAAAGAAACAACAACAACAAC
10216202	RAZ084	RT-MAP-seq-deg_Mg_pH10	Eterna Roll your own structure 2	1	103	0.080761	0.092719	0.052561	0.070099	0.050662	0.052831	GGAAAAUAUAAUUGCAAGUUAGAUUCAUUAGAUUAUUAGUGGGUCUGACUUGUAGUUACUAUUUCAAUAUAAUUGAGAUAGAAUGGUUAUGCAUUGAUUUCGAUCAAUGAAAAGAAACAACAACAACAAC
10216204	RAZ086	RT-MAP-seq-deg_Mg_pH10	Eterna Roll your own structure 2	1	103	0.074967	0.084535	0.047473	0.05968	0.050071	0.046356	GGAAAAUAUAAUUGCAAGUGAGAGUCAGUAGAUUAUUAUUGGUUCUUACUUGUAGUUACUAUGUCUAUAUAAUAGAUAUAGAAUGGUUAUGCAUUGAAUUCGUUCAAUGAAAAGAAACAACAACAACAAC
10216206	RAZ087	RT-MAP-seq-deg_Mg_pH10	Eterna Roll your own structure 2	1	103	0.074746	0.089192	0.045471	0.060702	0.036903	0.040052	GGAAAAUAUAAUUGCAAGUGUCAGUGAGUAGAUUAUUAUUCGUUGAUACUUGUAGUUACUAUGUCGAUAUAAUCGAUAUAGAAUGGUUAUGCAUUGUUUUCGAACAAUGAAAAGAAACAACAACAACAAC
10216208	RAZ088	RT-MAP-seq-deg_Mg_pH10	Eterna Roll your own structure 2	1	103	0.084033	0.101604	0.045618	0.065038	0.046067	0.045181	GGAAAAUAUAAUUGCAACUGUCAUUGAGAAGAUUAUUUUUCGGUGAUAGUUGUAGUUACUAAGACGAUAUAAUCGUUUUAGAAUGGUUAUGCAAUGUUUUCGAACAUUGAAAAGAAACAACAACAACAAC
10216210	RAZ089	RT-MAP-seq-deg_Mg_pH10	Eterna Roll your own structure 2	1	103	0.09001	0.106534	0.04865	0.068209	0.042415	0.042427	GGAAAAUAUAAUUGCAACUGUCAUGGUGAAGAUUAUUUUACUGUGAUAGUUGUAGUUACUAAUACGAUAUAAUCGUGUUAGAAUGGUUAUGCUUUGUUUUCGAACAAAGAAAAGAAACAACAACAACAAC
10216212	RAZ090	RT-MAP-seq-deg_Mg_pH10	Eterna Roll your own structure 2	1	103	0.071099	0.094444	0.03974	0.052968	0.04664	0.042362	GGAAAAUAUAAUUGCAACUGACAGGGUGUAGAUUAUUAUACUUUGUUAGUUGUAGUUACUAAUACCAUAUAAUGGUGUUAGAAUGGUUAUGCUUUGUAUUCGUACAAAGAAAAGAAACAACAACAACAAC
10216214	RAZ091	RT-MAP-seq-deg_Mg_pH10	Eterna Roll your own structure 2	1	103	0.058356	0.079241	0.036055	0.05521	0.044451	0.044199	GGAAAAUAUAAGUGCAACUGACUUUGUGAAGAUUAUUUUACGGAGUUAGUUGUAUUUACUAUUACCAUAUAAUGGUGAUAGAAUGGUUAUGCUUAGUAUUCGUACUAAGAAAAGAAACAACAACAACAAC
10216216	RAZ092	RT-MAP-seq-deg_Mg_pH10	Eterna Roll your own structure 2	1	103	0.077104	0.087902	0.042303	0.053678	0.043877	0.043322	GGAAAAUAUAAGUGGAACAGACUUUGUUUAGAUUAUUAGACGGAGUUUGUUCUAUUUACUAAUACGAUAUAAUCGUGUUAGAAUGGUUAUGCUUAGUUUUCGAACUAAGAAAAGAAACAACAACAACAAC
10216218	RAZ093	RT-MAP-seq-deg_Mg_pH10	Eterna Roll your own structure 2	1	103	0.074984	0.082893	0.05863	0.071301	0.047105	0.045348	GGAAAAUAUAAGUGGAACAUACUGUCUUUAGAUUAUUAGAGGUAGUGUGUUCUAUUUACUAUUACGAUAUAAUCGUGAUAGAAUGGUUAUGCUUAGAUUUCGAUCUAAGAAAAGAAACAACAACAACAAC
10216220	RAZ094	RT-MAP-seq-deg_Mg_pH10	Eterna Roll your own structure 2	1	103	0.084412	0.102499	0.054377	0.073618	0.051742	0.053098	GGAAAAUAUAAUUUGUACAGACUGUGUGUAGAUUAUUAUACGUAGUUUGUACGAGUUACUAUGACGAUAUAAUCGUUAUAGAAUGGUUAUGCUUAGAAUUCGUUCUAAGAAAAGAAACAACAACAACAAC
10216222	RAZ095	RT-MAP-seq-deg_Mg_pH10	Eterna Roll your own structure 2	1	103	0.061061	0.077269	0.04772	0.067291	0.046128	0.045776	GGAAAAUAUAAUUUGUUCAGACAGUGAUUAGAUUAUUAGUCGUUGUUUGAACGAGUUACUAUUACCAUAUAAUGGUGAUAGAAUGGUUAUGCUAUGUAUUCGUACAUAGAAAAGAAACAACAACAACAAC
10216224	RAZ096	RT-MAP-seq-deg_Mg_pH10	Eterna Roll your own structure 2	1	103	0.069464	0.079177	0.045989	0.053383	0.046303	0.041597	GGAAAAUAUAAUUUGUUCAGAGAUUGAUUAGAUUAUUAGUCGGUCUUUGAACGAGUUACUAUGACCAUAUAAUGGUUAUAGAAUGGUUAUGCUAAGUAUUCGUACUUAGAAAAGAAACAACAACAACAAC
10216226	RAZ097	RT-MAP-seq-deg_Mg_pH10	Eterna Roll your own structure 2	1	103	0.076469	0.092432	0.04358	0.061214	0.054402	0.051765	GGAAAAUAUAUUUUGAUCAUAGAGUGAUAAGAUUAUUUGUCGUUCUGUGAUCGAGAUACUUUGUCCAUAUAAUGGAUAAAGAAUGGUUAUGCUAAGAAUUCGUUCUUAGAAAAGAAACAACAACAACAAC
10216228	RAZ098	RT-MAP-seq-deg_Mg_pH10	Eterna Roll your own structure 2	1	103	0.075998	0.091076	0.044575	0.057762	0.050236	0.045442	GGAAAAUAUAUUUGGAUCAUUCAGUGAUUAGAUUAUUAGUCGUUGAGUGAUCUAGAUACUUUGAGCAUAUAAUGCUUAAAGAAUGGUUAUGCUAACUAUUCGUAGUUAGAAAAGAAACAACAACAACAAC
10216230	RAZ099	RT-MAP-seq-deg_Mg_pH10	Eterna Roll your own structure 2	1	103	0.076452	0.100849	0.046419	0.059851	0.046875	0.046054	GGAAAAUAUAUUUGGAUCUUUCAGGGUUAAGAUUAUUUGACUUUGAGAGAUCUAGAUACUUAUACCAUAUAAUGGUGUAAGAAUGGUUAUGCUAACAAUUCGUUGUUAGAAAAGAAACAACAACAACAAC
10216240	ABDULAZIZ M	RT-MAP-seq-deg_Mg_pH10	Eterna Roll your own structure 2	1	103	0.094205	0.102556	0.04709	0.061065	0.042523	0.043486	GGAAAAUAGCAGUGGAACAUACUGUCUUUAGAUUAUUAGAGGUAGUGUGUUCUACUGCCUAUUACGAUAUAAUCGUGAUAGAAUGCUUAUGCUCAGAUUUCGAUCUGAGAAAAGAAACAACAACAACAAC
10216257	JR_RYOS2_050	RT-MAP-seq-deg_Mg_pH10	Eterna Roll your own structure 2	1	103	0.074264	0.087543	0.047648	0.067476	0.049082	0.054428	GGAAAUAAUGGCAGUGCACAAGGCGAAGAUAACUAGCCGCUCCAACAUGGCGAAAUAUACGCCAUGCGAAAAAGCACUGCCAACAUACAAGCGUGUAGUUCGCUACACGAAAAGAAACAACAACAACAAC
10216259	JR_RYOS2_050a	RT-MAP-seq-deg_Mg_pH10	Eterna Roll your own structure 2	1	103	0.066105	0.081187	0.042691	0.062313	0.044632	0.048199	GGAAAUAAUGGCAGUGCACAAGGCGAAGAUAACUAGCCGCUGGAUCAUGGCGAAAUAUACGCCAUGAUCCAAAGCACUGCCAACAUACAAGCGUGAAGUUCGCUUCACGAAAAGAAACAACAACAACAAC
10216266	JR_RYOS2_050b	RT-MAP-seq-deg_Mg_pH10	Eterna Roll your own structure 2	1	103	0.060251	0.074939	0.039321	0.059305	0.044582	0.048605	GGAAAUAAUGGCAGUGCACACGGCGAAGAUAACUAGCCGCUGGAUCAUGGCGAAAUAUACGCCAUGAUCCAGAGCACUGCCAACAUACAAGCGUGAUGUUCGCAUCACGAAAAGAAACAACAACAACAAC
10216268	JR_RYOS2_050c	RT-MAP-seq-deg_Mg_pH10	Eterna Roll your own structure 2	1	103	0.062783	0.077417	0.038272	0.058951	0.044598	0.050816	GGAAAUAAUGGCAGUGCACACGGCGAAGAUAACUAGCCGAUGGUUCUUGGCGAAAUAUACGCCAUUUUCCAGAGCACUGCCAACAUACAAGCGUGUUGUUCGCAACACGAAAAGAAACAACAACAACAAC
10216272	JR_RYOS2_050d	RT-MAP-seq-deg_Mg_pH10	Eterna Roll your own structure 2	1	103	0.066166	0.077718	0.046269	0.067386	0.049721	0.057204	GGAAAUAAUGGCAGUGCACACGGCGAAGAUAACUAGCCGAUGGUUCUUGGCGAAAUAUACGCCAUUUUCCAGAGCAAUGACAACAUACAAGCGACAACUUCGGUUGUCGAAAAGAAACAACAACAACAAC
10216279	JR_RYOS2_052	RT-MAP-seq-deg_Mg_pH10	Eterna Roll your own structure 2	1	103	0.051068	0.066796	0.039505	0.061452	0.054555	0.057236	GGAAAUAAUGUCAUCGCAAAAAGGUUGCAUAACUAGAAUAUAAUUAUUGGAGAAAUAUACAAAAGCAACCUUUGCGAUGACAACAUACAAGGGUGAUCUUCGGAUCACCAAAAGAAACAACAACAACAAC
10216284	JR_RYOS2_052a	RT-MAP-seq-deg_Mg_pH10	Eterna Roll your own structure 2	1	103	0.051074	0.062878	0.039141	0.060072	0.051675	0.056626	GGAAAUAAUGUCAUCGCUUGUCGAUUGCAUAACUAGAAUAUAAUUAUUAGAGAAAUAUCCAACGUCGACAAAAGCGAUGACAACAUACAAGGCUGAUCUUCGGAUCAGCAAAAGAAACAACAACAACAAC
10216288	JR_RYOS2_053	RT-MAP-seq-deg_Mg_pH10	Eterna Roll your own structure 2	1	103	0.053512	0.058307	0.054896	0.074119	0.064067	0.05617	GGAAAUAAUGUCAUCGCUUGUCGAUUCCAUAACUAGAAUAUAAUUAUUAGAGAAAUAUCCAUGGAAUCGACAAGCGAUGACAACAUACAAGGCUGUUCUUCGGAACAGCAAAAGAAACAACAACAACAAC
10216290	JR_RYOS2_053a	RT-MAP-seq-deg_Mg_pH10	Eterna Roll your own structure 2	1	103	0.059039	0.07286	0.042274	0.065218	0.055234	0.057998	GGAAAUAAUGUCAUGGCUUGUCGAUUCCAUAACUAGAAUAUAAUUAUUAGAGAAAUAUCCAUGGAAUGGACAAGCGAUGACAACAUACAAGGGACUACUUCGGUAGUCCAAAAGAAACAACAACAACAAC
10216295	JR_RYOS2_053b	RT-MAP-seq-deg_Mg_pH10	Eterna Roll your own structure 2	1	103	0.058832	0.077284	0.043196	0.067749	0.048422	0.052573	GGAAAUAAUGUCAUUGCUUGUCUUUUCCAUAACUAGAAUAUAAUUAUUAGAGAAAUAUCCAUGGAAUUGACAAGCUUUGACAACAUACAAGGGACAACUUCGGUUGUCCAAAAGAAACAACAACAACAAC
10216302	JR_RYOS2_053c	RT-MAP-seq-deg_Mg_pH10	Eterna Roll your own structure 2	1	103	0.056749	0.072809	0.042056	0.065604	0.056896	0.061357	GGAAAUAACGUCAUUGAUCGUAUUAACCAUAACUAGAAUAUAAUUAUUAGAGAAAUAUCCAUGGAAUUGACGAGAUUAGACGACAUACAAGGGACAUCUUCGGAUGUCCAAAAGAAACAACAACAACAAC
10216309	JR_RYOS2_054	RT-MAP-seq-deg_Mg_pH10	Eterna Roll your own structure 2	1	103	0.06361	0.076825	0.064571	0.081334	0.072658	0.072757	GGAAAAUACCGGCGGAAAAACCCGGAAAAACCGGGAAAAAGAAAGAAAAGAAAAAGAAAAGAAAGAAAAAUAUAAAAAUACCGCCGGAAAGCUUCGUAUUCGUACGAAGAAAAGAAACAACAACAACAAC
10216311	JR_RYOS2_054a	RT-MAP-seq-deg_Mg_pH10	Eterna Roll your own structure 2	1	103	0.044704	0.05466	0.04907	0.063669	0.06948	0.066646	GGAAAAUACCGGCGGAAACACUAGGAAAAACCUAGUGAAAGAAAGAAAAGAAAAAGAAAAGAAAGAAAAAUAUAAAAAUACCGCCGGAAAGCUACGUAUUCGUACGUAGAAAAGAAACAACAACAACAAC
10216313	JR_RYOS2_054b	RT-MAP-seq-deg_Mg_pH10	Eterna Roll your own structure 2	1	103	0.035627	0.045945	0.051812	0.064923	0.064014	0.062586	GGAAAAUACCGGCCAAAACACUAGGAAAAACCUAGUGAAAGAAAGAAAAGAAAAAGAAAAGAAAGAAAAAUAUAAAAAUAGGGCCGGUAAGCUACGAAUUCGUUCGUAGAAAAGAAACAACAACAACAAC
10216315	JR_RYOS2_055	RT-MAP-seq-deg_Mg_pH10	Eterna Roll your own structure 2	1	103	0.059109	0.070624	0.058023	0.069993	0.07584	0.076052	GGAAAAUACCGGCCAAAACACUAGGAAAAACCUAGUGAAAGAAAGAACACAUAAACAAAAUAAAGAGCAAAAGAUAAAUAAGGCCGGUAAGCUACCUAUUCGUAGGUAGAAAAGAAACAACAACAACAAC
10216320	JR_RYOS2_055a	RT-MAP-seq-deg_Mg_pH10	Eterna Roll your own structure 2	1	103	0.068252	0.074379	0.058459	0.071016	0.059645	0.057979	GGAAAAUACCGGCCAAAACACUAGGAAAAACCUAGUGAAAGAAAGAACACCGAAACAAAAUAAAGAGCAAACGAUAAAUAAGGCCGGUAAGCUAGCUAUUCGUAGCUAGAAAAGAAACAACAACAACAAC
10216322	JR_RYOS2_056	RT-MAP-seq-deg_Mg_pH10	Eterna Roll your own structure 2	1	103	0.061176	0.065903	0.057752	0.074409	0.054426	0.054746	GGAAAAUACCGGCCAAAACACUAGGAAAAACCUAGUGAAAAGCGACACACAGAAACAAAAUAAAGAGAAGAAAAUAACAAAGGCCGGUAAGCUAGCACUUCGGUGCUAGAAAAGAAACAACAACAACAAC
10216330	JR_RYOS2_056	RT-MAP-seq-deg_Mg_pH10	Eterna Roll your own structure 2	1	103	0.059259	0.065904	0.05322	0.068788	0.056925	0.056531	GGAAAAUACCGGCCAAAACACUAGGAAAAACCUAGUGAAAAUAAACAGAUAAAUACGAAAUAACACCAACACAAUACAAAAGGCCGGUAAGCUUGCACUUCGGUGCAAGAAAAGAAACAACAACAACAAC
10216332	JR_RYOS2_057	RT-MAP-seq-deg_Mg_pH10	Eterna Roll your own structure 2	1	103	0.052324	0.060179	0.053845	0.070987	0.05992	0.062206	GGAAAAUACCGGCCAAAACACUAGGAAAAACCUAGUGAAAGAAAACAGAUAAAUACGAAAUAACACCAACACAAUACAAAAGGCCGGUAAGCCCCAAGUUCGCUUGGGGAAAAGAAACAACAACAACAAC
10216334	JR_RYOS2_057a	RT-MAP-seq-deg_Mg_pH10	Eterna Roll your own structure 2	1	103	0.057537	0.062315	0.056286	0.071551	0.05547	0.054244	GGAAAAUACCGGCCAAAACACUAGGAAAAACCUAGUGAAACAAAACAGAUAAAUACGAAAUAACACCAACACAAUACAAAAGGCCGGUAAGCUACCACUUCGGUGGUAGAAAAGAAACAACAACAACAAC
10216336	JR_RYOS2_057b	RT-MAP-seq-deg_Mg_pH10	Eterna Roll your own structure 2	1	103	0.060913	0.063909	0.056659	0.069733	0.057879	0.058801	GGAAAAUACCGGCCAAAACACUAGGAAAAACCUAGUGAAACAAAACAAAUAGAUACGAAAUAACACCAACACAAUACAAAAGGCCGGUAAGGAAGCACUUCGGUGCUUCAAAAGAAACAACAACAACAAC
10216341	JR_RYOS2_057c	RT-MAP-seq-deg_Mg_pH10	Eterna Roll your own structure 2	1	103	0.060133	0.066324	0.057699	0.074593	0.056332	0.056777	GGAAAAUACCGGCCAAAACACUAGGAAAAACCUAGUGAAACAAAACAAAUAAAGACGAAAUAACACCAACACAAUACAAAAGGCCGGUAAGGAACCACUUCGGUGGUUCAAAAGAAACAACAACAACAAC
10216348	JR_RYOS2_058	RT-MAP-seq-deg_Mg_pH10	Eterna Roll your own structure 2	1	103	0.034987	0.044094	0.042587	0.057275	0.061722	0.066653	GGAAAAUACCGGCCAAAACACUAGGAAAAACCUAGUGAAAGAAAACAAAUAAAGACAAAAUAACACAGAAGAAUAAGAAAAGGCCGGUAAGGAACCUCUUCGGAGGUUCAAAAGAAACAACAACAACAAC
10216656	JR_RYOS2_060	RT-MAP-seq-deg_Mg_pH10	Eterna Roll your own structure 2	1	103	0.076292	0.082717	0.062723	0.07529	0.059242	0.062775	GGAAAAUACCGGCCAAGAAACACGGAAAAACCGUGAAUAAGCAAAGAACAAAAACACAGAUAACGAAGGUGAAUAGAUAAAGGCCGGUAAGGAUCCUCUUCGGAGGAUCAAAAGAAACAACAACAACAAC
10216663	JR_RYOS2_061	RT-MAP-seq-deg_Mg_pH10	Eterna Roll your own structure 2	1	103	0.062387	0.067332	0.057739	0.071216	0.060527	0.061442	GGAAAACACCUUCCAAGAAACGCGGAAAAACCGCGAAUAAUAGAGGAACAAAUAAACGGAUAACAAAUAAGAACAGAAUAAGGAAGGUGAGGAUGCUCUUCGGAGCAUCAAAAGAAACAACAACAACAAC
10216671	JR_RYOS2_061a	RT-MAP-seq-deg_Mg_pH10	Eterna Roll your own structure 2	1	103	0.05845	0.064966	0.057545	0.070443	0.063375	0.066312	GGAAAACGCCGUCCAAGAAACGCGGAAAAACCGCGAAUAAUAGAAGGGAAAAUAAACAGAUAACAAAUAAGACAAGUGAAAGGACGGCGAGGAAGCUGUUCGCAGCUUCAAAAGAAACAACAACAACAAC
10216673	JR_RYOS2_062	RT-MAP-seq-deg_Mg_pH10	Eterna Roll your own structure 2	1	103	0.048883	0.057672	0.050574	0.060476	0.057881	0.064321	GGAAAACGCCGUCCAAGAAGCGCGGAAAAACCGCGCAUAAUAGAAAGGAAAAUAAACAGAUAACAAAUAAACAAAGUGAAGGGACGGCGAGCACACCGUUCGCGGUGUGAAAAGAAACAACAACAACAAC
10216729	R2 roll 23	RT-MAP-seq-deg_Mg_pH10	Eterna Roll your own structure 2	1	103	0.034211	0.059341	0.018196	0.041735	0.025432	0.02885	GGAAAACGCUUGGUAUAGGAAGAGGAUCUCGAAUUGAGUAGCAGACUAUAGUGUGCUAUUCAAUUCGGCGUCCUUUUCCACUAUCAAGUGUCCGAUAGUUCGCUAUCGGAAAAGAAACAACAACAACAAC
10216752	Kozak again_ triad	RT-MAP-seq-deg_Mg_pH10	Eterna Roll your own structure 2	1	103	0.054347	0.074864	0.037263	0.064991	0.039482	0.055013	GGAAACAUGUGUGGACACCAUGGCACACAUGACGGCACGACACCAUGGGUGCCGGGACCAAGCGACACCAUGGGCUUGGGCCAAUAUAUAAGUAGCCCUUCGGGGCUACAAAAGAAACAACAACAACAAC
10216800	freeform around Kozak	RT-MAP-seq-deg_Mg_pH10	Eterna Roll your own structure 2	1	103	0.059419	0.062866	0.041605	0.054465	0.038717	0.04495	GGAAACCCAUGGAAAUUGUGGCCAAGGUACCAUUGAAGGUACCAAACCAUGGAAAACCAUGGAACCAUGGAACCAUGGAGGUACCACAGGGCCGCGGCUUCGGCCGCGGAAAAGAAACAACAACAACAAC
10216896	IAH08242020	RT-MAP-seq-deg_Mg_pH10	Eterna Roll your own structure 2	1	103	0.033614	0.04401	0.033999	0.048579	0.038743	0.049113	GGAAACUGGCAGGCAGCAACAGCACGACGGAUAGCGGAAAGAUAACGAAAGAUAACUAUCGGCAAUACGACGAGCAGUAGCAGCGUGGCAGGUAAUUCUUCGGAAUUGCAAAAGAAACAACAACAACAAC
10216901	JBH08242020	RT-MAP-seq-deg_Mg_pH10	Eterna Roll your own structure 2	1	103	0.0446	0.055921	0.034877	0.055921	0.037592	0.04477	GGAAACUAGGUGGAUAUUCGAAACGAAUAUCACACACUAGACAUGGACACAAAGUGACCAUGACCGCAGGAAACCAGCGGCACCAAAGGUGCCAUCUCUUCGGAGAUGGAAAAGAAACAACAACAACAAC
10217072	R2 roll 23a	RT-MAP-seq-deg_Mg_pH10	Eterna Roll your own structure 2	1	103	0.02996	0.054285	0.017403	0.041877	0.024499	0.029184	GGAAAACGCUUGGUAUAGGAAGAGGAUCUCGAAUUGAGUAGCAGACUAUAGUGUGCUAUUCAAUUCGGCGUCCUUUUCCACUAUCAAGUGUCCGAGAGUUCGCUCUCGGAAAAGAAACAACAACAACAAC
10217080	whisper-34.8	RT-MAP-seq-deg_Mg_pH10	Eterna Roll your own structure 2	1	103	0.03727	0.059003	0.022875	0.046657	0.024633	0.031474	GGAAACUCUUUAUUAGCUUGCGUCGUCGCGCUUACGUGCCUGUGGAAGCGGGCGCGCGAAAGCGCGGCGGCGAGAGCAGGAAAUGAAGGGAGGGCUAGUUCGCUAGCCCAAAAGAAACAACAACAACAAC
10217096	R2 roll23b	RT-MAP-seq-deg_Mg_pH10	Eterna Roll your own structure 2	1	103	0.030703	0.057452	0.017289	0.043796	0.026293	0.029939	GGAAAACGCUUGGUAUAGGAAGAGGAUGUCGAAUUGAGUAGCACACUAUAGUGUGCUAUUCAAUUCGGCGUCCUUUUCCACUAUCAAGUGUCCGAGAAUUCGUUCUCGGAAAAGAAACAACAACAACAAC
10217110	whisper-37.7	RT-MAP-seq-deg_Mg_pH10	Eterna Roll your own structure 2	1	103	0.046573	0.057499	0.028486	0.043237	0.025874	0.036066	GGAAACUAGUCCACCGCUCUUUCCUUUCUGAAACAGGGAGCUUCGGCGCGGUUGAAAAACCAGUGUCGAAGAAGAAAGAACGCGGACUAGAGUUGGCUUUCGGGUUAACAAAAGAAACAACAACAACAAC
10217112	R2 roll 23c	RT-MAP-seq-deg_Mg_pH10	Eterna Roll your own structure 2	1	103	0.037455	0.066027	0.021986	0.045084	0.02856	0.030844	GGAAAACGCUUGGUAGUGGAAGAGGAUGUCGAAUUGAGUAGCACACUAUAGUGUGCUAUUCAAUUCGGCGUCCUUUUCCACUAUCAAGUGUCCUAGAAUUCGUUCUAGGAAAAGAAACAACAACAACAAC
10217139	R2 roll 25	RT-MAP-seq-deg_Mg_pH10	Eterna Roll your own structure 2	1	103	0.049077	0.062155	0.03183	0.046908	0.029862	0.035354	GGAAAGUGCGCGUGGGCAUCGCCCUCACGCGCAUGGUGAUCGCGCGAUGCACCAUCGUGCCAAUCGCUAUCCGCAGUGGUGCUCGCGGCGCCGUAUACUUCGGUAUACGAAAAGAAACAACAACAACAAC
10217167	Steve's Roll your own Round 2 #3	RT-MAP-seq-deg_Mg_pH10	Eterna Roll your own structure 2	1	103	0.06233	0.055989	0.032956	0.023773	0.040694	0.020685	GGAAAGAAGCUGUGCUAUGUCUCGCUUCUCGAGAGCUCUGCUACGGGAGAGGCGUAGCAGAGCGAAAGCGAGAAGCGAGACAUAGCACAGCCGUAAUGUUCGCAUUACGAAAAGAAACAACAACAACAAC
10217169	Steve's RYOS R2 #4	RT-MAP-seq-deg_Mg_pH10	Eterna Roll your own structure 2	1	103	0.089446	0.072883	0.04309	0.030733	0.061753	0.023773	GGAAAGAAGCUGUGCUAUGUCUCGCUUCUCGAGAGCUCUGCUACGGGACAGGCGUAGCAGAGCGCAAGCGAGAAGCGAGACAUAGCACAGCCGUAAUCUUCGGAUUACGAAAAGAAACAACAACAACAAC
10217171	Steve's RYOS R2 #5	RT-MAP-seq-deg_Mg_pH10	Eterna Roll your own structure 2	1	103	0.07637	0.063812	0.044166	0.052481	0.078993	0.052481	GGAAAGAAGCUGUGCUAUGUCUCGCUUCUCGAUAGCUCUGCUACGUGACAGUCGUAGCAGAGCGCUUGCGAGAAGCGAGACAUAGCACAGCCGUAAGCUUCGGCUUACGAAAAGAAACAACAACAACAAC
10217189	MDCH08242020	RT-MAP-seq-deg_Mg_pH10	Eterna Roll your own structure 2	1	103	0.028738	0.045632	0.020002	0.038197	0.027453	0.037807	GGAAAGCGCGGCGAGGAUUCAAACCGUGUAAGCACGUUCUUGCAAGGCGAGAACGCGAUUACAGCGGCGAUCCGAAAGGAUCGGAAUCCGAGUGAUAUUUCGAUAUCGCAAAAGAAACAACAACAACAAC
10217194	multiloop 10	RT-MAP-seq-deg_Mg_pH10	Eterna Roll your own structure 2	1	103	0.044037	0.055102	0.036195	0.053307	0.041699	0.046244	GGAAAGUUCAAGGAUGAAAAUCCAAGGAUGAAAAUCCAAGCUAGAAAUAGCAACCAUGAAAAUGGAAUCGGUAGAAAUAUCGAAAGAACGAGCUUUGAUUCGUCAGAGCAAAAGAAACAACAACAACAAC
10217198	multiloop 10a	RT-MAP-seq-deg_Mg_pH10	Eterna Roll your own structure 2	1	103	0.044812	0.055592	0.037733	0.053242	0.040047	0.043923	GGAAAGUUCAAGGAUGAAAAUCCAAGGAUGAAAAUCCUAGCUAGAAAUAGCAACCAUGAAAAUGGUAUCGGUAGAAAUAUCGAAUGAACGAGCAUUGAUUCGUCAGUGCAAAAGAAACAACAACAACAAC
10217200	multiloop 10b	RT-MAP-seq-deg_Mg_pH10	Eterna Roll your own structure 2	1	103	0.044566	0.051156	0.039684	0.05183	0.037599	0.033018	GGAAAGUUCAAGGAUGAGAAUCCAAGGAUGAGAAUCCUAGCUAGAGAUAGCAACCAUGAGAAUGGUAUCGGUAGAGAUAUCGAAUGAACGAGGAUUGAUUCGUCAGUCCAAAAGAAACAACAACAACAAC
10217277	Korosi's RYOS 1 dScore48.1	RT-MAP-seq-deg_Mg_pH10	Eterna Roll your own structure 2	1	103	0.048016	0.056484	0.035949	0.051568	0.046428	0.054319	GGAAAGCCCGUACGCCGUGGACUGUACAGCAGGACAAGAAUAACAGAUAAAUUGCCGCAGACACACGGUCGUCGUAUACAGUGAAGAGGGCAGGACUGUUCGCGGUCCUAAAAGAAACAACAACAACAAC
10217304	Korosi's RYOS 2 dScore 37.6	RT-MAP-seq-deg_Mg_pH10	Eterna Roll your own structure 2	1	103	0.047652	0.058567	0.031903	0.049916	0.039117	0.047786	GGAAAGCGCGAAUACCGUGGUGUCUUGAAGGCGGCGUGGCACGAAAGUGGCGUGCCGCAGAGACACGAACGCCGUAUCAAUAACAAAGCGCAGGCCUGUUCGCGGGCCUAAAAGAAACAACAACAACAAC
10217336	Thing that was supposed to look cool	RT-MAP-seq-deg_Mg_pH10	Eterna Roll your own structure 2	1	103	0.062519	0.067822	0.057341	0.076321	0.060662	0.064258	GGAAAAAGCACACGUACGAAAGGACGACGAGGAACCGAAAGUACAAAGCAGAGAAAAGAUCAACGAAGAUCAAAGCUCAGUGCAAAAGAAAGAGAACCUUCGGGUUCUCAAAAGAAACAACAACAACAAC
10217345	At least this structure looked the way I wanted it to	RT-MAP-seq-deg_Mg_pH10	Eterna Roll your own structure 2	1	103	0.060843	0.064874	0.05167	0.061825	0.055123	0.053942	GGAAAAGUGAGGACCAAAAGCCUGAGCGAAAAAGCGAAGGAAAAAGGAGGAGGGACGGAAAAACGAAAAACCCGAAGCCAAACCGCACAAACUUCUAGUUCGCUAGAAGAAAAGAAACAACAACAACAAC
10217350	Different Sized Loops	RT-MAP-seq-deg_Mg_pH10	Eterna Roll your own structure 2	1	103	0.041055	0.03252	0.032423	0.030955	0.047658	0.03816	GGAAAAACCGACACGGACAGCCAACACAGACAGACAGGGAACACCCAACUGACAACAACUGAACAACAGGCAACCGCAAAACCGGAAACAACUUAAGUUUCGACUUAAGAAAAGAAACAACAACAACAAC
10217363	Korosi's RYOS 3 dScore 31.9	RT-MAP-seq-deg_Mg_pH10	Eterna Roll your own structure 2	1	103	0.078279	0.04215	0.038934	0.018833	0.054256	0.018833	GGAAAUCGGAGAAGAACACAGGCCGGGCGACGGACGUCCGUCGCGCAAAGCGCGGCGGACGUCCGUCGUCCGGCCUGUGUUCUUCUUUGAAGCGCUGAUUCGUCGGCGCAAAAGAAACAACAACAACAAC
10217367	More Loops	RT-MAP-seq-deg_Mg_pH10	Eterna Roll your own structure 2	1	103	0.051464	0.064098	0.040779	0.061185	0.042249	0.047766	GGAAACGGGAACCGCGGAAAGCUGCCAAACCGAGCAAACUCAAACAGCAGCGACCGGCUCAAAAAGGAGCGAAAACGGACACACCCGACAAGCUAGAAUUCGUUCUAGCAAAAGAAACAACAACAACAAC
10217373	Korosi's RYOS 4 dScore 40.1	RT-MAP-seq-deg_Mg_pH10	Eterna Roll your own structure 2	1	103	0.056432	0.06371	0.045643	0.061182	0.045445	0.048184	GGAAACCUGUGAAGUAAAGUCGCGAAAAGUGCGAACUAAGACCGGCAAACGAAGUAGAAGGAAGCGCGUCCGCGCGGUGUACUACACGGGAGGUUGCCUUCGGGUAACCAAAAGAAACAACAACAACAAC
10217393	Korosi's RYOS 5 dScore 39.3	RT-MAP-seq-deg_Mg_pH10	Eterna Roll your own structure 2	1	103	0.04901	0.058318	0.033642	0.048279	0.032604	0.036549	GGAAACCUGUGUUGUAAAGACGAGGAUAGUGCGAACUCAGCCCGGUUACCGAAGGAGGAGUACGCGCGUCCUCGUGGUGUACAGAAAGGGAGGUCGGCUUCGGUUGACCAAAAGAAACAACAACAACAAC
10217408	Korosi's RYOS 6 dScore 81.2	RT-MAP-seq-deg_Mg_pH10	Eterna Roll your own structure 2	1	103	0.049499	0.056207	0.041231	0.056007	0.045932	0.054693	GGAAACCAGACCAAGAUCCGAACUGAGCAAGAGACAGAAGCAUGAGGAUAGAUACGACCCAGACACAGACAAGGAUCGCCAGAGACAAGAAACGAGUCUUCGGACUCGUAAAAGAAACAACAACAACAAC
10217412	Korosi's RYOS 7 dScore 44.8	RT-MAP-seq-deg_Mg_pH10	Eterna Roll your own structure 2	1	103	0.046174	0.057353	0.032142	0.051874	0.031332	0.042426	GGAAACCAGACCGGGAUGGGCAGUGAGUGCCCGACAGGAGGAAGAAUAUAGACACCGGUCGGGCACUCACCACCAUCGCCACCGCCACGGGAGGAGCGUUCGCGCUCCUAAAAGAAACAACAACAACAAC
10217421	Korosi's RYOS 8 dScore 41.7	RT-MAP-seq-deg_Mg_pH10	Eterna Roll your own structure 2	1	103	0.045378	0.062476	0.026436	0.049574	0.029628	0.038526	GGAAACCGAAACGGGAUCGCGGGAGAGUGACCGACGGAGACCGACCCAAAAGGUCUAGUCGGUCACUCUCAGCGAUCACAACCGCAACGGGACGAGCGUUCGCGCUCGUAAAAGAAACAACAACAACAAC
10217453	Nanoluciferase 3'UTR	RT-MAP-seq-deg_Mg_pH10	Eterna Roll your own structure 2	1	103	0.060655	0.074332	0.040184	0.058308	0.046206	0.048813	GGAAAAACCAAUUGCUAUUAAAGGUUCCUUUGUUCGCUAAGUCCAACUACUAAACUGGGCGAUAUUAUGAAGGGCCUUGAGCAUCUGGAUACAGACUGUUCGCAGUCUGAAAAGAAACAACAACAACAAC
10217478	Nanoluciferase 3'UTR	RT-MAP-seq-deg_Mg_pH10	Eterna Roll your own structure 2	1	103	0.060192	0.075924	0.041876	0.062637	0.037508	0.040562	GGAAAAACCAAUUGCUAUUAAAGGUUCCUUUGUUCCCUAAGUCCAACUACUAAACUGGAGGAGGGUAUGAAGGGCCUUGAGCAUCUGGAUACAGACUCUUCGGAGUCUGAAAAGAAACAACAACAACAAC
10217485	Nanoluciferase 3'UTR	RT-MAP-seq-deg_Mg_pH10	Eterna Roll your own structure 2	1	103	0.066013	0.080305	0.040358	0.058213	0.039638	0.042206	GGAAAAACCAAUUGCUAUUAAAGGUUCCUUUGUUCGCUAAGUCCAACUACUAAACUGGGCGAUAGGAUGAAGGGCCUUGAGCAUCUGGAUACAGACAGUUCGCUGUCUGAAAAGAAACAACAACAACAAC
10217490	Nanoluciferase 3'UTR	RT-MAP-seq-deg_Mg_pH10	Eterna Roll your own structure 2	1	103	0.064345	0.079122	0.042954	0.061915	0.045161	0.048668	GGAAAAACCAAUUGCUAUUAAAGGUUCCUUUGUUCGCUAAGUCCAACUACUAAACUGGGCGAGAUUAUGAAGGGCCUUGAGCAUCUGGAUACAGAGUGUUCGCACUCUGAAAAGAAACAACAACAACAAC
10217492	Nanoluciferase 3'UTR	RT-MAP-seq-deg_Mg_pH10	Eterna Roll your own structure 2	1	103	0.058248	0.070399	0.042711	0.063806	0.037759	0.047664	GGAAAAACCAAUUGCUAUUAAAGGUUCCUUUGUUCGCUAAGUCCAACUACUAAACUGGGCGAGGUUAUGAAGGGCCUUGAGCAUCUGGAUAGAGCGGGUUCGCCCGCUCAAAAGAAACAACAACAACAAC
10217514	RYOS2 RLT-22 Control	RT-MAP-seq-deg_Mg_pH10	Eterna Roll your own structure 2	1	103	0.022499	0.040511	0.011243	0.027293	0.015136	0.022224	GGAAAGCUACCAGCCCUAUCGAGUGGUAGUCCUCGGCGGCUCGGGAGGGAGUCCCUACCGGGUUGUCGUACUAUCAUUCGGUGGGUCUGGUGGCCGUCUUCGGACGGCCAAAAGAAACAACAACAACAAC
10217516	JGH08252020	RT-MAP-seq-deg_Mg_pH10	Eterna Roll your own structure 2	1	103	0.046396	0.069093	0.039877	0.059795	0.04572	0.042901	GGAAACAUUAGCUAUAUAUAGGAAACUAUAUAUAGCAUAUAUAUAUAUAUAUAUAUACGAAAGUAUAUAUAUAUAUAUAUAUAUGCUAAUGCCGAUAUUUCGAUAUCGGAAAAGAAACAACAACAACAAC
10217632	M_Hassan_4	RT-MAP-seq-deg_Mg_pH10	Eterna Roll your own structure 2	1	103	0.049251	0.052838	0.053681	0.066911	0.076259	0.074211	GGAAAAAUAAAAAGUUAUAGUGGCGCCGCUAUAGCAAAACCCAAAAGCGGAUAUACAAAAGAAACGCAAAUAAAAAUUAACAAAUAUAAAAGGUCGUCUUCGGACGACUAAAAGAAACAACAACAACAAC
10217634	M_Hassan_5	RT-MAP-seq-deg_Mg_pH10	Eterna Roll your own structure 2	1	103	0.075926	0.068395	0.057492	0.065134	0.097687	0.081362	GGAAAAAUAAAAAGUUAUAGUGGCGCCGCUAUAGCAAAACCCAAUAGCGGAUAUACAAAAGAAACGCAAAUAAAAAUUAACAAAUAUAAAAGGUGGUCUUCGGACCACUAAAAGAAACAACAACAACAAC
10217636	M_Hassan_6	RT-MAP-seq-deg_Mg_pH10	Eterna Roll your own structure 2	1	103	0.076889	0.064534	0.067376	0.072624	0.088208	0.077346	GGAAAAAUAAAAAGUUAUAGUGGCGCGCCAUAAGCAAAACCCAUAUGGCGAUAUACAAAAGAAACGCAAAUAAAAAUUAACAAAUAUAAAAGGAGGUCUUCGGACCUCUAAAAGAAACAACAACAACAAC
10217638	M_Hassan_7	RT-MAP-seq-deg_Mg_pH10	Eterna Roll your own structure 2	1	103	0.074944	0.082418	0.057825	0.074822	0.068199	0.070805	GGAAAAAUAAAAAGUUAUAGUGGCGCGGCAUCAGCAAAACCCAGAUGCCGAUAUACAAAGAAAACGCAAGUAAAAAUUAACAAGCAUAAAAGGUGCUCUUCGGAGCACUAAAAGAAACAACAACAACAAC
10217640	M_Hassan_8	RT-MAP-seq-deg_Mg_pH10	Eterna Roll your own structure 2	1	103	0.064776	0.063751	0.05813	0.07407	0.063344	0.06459	GGAAAAAUAUAAAGUUAUAGUGGCGCGUCAUCAGCAAAACCCAGGUGGCGAUAUACAAAGAAAACGCAAGUAAAAAUUAACAAGCAUAAAAGGUGGUCUUCGGAUCACUAAAAGAAACAACAACAACAAC
10217645	Control 3 design from round 1 with score 95.3	RT-MAP-seq-deg_Mg_pH10	Eterna Roll your own structure 2	1	103	0.045389	0.065857	0.028453	0.055497	0.034064	0.058817	GGAAAGCGAAUCGACGAGAAGUCGUAGUUCGCAGAGCGGCGUACCCGGCAGCUACGUCGCCAAAGGCAACCUUGCUUCGGCAAGGUAAAAGGCCCUCCUUCGGGAGGGCAAAAGAAACAACAACAACAAC
10217647	Variation 3.1	RT-MAP-seq-deg_Mg_pH10	Eterna Roll your own structure 2	1	103	0.098463	0.111186	0.051857	0.068777	0.058339	0.060061	GGAAAGCGAAUCGACAAUAAGUCGUAGUUCGCAAAGCGGCGUAAAAAUAAAAUACGUCGCAAAAUAAAACCUUGCAUAAGCAAGGUAAAAGGCCGAGCUUCGGCUCGGCAAAAGAAACAACAACAACAAC
10217649	Variation 3.2	RT-MAP-seq-deg_Mg_pH10	Eterna Roll your own structure 2	1	103	0.089571	0.11123	0.045672	0.071533	0.050129	0.064745	GGAAAGCGAAUCGACUAUAUGUCGUAGUUCGCAAAGCGGCGUAAAUAUAAAAUACGUCGCAAUAUAAAACCUUGCAAUAGCAAGGUAAAAGGCCGACCUUCGGGUCGGCAAAAGAAACAACAACAACAAC
10217651	Variation 3.3	RT-MAP-seq-deg_Mg_pH10	Eterna Roll your own structure 2	1	103	0.096802	0.122197	0.044509	0.07154	0.048864	0.064815	GGAAAGCGAAUCGACUAUAUGUCGUAGUUCGCAAAGCGGCGUAAAUAUAAUAUACGUCGCAAUAUAUAACCUUGCUAUAGCAAGGUAAAAGGCCGACGUUCGCGUCGGCAAAAGAAACAACAACAACAAC
10217653	Variation 3.4	RT-MAP-seq-deg_Mg_pH10	Eterna Roll your own structure 2	1	103	0.103686	0.118581	0.051929	0.07073	0.058561	0.066575	GGAAAGCGAAUCGACAUUUAGUCGUAGUUCGCAAAGCGGCGUAAAUUAAAUAUACGUCGCAAUAUAUAACCUUGCUUAAGCAAGGUAAAAGGGCCUGCUUCGGCAGGCCAAAAGAAACAACAACAACAAC
10217655	Variation 3.5	RT-MAP-seq-deg_Mg_pH10	Eterna Roll your own structure 2	1	103	0.098679	0.109244	0.060967	0.078061	0.062818	0.064427	GGAAAGCGAAUCGACAUUUAGUCGUAGUUCGCAAAGCGGCGUAAAUUUAAUAUACGUCGCAAUUUAUAACCUUGCUUUAGCAAGGUAAAAAGGGCUGCUUCGGCAGCCCAAAAGAAACAACAACAACAAC
10217657	Variation 3.6	RT-MAP-seq-deg_Mg_pH10	Eterna Roll your own structure 2	1	103	0.084355	0.104758	0.049437	0.074151	0.055623	0.06917	GGAAAGCGAAUCGACAAGAAGUCGUAGUUCGCAGAGCGGCGUAAAAAGAAAAUACGUCGCAAAAGAAAACCUUGCUUUAGCAAGGUAAGAAGUCCUGCUUCGGCAGGACAAAAGAAACAACAACAACAAC
10217659	Variation 3.7	RT-MAP-seq-deg_Mg_pH10	Eterna Roll your own structure 2	1	103	0.086164	0.10072	0.047978	0.06878	0.056243	0.070599	GGAAAGCGAAUCGACAGGAAGUCGUAGUUCGCAGAGCGGCGUAAAAGGAAAAUACGUCGCAAAAGGAAACCUUGCAGGAGCAAGGUAAGGAGCCAGGGUUCGCCCUGGCAAAAGAAACAACAACAACAAC
10217661	Variation 3.8	RT-MAP-seq-deg_Mg_pH10	Eterna Roll your own structure 2	1	103	0.079617	0.097801	0.047644	0.069257	0.054137	0.067262	GGAAAGCGAAUCGACAAGGAGUCGUAGUUCGCGAAGCGGCGUAAAAGGAAAAUACGUCGCAAGGAAAAACCUUGCAAGGGCAAGGUGGAAAGGGUAGGUUCGCCUACCCAAAAGAAACAACAACAACAAC
10217663	Variation 3.9	RT-MAP-seq-deg_Mg_pH10	Eterna Roll your own structure 2	1	103	0.077651	0.092368	0.047061	0.068386	0.050571	0.063711	GGAAAGCGAAUCGACAGGGAGUCGUAGUUCGCGAAGCGGCGUAAAAGGAGGAUACGUCGCAAGGAGGAACCUUGCAAGGGCAAGGUGGGAAGCGUUGGUUCGCCAACGCAAAAGAAACAACAACAACAAC
10217665	Variation 3.10	RT-MAP-seq-deg_Mg_pH10	Eterna Roll your own structure 2	1	103	0.058013	0.075044	0.038357	0.061717	0.041312	0.059383	GGAAAGCGAAUCGACGGGAAGUCGUAGUUCGCGGAGCGGCGUAGGAGGAGGAUACGUCGCAGGGAAGGACCUUGCGGGAGCAAGGUAGGGAGCACUGGUUCGCCAGUGCAAAAGAAACAACAACAACAAC
10217669	Variation 3.11	RT-MAP-seq-deg_Mg_pH10	Eterna Roll your own structure 2	1	103	0.070327	0.086314	0.042826	0.063506	0.050211	0.060903	GGAAAGCGAAUCGACAACAAGUCGUAGUUCGCACAGCGGCGUAAAAACAAAAUACGUCGCAAAACAAAACCUUGCAACAGCAAGGUAACAAGCCGGGGUUCGCCCCGGCAAAAGAAACAACAACAACAAC
10217676	Variation 3.12	RT-MAP-seq-deg_Mg_pH10	Eterna Roll your own structure 2	1	103	0.061942	0.080728	0.03516	0.060438	0.040058	0.052128	GGAAAGCGAAUCGACCACAAGUCGUAGUUCGCACAGCGGCGUAAAAACACAAUACGUCGCAACACAAAACCUUGCCACAGCAAGGUAACAACCGACGGUUCGCCGUCGGAAAAGAAACAACAACAACAAC
10217681	Variation 3.13	RT-MAP-seq-deg_Mg_pH10	Eterna Roll your own structure 2	1	103	0.064659	0.080422	0.036631	0.058487	0.040982	0.052144	GGAAAGCGAAUCGACCACCAGUCGUAGUUCGCACAGCGGCGUAACAACACAAUACGUCGCAACACACAACCUUGCCACAGCAAGGUCACAAGUCGUGCUUCGGCACGACAAAAGAAACAACAACAACAAC
10217690	Variation 3.14	RT-MAP-seq-deg_Mg_pH10	Eterna Roll your own structure 2	1	103	0.066392	0.074009	0.037658	0.052344	0.039761	0.047218	GGAAAGCGAAUCGACAACCCGUCGUAGUUCGCACAGCGGCGUAACACCACAAUACGUCGCACCACACAACCUUGCCACAGCAAGGUCACACGUCGUCCUUCGGGACGACAAAAGAAACAACAACAACAAC
10217696	Variation 3.15	RT-MAP-seq-deg_Mg_pH10	Eterna Roll your own structure 2	1	103	0.054448	0.062178	0.029989	0.043982	0.033012	0.044666	GGAAAGCGAAUCGACCACCCGUCGUAGUUCGCACAGCGGCGUACCACACCCAUACGUCGCACCACCCAACCUUGCCACCGCAAGGUCACAAGUCCUCCUUCGGGAGGACAAAAGAAACAACAACAACAAC
10217704	Variation 3.16	RT-MAP-seq-deg_Mg_pH10	Eterna Roll your own structure 2	1	103	0.067768	0.081983	0.035971	0.054553	0.041422	0.053456	GGAAAGCGAAUCGACCAUCCGUCGUAGUUCGCACAGCGGCGUACCACAUCCAUACGUCGCACCACCUAACCUUGCCAUCGCAAGGUCAUAAGGGGACGUUCGCGUCCCCAAAAGAAACAACAACAACAAC
10217712	Variation 3.17	RT-MAP-seq-deg_Mg_pH10	Eterna Roll your own structure 2	1	103	0.073573	0.095499	0.038193	0.062179	0.045686	0.059823	GGAAAGCGAAUCGACCAUCUGUCGUAGUUCGCACAGCGGCGUACUACAUCCAUACGUCGCACCAUCUAACCUUGCUAUCGCAAGGUCAUUAGGACUCCUUCGGGAGUCCAAAAGAAACAACAACAACAAC
10217717	Variation 3.18	RT-MAP-seq-deg_Mg_pH10	Eterna Roll your own structure 2	1	103	0.084828	0.11197	0.039988	0.067506	0.047955	0.066913	GGAAAGCGAAUCGACUAUCUGUCGUAGUUCGCACAGCGGCGUACUACAUCUAUACGUCGCACUAUCUUACCUUGCUUUCGCAAGGUCAUUAGACCUCCUUCGGGAGGUCAAAAGAAACAACAACAACAAC
10217725	Variation 3.19	RT-MAP-seq-deg_Mg_pH10	Eterna Roll your own structure 2	1	103	0.081526	0.107778	0.041739	0.068366	0.051885	0.069329	GGAAAGCGAAUCGACUAUGUGUCGUAGUUCGCAGAGCGGCGUAGUAGAUGUAUACGUCGCAGUAUGAAACCUUGCUUUGGCAAGGUGAUUAGACCUCUUUCGAGAGGUCAAAAGAAACAACAACAACAAC
10217727	Variation 3.20	RT-MAP-seq-deg_Mg_pH10	Eterna Roll your own structure 2	1	103	0.07442	0.095521	0.042925	0.066778	0.048526	0.061959	GGAAAGCGAAUCGACUGUGUGUCGUAGUUCGCAGAGCGGCGUAGUGGAUGUAUACGUCGCAGUAUGGAACCUUGCUGUGGCAAGGUGAUGAGACCUGUUUCGACAGGUCAAAAGAAACAACAACAACAAC
10217729	Variation 3.21	RT-MAP-seq-deg_Mg_pH10	Eterna Roll your own structure 2	1	103	0.080112	0.116419	0.03653	0.061236	0.045259	0.058425	GGAAAGCGAAUCGACUUGGUGUCGUAGUUCGCAGUGCGGCGUAGUGGUUGUGUACGUCGCUGUAAGGUACCUUGCUUGGGCAAGGUUGUGAGACCUCAUUCGUGAGGUCAAAAGAAACAACAACAACAAC
10217731	Variation 3.22	RT-MAP-seq-deg_Mg_pH10	Eterna Roll your own structure 2	1	103	0.07713	0.094466	0.045347	0.066565	0.053721	0.061994	GGAAAGCGAAUCGACACGAAGUCGUAGUUCGCACGGCGGCGUAAAAGCAAAAUACGUCGCAAAGCAAAACCUUGCACGAGCAAGGUACGAAGUCCUCAUUCGUGAGGACAAAAGAAACAACAACAACAAC
10217735	Variation 3.23	RT-MAP-seq-deg_Mg_pH10	Eterna Roll your own structure 2	1	103	0.067328	0.083233	0.041359	0.062031	0.046714	0.056369	GGAAAGCGAAUCGACACGCAGUCGUAGUUCGCACGGCGGCGUAAAAGCCAAAUACGUCGCAACGCAAAACCUUGCCCGAGCAAGGUACGACGAGCUCAUUCGUGAGCUCAAAAGAAACAACAACAACAAC
10217739	Variation 3.24	RT-MAP-seq-deg_Mg_pH10	Eterna Roll your own structure 2	1	103	0.049833	0.065812	0.033232	0.054057	0.041089	0.050146	GGAAAGCGAAUCGACGCGCAGUCGUAGUUCGCACGGCGGCGUAAAGGCCAAAUACGUCGCAGCGCAAAACCUUGCCCGAGCAAGGUCGGACCACGUCAUUCGUGACGUGAAAAGAAACAACAACAACAAC
10217744	Variation 3.25	RT-MAP-seq-deg_Mg_pH10	Eterna Roll your own structure 2	1	103	0.030699	0.047724	0.025851	0.047541	0.02515	0.033575	GGAAAGCGAAUCGACGCCCGGUCGUAGUUCGCACGGCGGCGUAAAGGCCAGAUACGUCGCAGCGCAGAACCUUGCCCGGGCAAGGUGGGACCAGGUCAUUCGUGACCUGAAAAGAAACAACAACAACAAC
10217746	Variation 3.26	RT-MAP-seq-deg_Mg_pH10	Eterna Roll your own structure 2	1	103	0.059183	0.075518	0.035463	0.056559	0.035468	0.043668	GGAAAGCGAAUCGACGCUCGGUCGUAGUUCGCAUGGCGGCGUAACGGCCUCAUACGUCGCAGCUCAGAACCUUGCCCUCGCAAGGUGGUACCAGCUCAUUCGUGAGCUGAAAAGAAACAACAACAACAAC
10217754	RYOS r2 design 42	RT-MAP-seq-deg_Mg_pH10	Eterna Roll your own structure 2	1	103	0.063981	0.07893	0.031288	0.048465	0.028824	0.034418	GGAAAAGUGUUCCUCGGAUAACGCAUAGCUUCUAUGCGUUAUCGUCACCUGGUGACCGAGCUACUAACUUGCUGGAACAGCGUUAGUAGGCGCUUAGGUUCGCCUAAGCAAAAGAAACAACAACAACAAC
10217757	RYOS r2 design 43	RT-MAP-seq-deg_Mg_pH10	Eterna Roll your own structure 2	1	103	0.067382	0.081369	0.043092	0.061429	0.037898	0.042652	GGAAAGCUCCAUUGCAUAGGACUACGCUGGGUGUAGCUAUGAUACUAAGUAACUUAGCUACUGAAGAUGCUUCGGUAGACAAUGAAGAGCACUAGUAGUUCGCUACUAGAAAAGAAACAACAACAACAAC
10217759	RYOS r2 design 44	RT-MAP-seq-deg_Mg_pH10	Eterna Roll your own structure 2	1	103	0.068333	0.032216	0.049823	0.020229	0.053212	0.020229	GGAAAGUACUUCAAUUCAAAUCGGAAGAUUUGAAUUGAAGUACUAUGAAUCAAGUAAGAUCUAUGUGUCCAUAGAUCUUACGGAUUCAUAGGGGCGGGUUCGCCCGCCCAAAAGAAACAACAACAACAAC
10217761	RYOS r2 design 45	RT-MAP-seq-deg_Mg_pH10	Eterna Roll your own structure 2	1	103	0.049291	0.058684	0.038025	0.050232	0.038404	0.037648	GGAAAGCUAUCAAUUGAAAGAAUCAUUAUGAUGGCGCUGAUUGCAGCAUUAGUCAUCAUAAUGAUUCGCAAUUGAUAGGAGAGGGACUCUCCUGGCAGUUCGCUGUCAGAAAAGAAACAACAACAACAAC
10217763	RYOS r2 design 46	RT-MAP-seq-deg_Mg_pH10	Eterna Roll your own structure 2	1	103	0.031199	0.045049	0.021613	0.039296	0.025675	0.034486	GGAAACCGAGAUGCACACUAAUGUACUUACAACAUGUGAUACGCAAGUAUCGCAUGGUGUUACACCUGUAACACGUAAGUACAUUAGGUGCCAAGUAGUUCGCUACUUGAAAAGAAACAACAACAACAAC
10217768	RYOS r2 design 47	RT-MAP-seq-deg_Mg_pH10	Eterna Roll your own structure 2	1	103	0.059958	0.073017	0.039588	0.056155	0.045639	0.043693	GGAAAACAUCUCAAACGAGAUGCAGUCAUAUGAGAGAGAAGAGCGAACAUACAAUCACUCAGAAGCUGAGGAUUGUAUGCGCCUUCGACUGGAUUGGCUUCGGUCAAUCAAAAGAAACAACAACAACAAC
10217776	RYOS r2 design 48	RT-MAP-seq-deg_Mg_pH10	Eterna Roll your own structure 2	1	103	0.066352	0.080786	0.034278	0.051203	0.031416	0.036746	GGAAACAUUGAUCAUCGUAUCGAUCUAUCGGACGAUUGGCGCAAUCAGUCCGAUUGUUGGACCCAACAAUCGAUAGAUCAGAUGAUCAAUGGAUUGUCUUCGGGCAAUCAAAAGAAACAACAACAACAAC
10217778	RYOS r2 design 49	RT-MAP-seq-deg_Mg_pH10	Eterna Roll your own structure 2	1	103	0.091876	0.101861	0.041261	0.05709	0.046888	0.048613	GGAAAUUGUCUUAGGUGCGUAAGAACAUCUUGAGAUGUUCUUACUAACCCUACCGGAUGCCGUGUAGGUGGCACUAAUUAUACUAAGACAACUACUAGUUCGCUAGUAGAAAAGAAACAACAACAACAAC
10217783	RYOS r2 design 50	RT-MAP-seq-deg_Mg_pH10	Eterna Roll your own structure 2	1	103	0.050229	0.066989	0.033457	0.053059	0.033147	0.038518	GGAAAGCCCUCUCAACUCUACGCUAUUUCGCCGACGAUAUAGAUGCUAAGUAGAGGGAGAGUGGCGAUAGUUAUGCUCGCAUAACUAUCUAGUGUAUCUUCGGAUACACAAAAGAAACAACAACAACAAC
10217788	RYOS r2 design 51	RT-MAP-seq-deg_Mg_pH10	Eterna Roll your own structure 2	1	103	0.076267	0.087928	0.046384	0.061582	0.049773	0.051933	GGAAAAAGUACACAGAAUCUUAUGAUUCACGGCGGGCGUGUACGGUACCUGCUAUCACUUUGUACUGUGAUCAGUACUGCAGUGUACCAAACAUGUUGUUCGCAACAUGAAAAGAAACAACAACAACAAC
10217793	RYOS r2 design 52	RT-MAP-seq-deg_Mg_pH10	Eterna Roll your own structure 2	1	103	0.046425	0.065597	0.02378	0.041781	0.028506	0.03364	GGAAAGUCAUGUGUCAUGUCUACUGGACCAGUAGCAUGACCAUGACGAAUGUAUCGUUCUAAUACGGCUGUAUUAGAACGAGAUACAUUCGCGCAAUGUUCGCAUUGUGAAAAGAAACAACAACAACAAC
10217795	RYOS r2 design 53	RT-MAP-seq-deg_Mg_pH10	Eterna Roll your own structure 2	1	103	0.04873	0.060909	0.031467	0.048165	0.03568	0.042459	GGAAAGCACGCGUUAGUCGAGAGGGAGCGCCUGGUGGCUAUAAGCUCAACUCUCGAUAGAUUCGUGAGAAUCUAUCGGCUAACUUGCGGCAGAGUGUCUUCGGACGCUCAAAAGAAACAACAACAACAAC
10217797	RYOS r2 design 54	RT-MAP-seq-deg_Mg_pH10	Eterna Roll your own structure 2	1	103	0.062323	0.075486	0.034338	0.050873	0.035726	0.040676	GGAAAGAUCUGUAGGUCAUGCACGAAGUGCAUGCUACGGAUCCAUUGCUAACGUUGAGUCGGGAGACUCGCAGUGAUCUGCGUUAGCAAUGCUGGACGUUCGCGUCCAGAAAAGAAACAACAACAACAAC
10217799	RYOS r2 design 55	RT-MAP-seq-deg_Mg_pH10	Eterna Roll your own structure 2	1	103	0.052187	0.066654	0.024528	0.0408	0.026912	0.031978	GGAAACACUGUGAUCAGUGCACGGUAUAACUGUCAACGGACGGGUCAGUUCCUGACAACGCCGGACAGUUAUACUGUGGCUGCAAAGCAGCCGGAUUCUUCGGAAUCUGAAAAGAAACAACAACAACAAC
10217801	RYOS r2 design 56	RT-MAP-seq-deg_Mg_pH10	Eterna Roll your own structure 2	1	103	0.060208	0.068861	0.029121	0.042012	0.032559	0.038281	GGAAAGUCACGAGAGAAGAUCUAAGGCGGAUAUGUUGCAUAUCUGAACUUAGAUCUUCGCAUACGUCAUCGUUGAUGGCAGUAUGCGUGACCACUGUGUUCGCACGGUGAAAAGAAACAACAACAACAAC
10217803	RYOS r2 design 57	RT-MAP-seq-deg_Mg_pH10	Eterna Roll your own structure 2	1	103	0.07674	0.098709	0.036483	0.060695	0.055519	0.065431	GGAAACAAGACUAGUGUCUUGACAGAUGUUGUCGGGUCUGACGGAUUGAUGUAGUCAUCAAUCAUAAGUCAGCCGUGAGAAUCAACAUCUGCAUGUAGUUCGCUACAUGAAAAGAAACAACAACAACAAC
10217805	RYOS r2 design 58	RT-MAP-seq-deg_Mg_pH10	Eterna Roll your own structure 2	1	103	0.048055	0.079187	0.025005	0.04169	0.036282	0.037006	GGAAAACUAGUGCUACAAUACUAUGUGGCAUCAAAGGAUGUCACUAUCGUCUACUAUGUUGCAUAGUAGUCGUUGUAUUGUAGACACUAGACGGCAAGUUCGCUUGUCGAAAAGAAACAACAACAACAAC
10217807	Ribosome 16S fragment #581-666 #control	RT-MAP-seq-deg_Mg_pH10	Eterna Roll your own structure 2	1	103	0.046499	0.066881	0.028108	0.047804	0.028146	0.03837	GGAAAGCAGGCGGUUUGUUAAGUCAGAUGUGAAAUCCCUGGGCUCAACCUAGGAACUGCAUCUGAUACUGGCAAGCUUGAGUCUCGUAGAGCCACGAGUUCGCUCGUGGAAAAGAAACAACAACAACAAC
10217809	RYOS r2 design 59	RT-MAP-seq-deg_Mg_pH10	Eterna Roll your own structure 2	1	103	0.056531	0.076356	0.031353	0.053448	0.044734	0.046953	GGAAAGCUGUAGAUGUAGUCAUCUACGGCACAGAUGACGGUCAUCCGAGUAAUCAUAUGUAUUCGCAGAAUACAUAUGAUUACACAUCUGAGAUGUGAUUCGUCGCAUCAAAAGAAACAACAACAACAAC
10217811	Ribosome 16S fragment #581-666 #C631U	RT-MAP-seq-deg_Mg_pH10	Eterna Roll your own structure 2	1	103	0.040228	0.062147	0.024138	0.045388	0.025744	0.034822	GGAAAGCAGGCGGUUUGUUAAGUCAGAUGUGAAAUCCCUGGGCUCAACCUAGGAAUUGCAUCUGAUACUGGCAAGCUUGAGUCUCGUAGAGCCACUAGUUCGCUAGUGGAAAAGAAACAACAACAACAAC
10217813	Ribosome 16S fragment #581-666 #U632A	RT-MAP-seq-deg_Mg_pH10	Eterna Roll your own structure 2	1	103	0.044481	0.064483	0.028101	0.048468	0.028072	0.036606	GGAAAGCAGGCGGUUUGUUAAGUCAGAUGUGAAAUCCCUGGGCUCAACCUAGGAACUGCAUCUGAUACUGGCAAGCUUGAGUCUCGUAGAGCCUCGAGUUCGCUCGAGGAAAAGAAACAACAACAACAAC
10217815	Ribosome 16S fragment #581-666 #U632A	RT-MAP-seq-deg_Mg_pH10	Eterna Roll your own structure 2	1	103	0.041357	0.061372	0.02817	0.048223	0.028951	0.038576	GGAAAGCAGGCGGUUUGUUAAGUCAGAUGUGAAAUCCCUGGGCUCAACCUAGGAACAGCAUCUGAUACUGGCAAGCUUGAGUCUCGUAGAGCCUCUAGUUCGCUAGAGGAAAAGAAACAACAACAACAAC
10217817	RYOS r2 design 60	RT-MAP-seq-deg_Mg_pH10	Eterna Roll your own structure 2	1	103	0.0519	0.074534	0.031593	0.055534	0.037563	0.044766	GGAAAGUGUCGUAAGGCUGGCGAUAGCGGUAGAUUUGGAGCGCAGCCUGUGCUGAAGCUCACAUAUCUACACGCGUCUUACAGACACAGAAGUACAUCUUCGGAUGUACAAAAGAAACAACAACAACAAC
10217819	Ribosome 16S fragment #581-666 #U632G	RT-MAP-seq-deg_Mg_pH10	Eterna Roll your own structure 2	1	103	0.045626	0.065074	0.030473	0.049124	0.030338	0.040247	GGAAAGCAGGCGGUUUGUUAAGUCAGAUGUGAAAUCCCUGGGCUCAACCUAGGAACGGCAUCUGAUACUGGCAAGCUUGAGUCUCGUAGAGCCUGUAGUUCGCUACAGGAAAAGAAACAACAACAACAAC
10217841	Ribosome 16S fragment #802-887 #control	RT-MAP-seq-deg_Mg_pH10	Eterna Roll your own structure 2	1	103	0.055812	0.069158	0.035476	0.053011	0.034166	0.041556	GGAAAAGUCCACGCCGUAAACGAUGUCGACUUGGAGGUUGUGCCCUUGAGGCGUGGCUUCCGGAGCUAACGCGUUAAGUCGACCGCCUGGGACUGUAGUUCGCUACAGUAAAAGAAACAACAACAACAAC
10217845	Ribosome 16S fragment #802-887 #C811U	RT-MAP-seq-deg_Mg_pH10	Eterna Roll your own structure 2	1	103	0.054222	0.067131	0.034262	0.051305	0.032479	0.039489	GGAAAAGUCCACGCUGUAAACGAUGUCGACUUGGAGGUUGUGCCCUUGAGGCGUGGCUUCCGGAGCUAACGCGUUAAGUCGACCGCCUGGGACAGUAGUUCGCUACUGUAAAAGAAACAACAACAACAAC
10217850	JTJJ08252020	RT-MAP-seq-deg_Mg_pH10	Eterna Roll your own structure 2	1	103	0.05311	0.060646	0.044298	0.05955	0.040269	0.036465	GGAAAAGAUAGGAUAAUAGCAAUAAUAGAAAACUAUUAUUGCAUCACUUAUAUAAUGAAACAUUAUAUAAGGAUGCUAUAUAUCACUAUCAGACACAAUUCGUUGUGUCAAAAGAAACAACAACAACAAC
10217867	A new roll 2	RT-MAP-seq-deg_Mg_pH10	Eterna Roll your own structure 2	1	103	0.069515	0.072065	0.046139	0.050046	0.053784	0.064021	GGAAACCGCUCCUGAUACCGAGGUGGACUAAGAUAAACGCCGAAGCCUCGAAACAAGUCAGUAGAGGAUGGUAUCGGAAGAGUGGAUGCUACAUUGUGUUCGCGCAGUGAAAAGAAACAACAACAACAAC
10217870	multiloop 10c	RT-MAP-seq-deg_Mg_pH10	Eterna Roll your own structure 2	1	103	0.046217	0.057097	0.038669	0.055292	0.041924	0.052034	GGAAAGUUCAGGGAUGAGAAUCCGAGGAUGAGAAUCCUGGCUAGAGAUAGCGACCAUGAGAAUGGUGUCGGUAGAGAUAUCGAGUGAACGAGGAUUGAUUCGUCAGUUCAAAAGAAACAACAACAACAAC
10217872	multiloop 10d	RT-MAP-seq-deg_Mg_pH10	Eterna Roll your own structure 2	1	103	0.05873	0.072101	0.044515	0.061521	0.044909	0.050304	GGAAAGUUCAUGGAUGAGAAUCCUAGGAUGAGAAUCCUUGCUAGAGAUAGCUACCAUGAGAAUGGUUUCGGUAGAGAUAUCGAUUGAACGAGGUUUGAUUCGUCAGAUCAAAAGAAACAACAACAACAAC
10217874	A new roll 2	RT-MAP-seq-deg_Mg_pH10	Eterna Roll your own structure 2	1	103	0.033041	0.038099	0.022755	0.028216	0.024519	0.032298	GGAAACACAUCUAGGUCGGAUCGACGAAGAACUCGCUGGACAACGAAAAAGUUGAAACGGAAGGGACUUUGAAGAUUCAGAUCUGGAUGUGGUACUUCUUCGGAGGUGCAAAAGAAACAACAACAACAAC
10217982	R2 roll 20	RT-MAP-seq-deg_Mg_pH10	Eterna Roll your own structure 2	1	103	0.034802	0.057873	0.022864	0.048947	0.027227	0.031098	GGAAAACGCUUGGUAGGUUUUCGUCAAUCGGAGACCUCUCGAAUUGAGUAGCACACCCAUGGUGUGCUAUUCAAUUCGGGCAAUCAAGUGUCUAGAUCUUCGGAUCUAGAAAAGAAACAACAACAACAAC
10217986	R2 roll 24	RT-MAP-seq-deg_Mg_pH10	Eterna Roll your own structure 2	1	103	0.047521	0.073996	0.024066	0.050121	0.030287	0.033523	GGAAAACGCUUGGUAGGUUUUCGUCAAUCGGAGACCUCUCGAAUUGAGUAGCACACCCAUGGUGUGCUAUUCAAUUCGGGUUAUCAAGUGUCUAGAUAUUCGUAUCUAGAAAAGAAACAACAACAACAAC
10218002	R2 roll 26	RT-MAP-seq-deg_Mg_pH10	Eterna Roll your own structure 2	1	103	0.039667	0.063677	0.021558	0.046531	0.024932	0.030385	GGAAAACGCUUGGUAGGUUUUCGUCAAUCGGAGACCGCUCGAAUUGAGUAGCACACCCAUGGUGUGCUAUUCAAUUCGGGCUAUCAAGUGUCGAGAUAUUCGUAUCUCGAAAAGAAACAACAACAACAAC
10218036	R2 roll 27	RT-MAP-seq-deg_Mg_pH10	Eterna Roll your own structure 2	1	103	0.058103	0.080603	0.026692	0.048101	0.030997	0.032599	GGAAAACGUUCGAACAUGGAACUGGAGACCCAUGGUUUCCGUUCCAUUUAUUGAGUAGCACACCAUGUGUGCUAUUCAAUCGUUUGAAUGUUAGAUCAUUCGUGAUCUAAAAAGAAACAACAACAACAAC
10218051	R2 roll 28	RT-MAP-seq-deg_Mg_pH10	Eterna Roll your own structure 2	1	103	0.054078	0.077593	0.024226	0.04624	0.031842	0.039716	GGAAAGUGUUCGAACUGGUUUUUGUUUGGGCAUCCUGGACAAGACCAGCAAGUGCGCGUUUCCCAUGGAAGCGGGUGCUUCGUUUGAAUACCAGAUCAUUCGUGAUCUGAAAAGAAACAACAACAACAAC
10218057	Yellowstone 1	RT-MAP-seq-deg_Mg_pH10	Eterna Roll your own structure 2	1	103	0.050196	0.063376	0.035689	0.054128	0.035859	0.043962	GGAAAACCGUCCCACGACCGUUUAGUCGCGGACCCUUUCUUUCGGAAAAAGAAUGGAGAGACCAUUGCCAGAAACAAGCCAUGGUCGACGGCCAUGAGUUCGCUCAUGGAAAAGAAACAACAACAACAAC
10218120	Ribosome 16S fragment #1233-1318 #control	RT-MAP-seq-deg_Mg_pH10	Eterna Roll your own structure 2	1	103	0.056189	0.069201	0.035953	0.046545	0.045936	0.049446	GGAAAGCUACAAUGGCGCAUACAAAGAGAAGCGACCUCGCGAGAGCAAGCGGACCUCAUAAAGUGCGUCGUAGUCCGGAUUGGAGUCUGCAGCUGUAGUUCGCUACAGCAAAAGAAACAACAACAACAAC
10218123	Ribosome 16S fragment #1233-1318 #A1256C	RT-MAP-seq-deg_Mg_pH10	Eterna Roll your own structure 2	1	103	0.054044	0.067668	0.037253	0.048722	0.048398	0.053819	GGAAAGCUACAAUGGCGCAUACAAAGAGCAGCGACCUCGCGAGAGCAAGCGGACCUCAUAAAGUGCGUCGUAGUCCGGAUUGGAGUCUGCAGCUGAUGUUCGCAUCAGCAAAAGAAACAACAACAACAAC
10218125	Ribosome 16S fragment #1233-1318 #A1256U	RT-MAP-seq-deg_Mg_pH10	Eterna Roll your own structure 2	1	103	0.052556	0.064611	0.037165	0.04749	0.043522	0.047928	GGAAAGCUACAAUGGCGCAUACAAAGAGUAGCGACCUCGCGAGAGCAAGCGGACCUCAUAAAGUGCGUCGUAGUCCGGAUUGGAGUCUGCAGCAGAUCUUCGGAUCUGCAAAAGAAACAACAACAACAAC
10218127	Ribosome 16S fragment #1233-1318 #A1257U	RT-MAP-seq-deg_Mg_pH10	Eterna Roll your own structure 2	1	103	0.052761	0.067948	0.036353	0.049969	0.042503	0.048724	GGAAAGCUACAAUGGCGCAUACAAAGAGAUGCGACCUCGCGAGAGCAAGCGGACCUCAUAAAGUGCGUCGUAGUCCGGAUUGGAGUCUGCAGCUGAACUUCGGUUCAGCAAAAGAAACAACAACAACAAC
10218129	Ribosome 16S fragment #1233-1318 #A1257G	RT-MAP-seq-deg_Mg_pH10	Eterna Roll your own structure 2	1	103	0.060897	0.073723	0.041723	0.050998	0.052539	0.059031	GGAAAGCUACAAUGGCGCAUACAAAGAGAGGCGACCUCGCGAGAGCAAGCGGACCUCAUAAAGUGCGUCGUAGUCCGGAUUGGAGUCUGCAGCAGUUCUUCGGAACUGCAAAAGAAACAACAACAACAAC
10218146	Ribosome 16S fragment #1233-1318 #G1260A	RT-MAP-seq-deg_Mg_pH10	Eterna Roll your own structure 2	1	103	0.053751	0.068443	0.037348	0.049312	0.043514	0.049958	GGAAAGCUACAAUGGCGCAUACAAAGAGAAGCAACCUCGCGAGAGCAAGCGGACCUCAUAAAGUGCGUCGUAGUCCGGAUUGGAGUCUGCAGCUCAACUUCGGUUGAGCAAAAGAAACAACAACAACAAC
10218148	Ribosome 16S fragment #1233-1318 #G1260U	RT-MAP-seq-deg_Mg_pH10	Eterna Roll your own structure 2	1	103	0.05373	0.066425	0.04163	0.056255	0.043707	0.051844	GGAAAGCUACAAUGGCGCAUACAAAGAGAAGCUACCUCGCGAGAGCAAGCGGACCUCAUAAAGUGCGUCGUAGUCCGGAUUGGAGUCUGCAGCUCAUCUUCGGAUGAGCAAAAGAAACAACAACAACAAC
10218150	Ribosome 16S fragment #1233-1318 #G1260C	RT-MAP-seq-deg_Mg_pH10	Eterna Roll your own structure 2	1	103	0.058211	0.071531	0.041466	0.055328	0.042911	0.048311	GGAAAGCUACAAUGGCGCAUACAAAGAGAAGCCACCUCGCGAGAGCAAGCGGACCUCAUAAAGUGCGUCGUAGUCCGGAUUGGAGUCUGCAGCACUUGUUCGCAAGUGCAAAAGAAACAACAACAACAAC
10218167	Ribosome 16S fragment #1233-1318 #C1262G	RT-MAP-seq-deg_Mg_pH10	Eterna Roll your own structure 2	1	103	0.050641	0.068061	0.036286	0.05179	0.038769	0.042042	GGAAAGCUACAAUGGCGCAUACAAAGAGAAGCGAGCUCGCGAGAGCAAGCGGACCUCAUAAAGUGCGUCGUAGUCCGGAUUGGAGUCUGCAGGACUUGUUCGCAAGUCCAAAAGAAACAACAACAACAAC
10218169	Ribosome 16S fragment #1233-1318 #C1262A	RT-MAP-seq-deg_Mg_pH10	Eterna Roll your own structure 2	1	103	0.053052	0.068075	0.038266	0.052057	0.042953	0.046182	GGAAAGCUACAAUGGCGCAUACAAAGAGAAGCGAACUCGCGAGAGCAAGCGGACCUCAUAAAGUGCGUCGUAGUCCGGAUUGGAGUCUGCAGGACUAGUUCGCUAGUCCAAAAGAAACAACAACAACAAC
10218171	Ribosome 16S fragment #1233-1318 #C1273G	RT-MAP-seq-deg_Mg_pH10	Eterna Roll your own structure 2	1	103	0.052204	0.06921	0.034538	0.047886	0.039599	0.043507	GGAAAGCUACAAUGGCGCAUACAAAGAGAAGCGACCUCGCGAGAGGAAGCGGACCUCAUAAAGUGCGUCGUAGUCCGGAUUGGAGUCUGCAGCUCAAGUUCGCUUGAGCAAAAGAAACAACAACAACAAC
10218173	Ribosome 16S fragment #1233-1318 #C1273U	RT-MAP-seq-deg_Mg_pH10	Eterna Roll your own structure 2	1	103	0.053186	0.065239	0.038243	0.049864	0.044593	0.047833	GGAAAGCUACAAUGGCGCAUACAAAGAGAAGCGACCUCGCGAGAGUAAGCGGACCUCAUAAAGUGCGUCGUAGUCCGGAUUGGAGUCUGCAGCAGUUGUUCGCAACUGCAAAAGAAACAACAACAACAAC
10218178	Ribosome 16S fragment #1233-1318 #A1274G	RT-MAP-seq-deg_Mg_pH10	Eterna Roll your own structure 2	1	103	0.056593	0.071751	0.039438	0.053122	0.042097	0.048857	GGAAAGCUACAAUGGCGCAUACAAAGAGAAGCGACCUCGCGAGAGCGAGCGGACCUCAUAAAGUGCGUCGUAGUCCGGAUUGGAGUCUGCAGGUCAUCUUCGGAUGACCAAAAGAAACAACAACAACAAC
10218186	Ribosome 16S fragment #1233-1318 #A1275U	RT-MAP-seq-deg_Mg_pH10	Eterna Roll your own structure 2	1	103	0.058976	0.069866	0.041554	0.052365	0.045722	0.049362	GGAAAGCUACAAUGGCGCAUACAAAGAGAAGCGACCUCGCGAGAGCAUGCGGACCUCAUAAAGUGCGUCGUAGUCCGGAUUGGAGUCUGCAGCUGUUGUUCGCAACAGCAAAAGAAACAACAACAACAAC
10218197	Ribosome 16S fragment #1233-1318 #G1278A	RT-MAP-seq-deg_Mg_pH10	Eterna Roll your own structure 2	1	103	0.053699	0.065656	0.037066	0.047341	0.045641	0.049767	GGAAAGCUACAAUGGCGCAUACAAAGAGAAGCGACCUCGCGAGAGCAAGCAGACCUCAUAAAGUGCGUCGUAGUCCGGAUUGGAGUCUGCACGACAUGUUCGCAUGUCGAAAAGAAACAACAACAACAAC
10218199	Ribosome 16S fragment #1233-1318 #G1278U	RT-MAP-seq-deg_Mg_pH10	Eterna Roll your own structure 2	1	103	0.053786	0.068615	0.034742	0.045411	0.045606	0.051182	GGAAAGCUACAAUGGCGCAUACAAAGAGAAGCGACCUCGCGAGAGCAAGCUGACCUCAUAAAGUGCGUCGUAGUCCGGAUUGGAGUCUGCACGUCAUGUUCGCAUGACGAAAAGAAACAACAACAACAAC
10218201	Ribosome 16S fragment #1233-1318 #G1278C	RT-MAP-seq-deg_Mg_pH10	Eterna Roll your own structure 2	1	103	0.055	0.068156	0.036554	0.049212	0.041084	0.047037	GGAAAGCUACAAUGGCGCAUACAAAGAGAAGCGACCUCGCGAGAGCAAGCCGACCUCAUAAAGUGCGUCGUAGUCCGGAUUGGAGUCUGCACGACUAGUUCGCUAGUCGAAAAGAAACAACAACAACAAC
10218203	Ribosome 16S fragment #1233-1318 #1260A #A1275U	RT-MAP-seq-deg_Mg_pH10	Eterna Roll your own structure 2	1	103	0.052832	0.070343	0.03759	0.052495	0.039253	0.043536	GGAAAGCUACAAUGGCGCAUACAAAGAGAAGCGAACUCGCGAGAGUAAGCGGACCUCAUAAAGUGCGUCGUAGUCCGGAUUGGAGUCUGCAGGACUUCUUCGGAAGUCCAAAAGAAACAACAACAACAAC
10218208	Ribosome 16S fragment #1233-1318 #1260A #A1275U	RT-MAP-seq-deg_Mg_pH10	Eterna Roll your own structure 2	1	103	0.054464	0.069023	0.040514	0.054214	0.045007	0.050073	GGAAAGCUACAAUGGCGCAUACAAAGAGAAGCAACCUCGCGAGAGCAUGCGGACCUCAUAAAGUGCGUCGUAGUCCGGAUUGGAGUCUGCAGCACAAGUUCGCUUGUGCAAAAGAAACAACAACAACAAC
10218210	Ribosome 16S fragment #1233-1318 #C1266A #C1273U	RT-MAP-seq-deg_Mg_pH10	Eterna Roll your own structure 2	1	103	0.050786	0.066516	0.036225	0.051399	0.040972	0.043869	GGAAAGCUACAAUGGCGCAUACAAAGAGAAGCGAACUCGCGAGAGUAAGCGGACCUCAUAAAGUGCGUCGUAGUCCGGAUUGGAGUCUGCACCAGUACUUCGGUACUGGAAAAGAAACAACAACAACAAC
10218213	Yellowstone 2	RT-MAP-seq-deg_Mg_pH10	Eterna Roll your own structure 2	1	103	0.059692	0.060529	0.044043	0.053227	0.048978	0.049597	GGAAACUAAAGAAGCCGUCGCCUACGCCCGAGGUGGUGCUCUGUCCUGCUACAAACUCAGUCGCUCUUGUCCUCCGUGGGCAGCGUAUAUCGCAGGUCUUCGGACCUGCAAAAGAAACAACAACAACAAC
10218215	Yellowstone 2	RT-MAP-seq-deg_Mg_pH10	Eterna Roll your own structure 2	1	103	0.057229	0.05849	0.043683	0.054051	0.048316	0.049349	GGAAACUAAAGAAGCCGUCGCCUACGCCCGAGGUGGUGCUCUGUCCUGCUACAAACUCAGUCGCUCUUGUCCUCCGUGGGCAGCGUAUAUCGGAGGUCUUCGGACCUCCAAAAGAAACAACAACAACAAC
10218337	Screwin around	RT-MAP-seq-deg_Mg_pH10	Eterna Roll your own structure 2	1	103	0.097653	0.095241	0.071647	0.088818	0.068692	0.063025	GGAAAUAAUAAAUAUUUUUAAAUUUUGGCGGUGGGCUAAUUUUUUUUUUUAAUAUAUAUUUUAAAUUAAUUAGCCGCCCUAAUUUUUUUAAGGUCUCCUUCGGGAGACCAAAAGAAACAACAACAACAAC
10218339	One step at a time	RT-MAP-seq-deg_Mg_pH10	Eterna Roll your own structure 2	1	103	0.080981	0.095941	0.057343	0.075348	0.050497	0.054614	GGAAAUAAGGCGUAUUCCGCAAUUUUGGCGGUGGGCUAAUUUUUUGGUGUAAUAUAUAUGUUAAAUUAAUUAGCCGCCCUAAUUUUUUUAAGGCUGCGUUCGCGCAGCCAAAAGAAACAACAACAACAAC
10218341	eh	RT-MAP-seq-deg_Mg_pH10	Eterna Roll your own structure 2	1	103	0.081109	0.101136	0.064	0.081807	0.047556	0.055319	GGAAAUAAGGCGUAUUCCGCAAUUUUGGCGGUGUGGUAAGUUUUAAGUGUAAUAUAUAUGUUUAAUUAAUGAGCCGCCCUAAGUGUGUUAAGGGUGCGUUCGCGCAUCCAAAAGAAACAACAACAACAAC
10218343	its just there	RT-MAP-seq-deg_Mg_pH10	Eterna Roll your own structure 2	1	103	0.057036	0.074014	0.043075	0.060788	0.034238	0.038638	GGAAAUCCCGCGCGUACCGCAAUUUUGGCGGUGUGGUAAGUUGUAAGUGUAAUAUAUAUGUAUAACUAACGAGCCGCCAAAAGUGUGUUAAGGGCGCGUUCGCGCGUCCAAAAGAAACAACAACAACAAC
10218346	hmmm	RT-MAP-seq-deg_Mg_pH10	Eterna Roll your own structure 2	1	103	0.066505	0.085407	0.046428	0.065586	0.047189	0.052683	GGAAAUCCCGCAGGGACCGCAAUUUUGGCGGUGUGGUAAGUUGUAAGUGUAACAUCCAUGUACAACCACCAAGCACAGAAAAGUGUGUUAAGGGCGAGUUCGCUCGUCCAAAAGAAACAACAACAACAAC
10218348	yellow	RT-MAP-seq-deg_Mg_pH10	Eterna Roll your own structure 2	1	103	0.044923	0.05718	0.039839	0.05718	0.05918	0.057762	GGAAAUCCCGCAGGGACCGCAAUUUUGGCGGUGUGGUAAGAAAUAAAUAAAACAUAAAAGAAAAACCACCAAGCACAGAAAAGUGUGUUAAGGGAGAGUUCGCUCUUCCAAAAGAAACAACAACAACAAC
10218350	last 4	RT-MAP-seq-deg_Mg_pH10	Eterna Roll your own structure 2	1	103	0.057002	0.067038	0.042624	0.055819	0.052528	0.053989	GGAAAUCCCAAAGGGACGGCAAAAGCUGCCGUGUGGUAAGACAUACAAAACAAACGUUAGUCGAACCACCGACCACAGAAAAGUGUGGAAAGGGAGCGUUCGCGCUUCCAAAAGAAACAACAACAACAAC
10218352	here you go	RT-MAP-seq-deg_Mg_pH10	Eterna Roll your own structure 2	1	103	0.061339	0.062188	0.040629	0.049138	0.055861	0.058087	GGAAAUCCCAAAGUGACGGGAAAAGAAUUCGUGUGGUAAGACAUACAAAACAAACGUUAGUCGAACCACCGACCGACACCAAGUUCGGAAAGGCAGCGUUCGCGCUGCCAAAAGAAACAACAACAACAAC
10218354	hmmmm	RT-MAP-seq-deg_Mg_pH10	Eterna Roll your own structure 2	1	103	0.061582	0.07151	0.046914	0.061213	0.053618	0.054656	GGAAAAAUUAAAGUGACGGGAAGGGAAUUCGUGUAGUACGACAUACAAAACAAACGUUAGUCGAACUACCGACUGACGCCAAGUUCCCAAAGGCAGAGUUCGCUCUGCCAAAAGAAACAACAACAACAAC
10218356	empty	RT-MAP-seq-deg_Mg_pH10	Eterna Roll your own structure 2	1	103	0.064736	0.072144	0.045852	0.058384	0.056461	0.057229	GGAAAAAUUAAAGUGACGGGAAGGGAAUUCGUGGGUGACGACAUACAAAACAAACGUUAGUCGAUUUUCCGACUGACGCCAAGUUACCAAAGGCACAGUUCGCUGUGCCAAAAGAAACAACAACAACAAC
10218358	more	RT-MAP-seq-deg_Mg_pH10	Eterna Roll your own structure 2	1	103	0.063285	0.070448	0.046319	0.060908	0.04416	0.048125	GGAAAAACUAGAGUGACGGGAAGGGAAUUCGUGGGAGAAAACAUACAGCCCAAACGUGUGUCGAUUUUCCGACGAACGCCACGUUACCAAAGGCACGGUUCGCCGUGCCAAAAGAAACAACAACAACAAC
10218360	Loops	RT-MAP-seq-deg_Mg_pH10	Eterna Roll your own structure 2	1	103	0.065249	0.07247	0.053626	0.064865	0.050533	0.050092	GGAAAAACUAGGGUGACUGGAAGGGAAUUAGUGGGAGAAAACAUACAGCCCAAACGUGUGUCGAUUUUCAGACUAACGCCCAGUUACCAAAGGCAGUGUUCGCAUUGCCAAAAGAAACAACAACAACAAC
10218362	bowling?	RT-MAP-seq-deg_Mg_pH10	Eterna Roll your own structure 2	1	103	0.052104	0.067881	0.035	0.052835	0.041879	0.048692	GGAAACACUAGGGUGUUUGGAGGGUCCUUAGUGGGAGAAAACAUACAGCCCAAACGAAAGUCGAGGAUCAGCCUAACGCCCAGUGACCAAAGGCGGUGUUCGCACUGCCAAAAGAAACAACAACAACAAC
10218364	Kozak friend #3	RT-MAP-seq-deg_Mg_pH10	Eterna Roll your own structure 2	1	103	0.068405	0.075938	0.042448	0.053159	0.043158	0.045516	GGAAACUGUGGUACCAAACUGUGGUACCAAACUGUGGUACCAAACUGUGGUACCAAACUGUGGUACCAAACUGUGGUACCAAACUGUGGUCCGGGCGCUUCGGCGCCCGAAAAGAAACAACAACAACAAC
10218366	zigzaging ugs	RT-MAP-seq-deg_Mg_pH10	Eterna Roll your own structure 2	1	103	0.041897	0.051226	0.039057	0.045021	0.045995	0.050801	GGAAACACUAGUGUGUGUGUGUGUGCCUUAAAGAGAAUAAAAUAAAAACACAAACGAAAGUCGAGGUGUGUGUGUGUGUGCAGUGACCAAAGCGGGUGUUCGCACUUGCAAAAGAAACAACAACAACAAC
10218368	going nowhere	RT-MAP-seq-deg_Mg_pH10	Eterna Roll your own structure 2	1	103	0.058794	0.056779	0.043271	0.048175	0.045218	0.051648	GGAAACUCCAGUGAAAGUCUGUGUGCCUGACAGAGAGGUGGAUAUUUACACAAACUUUAGUCCAGGUACAAGGAUGAAUGGAGGGAGGAAAGCGGGUGUUCGCAUUUGCAAAAGAAACAACAACAACAAC
10218370	there	RT-MAP-seq-deg_Mg_pH10	Eterna Roll your own structure 2	1	103	0.058272	0.067244	0.041672	0.063542	0.045673	0.055027	GGAAACUCCAGUGAAAGUCUGAGAGCCCGACGGGUAGGUGGAUAUUCCUACAAACCCUUCCCUGGAAACAAAAAUGACCAGAAGAAGGAAAGACCGGGUUCGCCCGGUCAAAAGAAACAACAACAACAAC
10218391	why do the all look the same?	RT-MAP-seq-deg_Mg_pH10	Eterna Roll your own structure 2	1	103	0.065118	0.066949	0.037118	0.046286	0.040303	0.040407	GGAAACUCCAGCCAAAGGCUGAGAGCCCGACGUGGAUGUGGAUAUUCAUUCACCACACUCACGGGUAGGGAGGGUGACCCGCCGCCCGGGAGCGCGCGUUCGCGCGUGCAAAAGAAACAACAACAACAAC
10218393	Looks different enough	RT-MAP-seq-deg_Mg_pH10	Eterna Roll your own structure 2	1	103	0.061598	0.069671	0.037646	0.052093	0.038354	0.042795	GGAAACUCCAGCCAAAGGCUGAGAGCCCGAGGUGGAUGUGGAUAUUCAUUCACCACCCUCACGGGUAGGGAGGGUGACCCGCCGCCCGGGAGCGCUCGUUCGCGAGUGCAAAAGAAACAACAACAACAAC
10218395	the thing is on a stand	RT-MAP-seq-deg_Mg_pH10	Eterna Roll your own structure 2	1	103	0.079417	0.0821	0.05757	0.066447	0.052447	0.058937	GGAAACUCCAAAUAAAUUUUGAGAGCCCGGGAGGUCUGUGGAUAUUCAGAUUUUUCGGUCACGGGUAGGGAUAGUGACCCGCCGCCCGGGAGCGAUCGUUCGCGAUUGCAAAAGAAACAACAACAACAAC
10218397	me forgetful	RT-MAP-seq-deg_Mg_pH10	Eterna Roll your own structure 2	1	103	0.075553	0.08533	0.04289	0.057654	0.052077	0.053513	GGAAACCCGAAGUAAACUUUGGGAGCUGUGGAGGUCUGUGGAUAUUCAGAUUUCCCGGUGGCGGGUAGUGAUAGUUCACCGCCGCAAAAGAGCGGUCGUUCGCGACUGCAAAAGAAACAACAACAACAAC
10218399	Some Kozaks and friends	RT-MAP-seq-deg_Mg_pH10	Eterna Roll your own structure 2	1	103	0.045343	0.059922	0.03073	0.051754	0.031677	0.037845	GGAAAGACACCAUGGGACACCAUGGACCAUGGUGUCGACACCAUGGUACCAUGGUGACCAAAUGGAAACCAUGGUGUCAAAGACACCAUGGCGGGACCUUCGGGUCCCGAAAAGAAACAACAACAACAAC
10218401	look at that	RT-MAP-seq-deg_Mg_pH10	Eterna Roll your own structure 2	1	103	0.058317	0.077048	0.039408	0.058923	0.038952	0.046972	GGAAACCACAAAGUGGCUUUUGGAGCUGUGGAGGUCUGGUGAUAUGCAGAUAAAAUCGUGUCUUCUAGACCCAGUUCACAGCUGCAAAAGAGCCAUCGUUCGCGAUGGCAAAAGAAACAACAACAACAAC
10218404	flip	RT-MAP-seq-deg_Mg_pH10	Eterna Roll your own structure 2	1	103	0.074767	0.1024	0.039794	0.058197	0.038169	0.045381	GGAAACCACAAAGUGGCUUUUGGAGCUGUUGAGGUUUUUUGAUAUGCAGAUAAAAUCGUGUCUUAAAAACCCAGUUUUUAGCUGCAAAAGAGUCAUCGUUCGCGAUGACAAAAGAAACAACAACAACAAC
10218864	AMH08252020	RT-MAP-seq-deg_Mg_pH10	Eterna Roll your own structure 2	1	103	0.02595	0.049129	0.013565	0.03634	0.021421	0.028595	GGAAACAUGGUAGGAUGGUAGGAUGGUAGGAUGGUUGGUAUCGAAAGAUACACAACACAUCACUACACAUCACUACACAUCACUACACAUGGCGAUCUUUCGAGAUCGCAAAAGAAACAACAACAACAAC
10218870	REMH08252020	RT-MAP-seq-deg_Mg_pH10	Eterna Roll your own structure 2	1	103	0.059763	0.066574	0.038254	0.05163	0.037068	0.038722	GGAAAGAUAUGGACACAUAUCACAUAUAUGACACAUAUAUGAACACGCUAGAGAUUAUACACAGUAUAAUCCUAGGGUGACGACACAGUCGCCAGGCGUUCGCGCUUGGAAAAGAAACAACAACAACAAC
10218959	Moderna High1 207-290	RT-MAP-seq-deg_Mg_pH10	Eterna Roll your own structure 2	1	103	0.053232	0.064586	0.034729	0.050917	0.044236	0.04698	GGAAAUGCAAUGCUUCAGCAGGUAUCCCGACCACAUGAAGCAGCACGACUUCUUCAAGUCCGCCAUGCCCGAGGGAUACGUGCAGGAGCGACGUACGUUUCGACGUACGAAAAGAAACAACAACAACAAC
10218989	Moderna High1 208-290	RT-MAP-seq-deg_Mg_pH10	Eterna Roll your own structure 2	1	103	0.054077	0.061022	0.03436	0.044796	0.043638	0.046556	GGAAAGCAAUGCUUCAGCAGGUAUCCCGACCACAUGAAGCAGCAUGACUUCUUCAAAUCUGCCAUGCCCGAGGGAUACGUGCAGGAGCGAAGCACUGUUUCGACGGUGCAAAAGAAACAACAACAACAAC
10219077	RYOS2 RLT-24	RT-MAP-seq-deg_Mg_pH10	Eterna Roll your own structure 2	1	103	0.042955	0.054115	0.02578	0.041525	0.028308	0.027615	GGAAAGGCUACCUGUAUAGGCUCUUUCGAAAAUCCAACUUGAAGCCAUUCGAGCGGGACAUUUCGACAGAAAUCUACCAAGCGGGUAGCCAGGUAGGGUUCGCCCUACCAAAAGAAACAACAACAACAAC
10219093	Moderna High1 300-381	RT-MAP-seq-deg_Mg_pH10	Eterna Roll your own structure 2	1	103	0.048594	0.052537	0.051222	0.062823	0.051765	0.053519	GGAAAGUCUUCAAGGACGACGGGAACUACAAGACCAGGGCCGAGGUGAAGUUCGAGGGCGACACCCUGGUGAACCGGAUCGAGCUGAAGGACACUAGUUUCGACUAGUGAAAAGAAACAACAACAACAAC
10219098	High1 300-381	RT-MAP-seq-deg_Mg_pH10	Eterna Roll your own structure 2	1	103	0.050795	0.054168	0.044227	0.055666	0.047783	0.050389	GGAAAGUCUUCAAGGACGACGGGAACUACAAGACCAGAGCCGAGGUGAAGUUCGAGGGCGACACCCUGGUGAACCGGAUCGAGCUGAAGGACACUUGUUUCGACAAGUGAAAAGAAACAACAACAACAAC
10219100	High1 300-381	RT-MAP-seq-deg_Mg_pH10	Eterna Roll your own structure 2	1	103	0.055397	0.061367	0.045065	0.0597	0.046589	0.051552	GGAAAGUCUUCAAGGACGACGGGAACUACAAGACCAGAGCCGAGGUGAAGUUCGAGGGCGACACCCUCGUGAACCGGAUCGAGCUGAAGGACUCUUGUUUCGACAAGAGAAAAGAAACAACAACAACAAC
10219153	RYOS2 RLT-25	RT-MAP-seq-deg_Mg_pH10	Eterna Roll your own structure 2	1	103	0.034547	0.065133	0.020199	0.044312	0.016074	0.020605	GGAAACCUCGCAAUCGUCACCGCGUGUGUCGGAGCUAUCUACGUGUGAGUAGCACGUAGUUAGUUUCGUCAUACGCGGUGACGAGGUGAGGCGGUUACUUCGGUAACCGAAAAGAAACAACAACAACAAC
10219188	RYOS2 RLT-26	RT-MAP-seq-deg_Mg_pH10	Eterna Roll your own structure 2	1	103	0.044087	0.058615	0.023813	0.041391	0.029789	0.031594	GGAAAAGGCUACCUGUAUAGGCUCUGUCGAAAAUCCGCCUUGAAGCCAUUCGAGGUGGACAUUUCGAUAGAUAUCUACCAAGCGGGUAGCCGGCGUGGUUCGCCACGCCAAAAGAAACAACAACAACAAC
10219230	RYOS2 RLT-27 Control	RT-MAP-seq-deg_Mg_pH10	Eterna Roll your own structure 2	1	103	0.029575	0.043287	0.017483	0.030952	0.018366	0.033049	GGAAACGGCAGUCGUACGGAUUUCAGCCCACCAACGGUGUAGGGUAUCAACCCUAUAGAGUUGUUGUGUUGAGUUUCGAACUAUUGCACGCCCGUUGGUUCGCUAGCGGAAAAGAAACAACAACAACAAC
10219356	M_Hassan_9	RT-MAP-seq-deg_Mg_pH10	Eterna Roll your own structure 2	1	103	0.065123	0.07762	0.048241	0.066757	0.047073	0.05559	GGAAAGCGGUUAUGGCUGUCCCUAAGAGCUUUCUUACGACAGCAGCGUUAUAGAAGUGAACAACUGCAUAGACAGCGGAAAGAAAGCUGCGCGGGUACUUCGGUACCUGAAAAGAAACAACAACAACAAC
10219369	M_Hassan_10	RT-MAP-seq-deg_Mg_pH10	Eterna Roll your own structure 2	1	103	0.063142	0.070727	0.04225	0.058835	0.0409	0.04773	GGAAAGCGGAUAUGGGUCUGGGAAAGUCCUUUGUUUCCGCACCAGCGUUAUAGAAGUGAACAACUGCAUAGACAGCGGAAACAAGGGAGCGGCGGUACUUCGGUACCGCAAAAGAAACAACAACAACAAC
10219383	M_Hassan_11	RT-MAP-seq-deg_Mg_pH10	Eterna Roll your own structure 2	1	103	0.075717	0.081936	0.056645	0.066214	0.051308	0.050013	GGAAAAAGGAUAAAAGUCUGUGAAAAUGCAUAGUUUUCGCACCAGCGUUAUAGAAGUGAACAACUGCAUAGACAGCGGAAACUAUGCAGCGGGUGUACUUCGGUACAUCAAAAGAAACAACAACAACAAC
10219385	M_Hassan_12	RT-MAP-seq-deg_Mg_pH10	Eterna Roll your own structure 2	1	103	0.075291	0.080909	0.059247	0.067418	0.052869	0.052326	GGAAAAAGGAUAAAAGUCUGUGAAAAUGCAUAGUUUUGCCACCAGCGUUAUAGAAGUGAACAACUGCAUAGACAGGCGAAACUAUGCAGCGGGUGUAGUUCGCUACAUCAAAAGAAACAACAACAACAAC
10219390	M_Hassan_13	RT-MAP-seq-deg_Mg_pH10	Eterna Roll your own structure 2	1	103	0.076911	0.074103	0.062256	0.063632	0.053034	0.052291	GGAAAAAGGAUAAAAGUCUGUGAAAAUGCAUAGUUUUGCCACCAGCGUUAUAGAAGUGAACAACUGCAUAGACAGGCGAAACUAUGCAGCGCUAGUAGUUCGCUACUGGAAAAGAAACAACAACAACAAC
10219398	M_Hassan_14	RT-MAP-seq-deg_Mg_pH10	Eterna Roll your own structure 2	1	103	0.073568	0.072954	0.062923	0.06415	0.054324	0.057024	GGAAAAAGGAUAAAAGUCUGUGAAAAUGCAUAGUUUUGCCACCAGCGUUAUAGAAGUGAACAACUGCAUAGACAGGCGAAACUAUGCAGCGCUAGAAGUUCGCUUCUGGAAAAGAAACAACAACAACAAC
10219400	M_Hassan_15	RT-MAP-seq-deg_Mg_pH10	Eterna Roll your own structure 2	1	103	0.074379	0.070864	0.058294	0.060297	0.049937	0.051379	GGAAAAAGGAUAAAAGUCUGUGAAAAUGCAUAGUUUUGCCACCAGCGUUAUAGAAGUGAACAACUGCAUAGACAGGCGAAACUAUGCAGCGCUAGAUGUUCGCAUCUGGAAAAGAAACAACAACAACAAC
10219402	M_Hassan_16	RT-MAP-seq-deg_Mg_pH10	Eterna Roll your own structure 2	1	103	0.075924	0.075165	0.061054	0.064065	0.055986	0.059608	GGAAAAAGGAUAAAAGUCUGUGAAAAUGCAUAGUUUUGCCACCAGCGUUAUAGAAGUGAACAACUGCAUAGACAGGCGAAACUAUGCAGCGCUAGAUCUUCGGAUCUGGAAAAGAAACAACAACAACAAC
10219406	M_Hassan_17	RT-MAP-seq-deg_Mg_pH10	Eterna Roll your own structure 2	1	103	0.077606	0.076096	0.060905	0.06324	0.054607	0.058785	GGAAAAAGGAUAAAAGUCUGUGAAAAUGCAUAGUUUUGCCACCAGCGUUAUAGAAGUGAACAACUGCAUAGACAGGCGAAACUAUGCAGCGCUAGUUGUUCGCAACUGGAAAAGAAACAACAACAACAAC
10219408	M_Hassan_18	RT-MAP-seq-deg_Mg_pH10	Eterna Roll your own structure 2	1	103	0.074425	0.078617	0.054895	0.061674	0.054916	0.053083	GGAAAAAGGAUAAAAGUCUGUGAAAAUGCAUAGUUUUGCCACCAGCGUUAUAGAAGUGAACAACUGCAUAGACAGGCGAAACUAUGCAGCGCCGAUCGUUCGCGAUCGGAAAAGAAACAACAACAACAAC
10219410	M_Hassan_19	RT-MAP-seq-deg_Mg_pH10	Eterna Roll your own structure 2	1	103	0.078731	0.083891	0.056346	0.067713	0.051154	0.05419	GGAAAAAGGAUAAAAGUCUGUGAAAAUGCAUAGUUUUGCCACCAGCGUUAUAGAAGUGAACAACUGCAUAGACAGGCGAAACUAUGCAGCGGCGCAUCUUCGGAUGCGCAAAAGAAACAACAACAACAAC
10219412	M_Hassan_20	RT-MAP-seq-deg_Mg_pH10	Eterna Roll your own structure 2	1	103	0.076254	0.079862	0.06184	0.068498	0.053147	0.052326	GGAAAAAGGAUAAAAGUCUGUGAAAAUGCAUAGUUUUGCCACCAGCGUUAUAGAAGUGAACAACUGCAUAGACAGGCGAAACUAUGCAGCGGGAGUAGUUCGCUACUUCAAAAGAAACAACAACAACAAC
10219414	M_Hassan_21	RT-MAP-seq-deg_Mg_pH10	Eterna Roll your own structure 2	1	103	0.076333	0.079569	0.059346	0.066386	0.049057	0.04754	GGAAAAAGGAUAAAAGUCUGUGAAAAUGCAUAGUUUUGCCACCAGCGUUAUAGAAGUGAACAACUGCAUAGACAGGCGAAACUAUGCAGCGGGAGAAGUUCGCUUCUUCAAAAGAAACAACAACAACAAC
10219416	M_Hassan_22	RT-MAP-seq-deg_Mg_pH10	Eterna Roll your own structure 2	1	103	0.074351	0.079967	0.055988	0.063273	0.052559	0.052552	GGAAAAAGGAUAAAAGUCUGUGAAAAUGCAUAGUUUUGCCACCAGCGUUAUAGAAGUGAACAACUGCAUAGACAGGCGAAACUAUGCAGCGGGAGAACUUCGGUUCUUCAAAAGAAACAACAACAACAAC
10219418	M_Hassan_23	RT-MAP-seq-deg_Mg_pH10	Eterna Roll your own structure 2	1	103	0.076976	0.081184	0.055385	0.062983	0.049058	0.047614	GGAAAAAGGAUAAAAGUCUGUGAAAAUGCAUAGUUUUGCCACCAGCGUUAUAGAAGUGAACAACUGCAUAGACAGGCGAAACUAUGCAGCGGGACUUCUUCGGAAGUUCAAAAGAAACAACAACAACAAC
10219421	M_Hassan_24	RT-MAP-seq-deg_Mg_pH10	Eterna Roll your own structure 2	1	103	0.072967	0.078331	0.05709	0.066049	0.051712	0.051372	GGAAAAAGGAUAAAAGUCUGUGAAAAUGCAUAGUUUUGCCACCAGCGUUAUAGAAGUGAACAACUGCAUAGACAGGCGAAACUAUGCAGCGGGUCUUCUUCGGAAGAUCAAAAGAAACAACAACAACAAC
10219423	M_Hassan_25	RT-MAP-seq-deg_Mg_pH10	Eterna Roll your own structure 2	1	103	0.074865	0.072671	0.060776	0.061411	0.052963	0.053613	GGAAAAAGGAUAAAAGUCUGUGAAAAUGCAUAGUUUUGCCACCAGCGUUAUAGAAGUGAACAACUGCAUAGACAGGCGAAACUAUGCAGCGCUACUUCUUCGGAAGUGGAAAAGAAACAACAACAACAAC
10219425	M_Hassan_26	RT-MAP-seq-deg_Mg_pH10	Eterna Roll your own structure 2	1	103	0.073514	0.072543	0.06052	0.063754	0.053523	0.054678	GGAAAAAGGAUAAAAGUCUGUGAAAAUGCAUAGUUUUGCCACCAGCGUUAUAGAAGUGAACAACUGCAUAGACAGGCGAAACUAUGCAGCGCUUCUUCUUCGGAAGAGGAAAAGAAACAACAACAACAAC
10219427	M_Hassan_27	RT-MAP-seq-deg_Mg_pH10	Eterna Roll your own structure 2	1	103	0.07715	0.075856	0.059844	0.062297	0.048573	0.048906	GGAAAAAGGAUAAAAGUCUGUGAAAAUGCAUAGUUUUGCCACCAGCGUUAUAGAAGUGAACAACUGCAUAGACAGGCGAAACUAUGCAGCGCUUGUUCUUCGGAACAGGAAAAGAAACAACAACAACAAC
10219429	M_Hassan_28	RT-MAP-seq-deg_Mg_pH10	Eterna Roll your own structure 2	1	103	0.073736	0.073049	0.058366	0.059885	0.052621	0.05521	GGAAAAAGGAUAAAAGUCUGUGAAAAUGCAUAGUUUUGCCACCAGCGUUAUAGAAGUGAACAACUGCAUAGACAGGCGAAACUAUGCAGCGCUUGAUCUUCGGAUCAGGAAAAGAAACAACAACAACAAC
10219431	M_Hassan_29	RT-MAP-seq-deg_Mg_pH10	Eterna Roll your own structure 2	1	103	0.074463	0.072837	0.057877	0.0584	0.051159	0.052921	GGAAAAAGGAUAAAAGUCUGUGAAAAUGCAUAGUUUUGCCACCAGCGUUAUAGAAGUGAACAACUGCAUAGACAGGCGAAACUAUGCAGCGCUUGAACUUCGGUUCAGGAAAAGAAACAACAACAACAAC
10219433	M_Hassan_30	RT-MAP-seq-deg_Mg_pH10	Eterna Roll your own structure 2	1	103	0.076473	0.074156	0.060394	0.060944	0.052129	0.055636	GGAAAAAGGAUAAAAGUCUGUGAAAAUGCAUAGUUUUGCCACCAGCGUUAUAGAAGUGAACAACUGCAUAGACAGGCGAAACUAUGCAGCGCUUGAAGUUCGCUUCAGGAAAAGAAACAACAACAACAAC
10219435	M_Hassan_31	RT-MAP-seq-deg_Mg_pH10	Eterna Roll your own structure 2	1	103	0.074196	0.069773	0.057167	0.057035	0.055061	0.05685	GGAAAAAGGAUAAAAGUCUGUGAAAAUGCAUAGUUUUGCCACCAGCGUUAUAGAAGUGAACAACUGCAUAGACAGGCGAAACUAUGCAGCGCUUGAUGUUCGCAUCAGGAAAAGAAACAACAACAACAAC
10219437	M_Hassan_32	RT-MAP-seq-deg_Mg_pH10	Eterna Roll your own structure 2	1	103	0.072145	0.073257	0.058088	0.058494	0.050616	0.053908	GGAAAAAGGAUAAAAGUCUGUGAAAAUGCAUAGUUUUGCCACCAGCGUUAUAGAAGUGAACAACUGCAUAGACAGGCGAAACUAUGCAGCGCUUGUUGUUCGCAACAGGAAAAGAAACAACAACAACAAC
10219439	M_Hassan_33	RT-MAP-seq-deg_Mg_pH10	Eterna Roll your own structure 2	1	103	0.069567	0.066192	0.058948	0.06018	0.050277	0.053418	GGAAAAAGGAUAAAAGUCUGUGAAAAUGCAUAGUUUUGCCACCAGCGUUAUAGAAGUGAACAACUGCAUAGACAGGCGAAACUAUGCAGCGCUUCUUGUUCGCAAGAGGAAAAGAAACAACAACAACAAC
10219441	M_Hassan_34	RT-MAP-seq-deg_Mg_pH10	Eterna Roll your own structure 2	1	103	0.073466	0.080745	0.058127	0.064128	0.048835	0.050562	GGAAAAAGGAUAAAAGUCUGUGAAAAUGCAUAGUUUUGCCACCAGCGUUAUAGAAGUGAACAACUGCAUAGACAGGCGAAACUAUGCAGCGGGUGUUGUUCGCAACAUCAAAAGAAACAACAACAACAAC
10219443	M_Hassan_34	RT-MAP-seq-deg_Mg_pH10	Eterna Roll your own structure 2	1	103	0.075875	0.079392	0.057568	0.065687	0.052089	0.050863	GGAAAAAGGAUAAAAGUCUGUGAAAAUGCAUAGUUUUGCCACCAGCGUUAUAGAAGUGAACAACUGCAUAGACAGGCGAAACUAUGCAGCGGGUCUUGUUCGCAAGAUCAAAAGAAACAACAACAACAAC
10219445	M_Hassan_35	RT-MAP-seq-deg_Mg_pH10	Eterna Roll your own structure 2	1	103	0.074494	0.079392	0.059549	0.067042	0.052737	0.052168	GGAAAAAGGAUAAAAGUCUGUGAAAAUGCAUAGUUUUGCCACCAGCGUUAUAGAAGUGAACAACUGCAUAGACAGGCGAAACUAUGCAGCGGGUCAAGUUCGCUUGAUCAAAAGAAACAACAACAACAAC
10219447	M_Hassan_36	RT-MAP-seq-deg_Mg_pH10	Eterna Roll your own structure 2	1	103	0.071005	0.070503	0.057847	0.061937	0.051045	0.054313	GGAAAAAGGAUAAAAGUCUGUGAAAAUGCAUACUAAGCGGACCAGCGUUAUAGAAGUGAACAACUGCAUAGACACCGUUUAGUAUGCAGCGCCCCAGCUUCGGCUGGGGAAAAGAAACAACAACAACAAC
10219449	M_Hassan_37	RT-MAP-seq-deg_Mg_pH10	Eterna Roll your own structure 2	1	103	0.075761	0.078132	0.060055	0.066918	0.05235	0.050296	GGAAAAAGGAUAAAAGUCUGUGAAAAUGCAUACUAAGCGGACCAGCGUUAUAGAAGUGAACAACUGCAUAGACACCGUUUAGUAUGCAGCGGGUCUAGUUCGCUAGAUCAAAAGAAACAACAACAACAAC
10219451	M_Hassan_38	RT-MAP-seq-deg_Mg_pH10	Eterna Roll your own structure 2	1	103	0.077855	0.079649	0.061987	0.068053	0.054023	0.049639	GGAAAAAGGAUAAAAGUCUGUGAAAAUGCAUACUAAGCGGACCAGCGUUAUAGAAGUGAACAACUGCAUAGACACCGUUUAGUAUGCAGCGGGUGAAGUUCGCUUCAUCAAAAGAAACAACAACAACAAC
10219453	M_Hassan_39	RT-MAP-seq-deg_Mg_pH10	Eterna Roll your own structure 2	1	103	0.071954	0.074279	0.057829	0.062772	0.051961	0.05024	GGAAAAAGGAUAAAAGUCUGUGAAAAUGCAUACUAAGCGGACCAGCGUUAUAGAAGUGAACAACUGCAUAGACACCGUUUAGUAUGCAGCGGGACAAGUUCGCUUGUUCAAAAGAAACAACAACAACAAC
10219455	M_Hassan_40	RT-MAP-seq-deg_Mg_pH10	Eterna Roll your own structure 2	1	103	0.074515	0.077115	0.05923	0.065583	0.049601	0.048739	GGAAAAAGGAUAAAAGUCUGUGAAAAUGCAUACUAAGCGGACCAGCGUUAUAGAAGUGAACAACUGCAUAGACACCGUUUAGUAUGCAGCGGGACUAGUUCGCUAGUUCAAAAGAAACAACAACAACAAC
10219457	M_Hassan_41	RT-MAP-seq-deg_Mg_pH10	Eterna Roll your own structure 2	1	103	0.077006	0.080268	0.058939	0.066125	0.051131	0.052483	GGAAAAAGGAUAAAAGUCUGUGAAAAUGCAUACUAAGCGGACCAGCGUUAUAGAAGUGAACAACUGCAUAGACACCGUUUAGUAUGCAGCGGGACUUGUUCGCAAGUUCAAAAGAAACAACAACAACAAC
10219459	M_Hassan_43	RT-MAP-seq-deg_Mg_pH10	Eterna Roll your own structure 2	1	103	0.074912	0.078378	0.057576	0.063691	0.051799	0.049302	GGAAAAAGGAUAAAAGUCUGUGAAAAUGCAUACUAAGCGGACCAGCGUUAUAGAAGUGAACAACUGCAUAGACACCGUUUAGUAUGCAGCGGGACUACUUCGGUAGUUCAAAAGAAACAACAACAACAAC
10219461	M_Hassan_44	RT-MAP-seq-deg_Mg_pH10	Eterna Roll your own structure 2	1	103	0.073666	0.075588	0.061257	0.067587	0.05212	0.050346	GGAAAAAGGAUAAAAGUCUGUGAAAAUGCAUACUAAGCGGACCAGCGUUAUAGAAGUGAACAACUGCAUAGACACCGUUUAGUAUGCAGCGGGACAUCUUCGGAUGUUCAAAAGAAACAACAACAACAAC
10219463	M_Hassan_45	RT-MAP-seq-deg_Mg_pH10	Eterna Roll your own structure 2	1	103	0.074899	0.072589	0.061568	0.063633	0.049167	0.047916	GGAAAAAGGAUAAAAGUCUGUGAAAAUGCAUACUAAGCGGACCAGCGUUAUAGAAGUGAACAACUGCAUAGACACCGUUUAGUAUGCAGCGCUUCAUCUUCGGAUGAGGAAAAGAAACAACAACAACAAC
10219465	M_Hassan_46	RT-MAP-seq-deg_Mg_pH10	Eterna Roll your own structure 2	1	103	0.077143	0.073692	0.059289	0.059753	0.05112	0.051732	GGAAAAAGGAUAAAAGUCUGUGAAAAUGCAUACUAAGCGGACCAGCGUUAUAGAAGUGAACAACUGCAUAGACACCGUUUAGUAUGCAGCGCUUCAUGUUCGCAUGAGGAAAAGAAACAACAACAACAAC
10219467	M_Hassan_47	RT-MAP-seq-deg_Mg_pH10	Eterna Roll your own structure 2	1	103	0.072985	0.07055	0.057716	0.058643	0.053952	0.058944	GGAAAAAGGAUAAAAGUCUGUGAAAAUGCAUACUAAGCGGACCAGCGUUAUAGAAGUGAACAACUGCAUAGACACCGUUUAGUAUGCAGCGCUUCAAGUUCGCUUGAGGAAAAGAAACAACAACAACAAC
10219469	M_Hassan_48	RT-MAP-seq-deg_Mg_pH10	Eterna Roll your own structure 2	1	103	0.076427	0.0729	0.058927	0.058897	0.054435	0.056605	GGAAAAAGGAUAAAAGUCUGUGAAAAUGCAUACUAAGCGGACCAGCGUUAUAGAAGUGAACAACUGCAUAGACACCGUUUAGUAUGCAGCGCUACAUGUUCGCAUGUGGAAAAGAAACAACAACAACAAC
10219471	M_Hassan_49	RT-MAP-seq-deg_Mg_pH10	Eterna Roll your own structure 2	1	103	0.076269	0.074481	0.060472	0.063351	0.051303	0.050716	GGAAAAAGGAUAAAAGUCUGUGAAAAUGCAUACUAAGCGGACCAGCGUUAUAGAAGUGAACAACUGCAUAGACACCGUUUAGUAUGCAGCGCGUCAUGUUCGCAUGAUGAAAAGAAACAACAACAACAAC
10219473	M_Hassan_50	RT-MAP-seq-deg_Mg_pH10	Eterna Roll your own structure 2	1	103	0.077279	0.079611	0.060662	0.066526	0.052315	0.05219	GGAAAAAGGAUAAAAGUCUGUGAAAAUGCAUACUAAGCGGACCAGCGUUAUAGAAGUGAACAACUGCAUAGACACCGUUUAGUAUGCAGCGCGUGAUGUUCGCAUCAUGAAAAGAAACAACAACAACAAC
10219475	M_Hassan_51	RT-MAP-seq-deg_Mg_pH10	Eterna Roll your own structure 2	1	103	0.076939	0.078114	0.059119	0.063777	0.052227	0.052028	GGAAAAAGGAUAAAAGUCUGUGAAAAUGCAUACUAAGCGGACCAGCGUUAUAGAAGUGAACAACUGCAUAGACACCGUUUAGUAUGCAGCGCGAGAUGUUCGCAUCUUGAAAAGAAACAACAACAACAAC
10219477	M_Hassan_52	RT-MAP-seq-deg_Mg_pH10	Eterna Roll your own structure 2	1	103	0.073728	0.078082	0.057901	0.064976	0.054247	0.050733	GGAAAAAGGAUAAAAGUCUGUGAAAAUGCAUACUAAGCGGACCAGCGUUAUAGAAGUGAACAACUGCAUAGACACCGUUUAGUAUGCAGCGGGUGAUGUUCGCAUCAUCAAAAGAAACAACAACAACAAC
10219479	M_Hassan_53	RT-MAP-seq-deg_Mg_pH10	Eterna Roll your own structure 2	1	103	0.072187	0.074431	0.059033	0.065201	0.053334	0.052001	GGAAAAAGGAUAAAAGUCUGUGAAAAUGCAUACUAAGCGGACCAGCGUUAUAGAAGUGAACAACUGCAUAGACACCGUUUAGUAUGCAGCGGGACAUGUUCGCAUGUUCAAAAGAAACAACAACAACAAC
10219481	M_Hassan_54	RT-MAP-seq-deg_Mg_pH10	Eterna Roll your own structure 2	1	103	0.074724	0.07186	0.061886	0.063838	0.051269	0.051225	GGAAAAAGGAUAAAAGUCUGUGAAAAUGCAUACUAAGCGGACCAGCGUUAUAGAAGUGAACAACUGCAUAGACACCGUUUAGUAUGCAGCGCUUCUACUUCGGUAGAGGAAAAGAAACAACAACAACAAC
10219483	M_Hassan_55	RT-MAP-seq-deg_Mg_pH10	Eterna Roll your own structure 2	1	103	0.073108	0.072383	0.059582	0.063565	0.051859	0.050875	GGAAAAAGGAUAAAAGUCUGUGAAAAUGCAUACUAAGCGGACCAGCGUUAUAGAAGUGAACAACUGCAUAGACACCGUUUAGUAUGCAGCGCGUCUACUUCGGUAGAUGAAAAGAAACAACAACAACAAC
10219487	M_Hassan_56	RT-MAP-seq-deg_Mg_pH10	Eterna Roll your own structure 2	1	103	0.076443	0.078668	0.058872	0.063218	0.053484	0.055401	GGAAAAAGGAUAAAAGUCUGUGAAAAUGCAUACUAAGCGGACCAGCGUUAUAGAAGUGAACAACUGCAUAGACACCGUUUAGUAUGCAGCGCGACUACUUCGGUAGUUGAAAAGAAACAACAACAACAAC
10219489	M_Hassan_58	RT-MAP-seq-deg_Mg_pH10	Eterna Roll your own structure 2	1	103	0.074978	0.076074	0.057442	0.061961	0.051961	0.051648	GGAAAAAGGAUAAAAGUCUGUGAAAAUGCAUACUAAGCGGACCAGCGUUAUAGAAGUGAACAACUGCAUAGACACCGUUUAGUAUGCAGCGCGAGUACUUCGGUACUUGAAAAGAAACAACAACAACAAC
10219491	M_Hassan_58	RT-MAP-seq-deg_Mg_pH10	Eterna Roll your own structure 2	1	103	0.0704	0.071782	0.057745	0.060714	0.050121	0.048795	GGAAAAAGGAUAAAAGUCUGUGAAAAUGCAUACUAAGCGGACCAGCGUUAUAGAAGUGAACAACUGCAUAGACACCGUUUAGUAUGCAGCGCGAGAACUUCGGUUCUUGAAAAGAAACAACAACAACAAC
10219493	M_Hassan_59	RT-MAP-seq-deg_Mg_pH10	Eterna Roll your own structure 2	1	103	0.077016	0.079021	0.058736	0.064583	0.050607	0.049183	GGAAAAAGGAUAAAAGUCUGUGAAAAUGCAUACUAAGCGGACCAGCGUUAUAGAAGUGAACAACUGCAUAGACACCGUUUAGUAUGCAGCGCGAGUUCUUCGGAACUUGAAAAGAAACAACAACAACAAC
10219495	M_Hassan_60	RT-MAP-seq-deg_Mg_pH10	Eterna Roll your own structure 2	1	103	0.077047	0.078979	0.056095	0.06013	0.051128	0.049344	GGAAAAAGGAUAAAAGUCUGUGAAAAUGCAUACUAAGCGGACCAGCGUUAUAGAAGUGAACAACUGCAUAGACACCGUUUAGUAUGCAGCGCGAGAUCUUCGGAUCUUGAAAAGAAACAACAACAACAAC
10219497	M_Hassan_61	RT-MAP-seq-deg_Mg_pH10	Eterna Roll your own structure 2	1	103	0.077037	0.077228	0.061072	0.063123	0.052787	0.052298	GGAAAAAGGAUAAAAGUCUGUGAAAAUGCAUACUAAGCGGACCAGCGUUAUAGAAGUGAACAACUGCAUAGACACCGUUUAGUAUGCAGCGGUUCUUGUUCGCAAGAGCAAAAGAAACAACAACAACAAC
10219499	M_Hassan_62	RT-MAP-seq-deg_Mg_pH10	Eterna Roll your own structure 2	1	103	0.073579	0.073657	0.05916	0.062866	0.054661	0.053086	GGAAAAAGGAUAAAAGUCUGUGAAAAUGCAUACUAAGCGGACCAGCGUUAUAGAAGUGAACAACUGCAUAGACACCGUUUAGUAUGCAGCGGUUCUUCUUCGGAAGAGCAAAAGAAACAACAACAACAAC
10219501	M_Hassan_63	RT-MAP-seq-deg_Mg_pH10	Eterna Roll your own structure 2	1	103	0.075052	0.075606	0.060982	0.064956	0.055812	0.051566	GGAAAAAGGAUAAAAGUCUGUGAAAAUGCAUACUAAGCGGACCAGCGUUAUAGAAGUGAACAACUGCAUAGACACCGUUUAGUAUGCAGCGGGUCUACUUCGGUAGAUCAAAAGAAACAACAACAACAAC
10219503	M_Hassan_64	RT-MAP-seq-deg_Mg_pH10	Eterna Roll your own structure 2	1	103	0.079649	0.082809	0.061507	0.068908	0.052556	0.050385	GGAAAAAGGAUAAAAGUCUGUGAAAAAGGAUAGUUUGGGCACCAGCGUUAUAGAAGUGAACAACUGCAUAGACAGCCUAAACUAUCCUGCGGGUCAACUUCGGUUGAUCAAAAGAAACAACAACAACAAC
10219505	M_Hassan_65	RT-MAP-seq-deg_Mg_pH10	Eterna Roll your own structure 2	1	103	0.081406	0.081568	0.061167	0.0624	0.052027	0.052259	GGAAAAAGGAUAAAAGUCUGUGAAAAAGGAUAGUUUGGGCACCAGCGUUAUAGAAGUGAACAACUGCAUAGACAGCCUAAACUAUCCUGCGCGACUAGUUCGCUAGUUGAAAAGAAACAACAACAACAAC
10219507	M_Hassan_66	RT-MAP-seq-deg_Mg_pH10	Eterna Roll your own structure 2	1	103	0.077467	0.085382	0.05772	0.07105	0.038982	0.047115	GGAAAUGUUCUCGUUGUCUGUGAAAAAGGUUAGUUUGGGCACCAGCGUUAUAGAAGUGAACAACUGCAUAGACAGCCUAAACUAUCCUGCGCGGGUUCUUCGGAACCUGAAAAGAAACAACAACAACAAC
10219509	M_Hassan_67	RT-MAP-seq-deg_Mg_pH10	Eterna Roll your own structure 2	1	103	0.087443	0.091063	0.055516	0.064331	0.04213	0.048479	GGAAAUGUUCUCGUUGUCUGUGAAAAAGGUUAGUUUGGGCACCAGCGUUAUAGAAGUGAACAACUGCAUAGACAGCCUAAACUAUCCUGCGCUGGUUCUUCGGAACCGGAAAAGAAACAACAACAACAAC
10219511	M_Hassan_68	RT-MAP-seq-deg_Mg_pH10	Eterna Roll your own structure 2	1	103	0.083994	0.091109	0.055988	0.066968	0.040449	0.049136	GGAAAUGUUCUCGUUGUCUGUGAAAAAGGUUAGUUUGGGCACCAGCGUUAUAGAAGUGAACAACUGCAUAGACAGCCUAAACUAUCCUGCGCUGGAUCUUCGGAUCCGGAAAAGAAACAACAACAACAAC
10219513	M_Hassan_69	RT-MAP-seq-deg_Mg_pH10	Eterna Roll your own structure 2	1	103	0.081406	0.085841	0.053205	0.06299	0.041564	0.05075	GGAAAUGUUCUCGUUGUCUGUGAAAAAGGUUAGUUUGGGCACCAGCGUUAUAGAAGUGAACAACUGCAUAGACAGCCUAAACUAUCCUGCGCUCGAUCUUCGGAUCGGGAAAAGAAACAACAACAACAAC
10219515	M_Hassan_70	RT-MAP-seq-deg_Mg_pH10	Eterna Roll your own structure 2	1	103	0.081258	0.087481	0.052046	0.063374	0.042937	0.053943	GGAAAUGUUCUCGUUGUCUGUGAAAAAGGUUAGUUUGGGCACCAGCGUUAUAGAAGUGAACAACUGCAUAGACAGCCUAAACUAUCCUGCGCUCGUUCUUCGGAACGGGAAAAGAAACAACAACAACAAC
10219517	M_Hassan_71	RT-MAP-seq-deg_Mg_pH10	Eterna Roll your own structure 2	1	103	0.082755	0.088573	0.053567	0.063723	0.040879	0.049516	GGAAAUGUUCUCGUUGUCUGUGAAAAAGGUUAGUUUGGGCACCAGCGUUAUAGAAGUGAACAACUGCAUAGACAGCCUAAACUAUCCUGCGCUCGUACUUCGGUACGGGAAAAGAAACAACAACAACAAC
10219519	M_Hassan_72	RT-MAP-seq-deg_Mg_pH10	Eterna Roll your own structure 2	1	103	0.081837	0.086516	0.052466	0.063344	0.043182	0.051503	GGAAAUGUUCUCGUUGUCUGUGAAAAAGGUUAGUUUGGGCACCAGCGUUAUAGAAGUGAACAACUGCAUAGACAGCCUAAACUAUCCUGCGCUCGAACUUCGGUUCGGGAAAAGAAACAACAACAACAAC
10219521	M_Hassan_73	RT-MAP-seq-deg_Mg_pH10	Eterna Roll your own structure 2	1	103	0.081951	0.084689	0.051781	0.059813	0.040685	0.048356	GGAAAUGUUCUCGUUGUCUGUGAAAAAGGUUAGUUUGGGCACCAGCGUUAUAGAAGUGAACAACUGCAUAGACAGCCUAAACUAUCCUGCGCUCGAAGUUCGCUUCGGGAAAAGAAACAACAACAACAAC
10219523	M_Hassan_74	RT-MAP-seq-deg_Mg_pH10	Eterna Roll your own structure 2	1	103	0.081654	0.08731	0.056856	0.066674	0.03964	0.046846	GGAAAUGUUCUCGUUGUCUGUGAAAAAGGUUAGUUUGGGCACCAGCGUUAUAGAAGUGAACAACUGCAUAGACAGCCUAAACUAUCCUGCGCGCGAAGUUCGCUUCGUGAAAAGAAACAACAACAACAAC
10219525	M_Hassan_75	RT-MAP-seq-deg_Mg_pH10	Eterna Roll your own structure 2	1	103	0.084639	0.090343	0.052304	0.05961	0.042209	0.047979	GGAAAUGUUCUCGUUGUCUGUGAAAAAGGUUAGUUUGGGCACCAGCGUUAUAGAAGUGAACAACUGCAUAGACAGCCUAAACUAUCCUGCGCGGGAAGUUCGCUUCCUGAAAAGAAACAACAACAACAAC
10219527	M_Hassan_76	RT-MAP-seq-deg_Mg_pH10	Eterna Roll your own structure 2	1	103	0.085973	0.092857	0.05762	0.067578	0.044852	0.052557	GGAAAUGUUCUCGUUGUCUGUGAAAAAGGUUAGUUUGGGCACCAGCGUUAUAGAAGUGAACAACUGCAUAGACAGCCUAAACUAUCCUGCGCGGCAAGUUCGCUUGCUGAAAAGAAACAACAACAACAAC
10219529	M_Hassan_77	RT-MAP-seq-deg_Mg_pH10	Eterna Roll your own structure 2	1	103	0.086452	0.09382	0.058697	0.071095	0.040609	0.048617	GGAAAUGUUCUCGUUGUCUGUGAAAAAGGUUAGUUUGGGCACCAGCGUUAUAGAAGUGAACAACUGCAUAGACAGCCUAAACUAUCCUGCGCGGCUAGUUCGCUAGCUGAAAAGAAACAACAACAACAAC
10219531	M_Hassan_78	RT-MAP-seq-deg_Mg_pH10	Eterna Roll your own structure 2	1	103	0.083021	0.091436	0.055633	0.069204	0.039839	0.047177	GGAAAUGUUCUCGUUGUCUGUGAAAAAGGUUAGUUUGGGCACCAGCGUUAUAGAAGUGAACAACUGCAUAGACAGCCUAAACUAUCCUGCGCGGCUUGUUCGCAAGCUGAAAAGAAACAACAACAACAAC
10219533	M_Hassan_79	RT-MAP-seq-deg_Mg_pH10	Eterna Roll your own structure 2	1	103	0.079395	0.088918	0.055039	0.068887	0.040529	0.050052	GGAAAUGUUCUCGUUGUCUGUGAAAAAGGUUAGUUUGGGCACCAGCGUUAUAGAAGUGAACAACUGCAUAGACAGCCUAAACUAUCCUGCGCGGCUUCUUCGGAAGCUGAAAAGAAACAACAACAACAAC
10219535	M_Hassan_80	RT-MAP-seq-deg_Mg_pH10	Eterna Roll your own structure 2	1	103	0.082199	0.089355	0.053092	0.066618	0.041696	0.050718	GGAAAUGUUCUCGUUGUCUGUGAAAAAGGUUAGUUUGGGCACCAGCGUUAUAGAAGUGAACAACUGCAUAGACAGCCUAAACUAUCCUGCGCGCCUUCUUCGGAAGGUGAAAAGAAACAACAACAACAAC
10219537	M_Hassan_81	RT-MAP-seq-deg_Mg_pH10	Eterna Roll your own structure 2	1	103	0.078993	0.088144	0.055208	0.068781	0.037959	0.048846	GGAAAUGUUCUCGUUGUCUGUGAAAAAGGUUAGUUUGGGCACCAGCGUUAUAGAAGUGAACAACUGCAUAGACAGCCUAAACUAUCCUGCGGUCCUUCUUCGGAAGGGCAAAAGAAACAACAACAACAAC
10219539	M_Hassan_82	RT-MAP-seq-deg_Mg_pH10	Eterna Roll your own structure 2	1	103	0.081663	0.091737	0.053453	0.06956	0.041784	0.053203	GGAAAUGUUCUCGUUGUCUGUGAAAAAGGUUAGUUUGGGCACCAGCGUUAUAGAAGUGAACAACUGCAUAGACAGCCUAAACUAUCCUGCGGGCCUUCUUCGGAAGGUCAAAAGAAACAACAACAACAAC
10219544	M_Hassan_83	RT-MAP-seq-deg_Mg_pH10	Eterna Roll your own structure 2	1	103	0.082803	0.093056	0.05231	0.065139	0.042225	0.051147	GGAAAUGUUCUCGUUGUCUGUGAAAAAGGUUAGUUUGGGCACCAGCGUUAUAGAAGUGAACAACUGCAUAGACAGCCUAAACUAUCCUGCGGUGCUUCUUCGGAAGCGCAAAAGAAACAACAACAACAAC
10219546	M_Hassan_84	RT-MAP-seq-deg_Mg_pH10	Eterna Roll your own structure 2	1	103	0.08404	0.096175	0.056304	0.072266	0.039822	0.048399	GGAAAUGUUCUCGUUGUCUGUGAAAAAGGUUAGUUUGGGCACCAGCGUUAUAGAAGUGAACAACUGCAUAGACAGCCUAAACUAUCCUGCGGGCGUUCUUCGGAACGUCAAAAGAAACAACAACAACAAC
10219548	M_Hassan_85	RT-MAP-seq-deg_Mg_pH10	Eterna Roll your own structure 2	1	103	0.084021	0.096912	0.052722	0.069423	0.040377	0.050899	GGAAAUGUUCUCGUUGUCUGUGAAAAAGGUUAGUUUGGGCACCAGCGUUAUAGAAGUGAACAACUGCAUAGACAGCCUAAACUAUCCUGCGGGCGAUCUUCGGAUCGUCAAAAGAAACAACAACAACAAC
10219552	M_Hassan_86	RT-MAP-seq-deg_Mg_pH10	Eterna Roll your own structure 2	1	103	0.08109	0.092002	0.05563	0.070609	0.040046	0.049233	GGAAAUGUUCUCGUUGUCUGUGAAAAAGGUUAGUUUGGGCACCAGCGUUAUAGAAGUGAACAACUGCAUAGACAGCCUAAACUAUCCUGCGCGCGAUCUUCGGAUCGUGAAAAGAAACAACAACAACAAC
10219556	M_Hassan_87	RT-MAP-seq-deg_Mg_pH10	Eterna Roll your own structure 2	1	103	0.082596	0.089662	0.054006	0.066514	0.042361	0.050375	GGAAAUGUUCUCGUUGUCUGUGAAAAAGGUUAGUUUGGGCACCAGCGUUAUAGAAGUGAACAACUGCAUAGACAGCCUAAACUAUCCUGCGCGGGAUCUUCGGAUCCUGAAAAGAAACAACAACAACAAC
10219558	M_Hassan_88	RT-MAP-seq-deg_Mg_pH10	Eterna Roll your own structure 2	1	103	0.079015	0.088963	0.056065	0.072701	0.04177	0.050838	GGAAAUGUUCUCGUUGUCUGUGAAAAAGGUUAGUUUGGGCACCAGCGUUAUAGAAGUGAACAACUGCAUAGACAGCCUAAACUAUCCUGCGGGAGACCUUCGGGUCUCCAAAAGAAACAACAACAACAAC
10219560	M_Hassan_89	RT-MAP-seq-deg_Mg_pH10	Eterna Roll your own structure 2	1	103	0.085666	0.094757	0.053899	0.066495	0.038712	0.04713	GGAAAUGUUCUCGUUGUCUGUGAAAAAGGUUAGUUUGGGCACCAGCGUUAUAGAAGUGAACAACUGCAUAGACAGCCUAAACUAUCCUGCGCGGCUACUUCGGUAGCUGAAAAGAAACAACAACAACAAC
10219562	M_Hassan_90	RT-MAP-seq-deg_Mg_pH10	Eterna Roll your own structure 2	1	103	0.085599	0.093131	0.054564	0.066001	0.04202	0.04978	GGAAAUGUUCUCGUUGUCUGUGAAAAAGGUUAGUUUGGGCACCAGCGUUAUAGAAGUGAACAACUGCAUAGACAGCCUAAACUAUCCUGCGCGGCAUGUUCGCAUGCUGAAAAGAAACAACAACAACAAC
10219566	M_Hassan_91	RT-MAP-seq-deg_Mg_pH10	Eterna Roll your own structure 2	1	103	0.086423	0.092721	0.059232	0.070734	0.042474	0.048442	GGAAAUGUUCUCGUUGUCUGUGAAAAAGGUUAGUUUGGGCACCAGCGUUAUAGAAGUGAACAACUGCAUAGACAGCCUAAACUAUCCUGCGCGGGAUGUUCGCAUCCUGAAAAGAAACAACAACAACAAC
10219568	M_Hassan_92	RT-MAP-seq-deg_Mg_pH10	Eterna Roll your own structure 2	1	103	0.085836	0.092369	0.058258	0.069682	0.041665	0.0478	GGAAAUGUUCUCGUUGUCUGUGAAAAAGGUUAGUUUGGGCACCAGCGUUAUAGAAGUGAACAACUGCAUAGACAGCCUAAACUAUCCUGCGCGGGUUGUUCGCAACCUGAAAAGAAACAACAACAACAAC
10219572	M_Hassan_93	RT-MAP-seq-deg_Mg_pH10	Eterna Roll your own structure 2	1	103	0.087991	0.096365	0.057208	0.069701	0.042345	0.05	GGAAAUGUUCUCGUUGUCUGUGAAAAAGGUUAGUUUGGGCACCAGCGUUAUAGAAGUGAACAACUGCAUAGACAGCCUAAACUAUCCUGCGCGGGUAGUUCGCUACCUGAAAAGAAACAACAACAACAAC
10219574	M_Hassan_94	RT-MAP-seq-deg_Mg_pH10	Eterna Roll your own structure 2	1	103	0.081796	0.088564	0.055624	0.066625	0.042089	0.050482	GGAAAUGUUCUCGUUGUCUGUGAAAAAGGUUAGUUUGGGCACCAGCGUUAUAGAAGUGAACAACUGCAUAGACAGCCUAAACUAUCCUGCGCGCGUAGUUCGCUACGUGAAAAGAAACAACAACAACAAC
10219576	M_Hassan_95	RT-MAP-seq-deg_Mg_pH10	Eterna Roll your own structure 2	1	103	0.083735	0.091045	0.055169	0.069341	0.043309	0.053148	GGAAAUGUUCUCGUUGUCUGUGAAAAAGGUUAGUUUGGGCACCAGCGUUAUAGAAGUGAACAACUGCAUAGACAGCCUAAACUAUCCUGCGCGCCUAGUUCGCUAGGUGAAAAGAAACAACAACAACAAC
10219581	M_Hassan_96	RT-MAP-seq-deg_Mg_pH10	Eterna Roll your own structure 2	1	103	0.083305	0.09002	0.056764	0.067432	0.041941	0.050012	GGAAAUGUUCUCGUUGUCUGUGAAAAAGGUUAGUUUGGGCACCAGCGUUAUAGAAGUGAACAACUGCAUAGACAGCCUAAACUAUCCUGCGCGCCAAGUUCGCUUGGUGAAAAGAAACAACAACAACAAC
10219583	M_Hassan_97	RT-MAP-seq-deg_Mg_pH10	Eterna Roll your own structure 2	1	103	0.084893	0.093941	0.056428	0.070719	0.042627	0.051884	GGAAAUGUUCUCGUUGUCUGUGAAAAAGGUUAGUUUGGGCACCAGCGUUAUAGAAGUGAACAACUGCAUAGACAGCCUAAACUAUCCUGCGCGCCAUGUUCGCAUGGUGAAAAGAAACAACAACAACAAC
10219585	M_Hassan_98	RT-MAP-seq-deg_Mg_pH10	Eterna Roll your own structure 2	1	103	0.083715	0.093044	0.052099	0.066602	0.042564	0.052895	GGAAAUGUUCUCGUUGUCUGUGAAAAAGGUUAGUUUGGGCACCAGCGUUAUAGAAGUGAACAACUGCAUAGACAGCCUAAACUAUCCUGCGCGCCAUCUUCGGAUGGUGAAAAGAAACAACAACAACAAC
10219587	_Hassan_99	RT-MAP-seq-deg_Mg_pH10	Eterna Roll your own structure 2	1	103	0.080984	0.091673	0.054089	0.069161	0.040286	0.049631	GGAAAUGUUCUCGUUGUCUGUGAAAAAGGUUAGUUUGGGCACCAGCGUUAUAGAAGUGAACAACUGCAUAGACAGCCUAAACUAUCCUGCGCGCGAACUUCGGUUCGUGAAAAGAAACAACAACAACAAC
10219591	M_Hassan_100	RT-MAP-seq-deg_Mg_pH10	Eterna Roll your own structure 2	1	103	0.086295	0.096197	0.052954	0.064968	0.042818	0.052168	GGAAAUGUUCUCGUUGUCUGUGAAAAAGGUUAGUUUGGGCACCAGCGUUAUAGAAGUGAACAACUGCAUAGACAGCCUAAACUAUCCUGCGCUGGCUCUUCGGAGCCAGAAAAGAAACAACAACAACAAC
10219596	High1 300-381	RT-MAP-seq-deg_Mg_pH10	Eterna Roll your own structure 2	1	103	0.049798	0.061361	0.039785	0.054317	0.045627	0.050709	GGAAAGUCUUCAAGGACGACGGGAACUACAAGACCAGAGCCGAGGUGAAGUUCGAGGGCGACACCCUCGUGAACCGGAUCGAGUUGAAGGACUCUUCUUUCGAGAAGAGAAAAGAAACAACAACAACAAC
10219598	High1 300-381	RT-MAP-seq-deg_Mg_pH10	Eterna Roll your own structure 2	1	103	0.053513	0.070763	0.044155	0.059249	0.048882	0.052958	GGAAAGUCUUCAAGGACGACGGGAACUACAAGACCAGAGCCGAGGUGAAGUUCGAGGGCGACACCCUCGUGAACCGUAUUGAGUUGAAGGACUCUUGAUUCGUCAAGAGAAAAGAAACAACAACAACAAC
10219630	High1 300-381	RT-MAP-seq-deg_Mg_pH10	Eterna Roll your own structure 2	1	103	0.053121	0.065367	0.042732	0.058744	0.045824	0.052303	GGAAAGUCUUCAAGGACGACGGGAACUACAAGACCAGAGCCGAGGUGAAGUUCGAGGGCGACACCCUCGUGAACAGGAUCGAGUUGAAGGACUCAUCUUUCGAGAUGAGAAAAGAAACAACAACAACAAC
10219669	multiloop 7a	RT-MAP-seq-deg_Mg_pH10	Eterna Roll your own structure 2	1	103	0.056363	0.062151	0.03164	0.043242	0.033169	0.036684	GGAAAGUGCUACGAGUGUACGACUAUUAUAAGCCAUAGUAGUCGCUUUGUGCGAAAGCACAAAAGUAGCGGGAGCUACAGCGUGGCACGGAGCAGACAUUCGUGUUUGCAAAAGAAACAACAACAACAAC
10219671	multiloop 7b	RT-MAP-seq-deg_Mg_pH10	Eterna Roll your own structure 2	1	103	0.056852	0.067889	0.029765	0.042827	0.031772	0.033277	GGAAAGUGCUACGCGAGUAUGAACUACUAUGAGAAUAGUGGUUACCUUGUGCGAAAGCACAAGAGUAGCGAGAGCUACAGCGUGGCACGGAGCAGUCAUUCGUGAUUGCAAAAGAAACAACAACAACAAC
10219687	Moderna High1 513-594	RT-MAP-seq-deg_Mg_pH10	Eterna Roll your own structure 2	1	103	0.049338	0.065745	0.033085	0.056554	0.034145	0.045805	GGAAACAUCGAGGACGGGUCCGUGCAGCUGGCAGACCACUACCAGCAGAACACGCCUAUCGGCGACGGACCCGUGCUGCUGCCCGAUGACAGUAGGCGUUCGCGCCUACAAAAGAAACAACAACAACAAC
10219816	Friend of Kozak #10	RT-MAP-seq-deg_Mg_pH10	Eterna Roll your own structure 2	1	103	0.044749	0.063374	0.021657	0.04039	0.028249	0.043044	GGAAACUGUGGUACCCUGUGGUACCCUGUGGUACCCUGUGGUACCCUGUGGUACCCUGUGGUCCCUGUGGUCCCUGUGGUACCCUGUGGUACCCGGGCUUCGGCUUGGGAAAAGAAACAACAACAACAAC
10219841	Friend of Kozak #11	RT-MAP-seq-deg_Mg_pH10	Eterna Roll your own structure 2	1	103	0.032239	0.040119	0.019345	0.033789	0.036538	0.043827	GGAAACUGUGGUACUCUGUGGUACUCUGUGGUACUCUGUGGUACUCUGUGGUACUCUGUGGUCUCUGUGGUCCCUGUGGUACUCUGCACAGCCCCGCGUUCGCGCGGGGAAAAGAAACAACAACAACAAC
10219925	Friend of Kozak #11 b	RT-MAP-seq-deg_Mg_pH10	Eterna Roll your own structure 2	1	103	0.036121	0.042785	0.021324	0.030998	0.032731	0.031815	GGAAACUGUGGUACUCUGUGGUACUCUGUGGUACUCUGUGGUACUCUGUGGUACUCUGUGGUCUCUGUGGUCUCUGUGGUACUCUGCACAGCCAUGGCUUCGGCUAUGGAAAAGAAACAACAACAACAAC
10219956	Friend of Kozak #12	RT-MAP-seq-deg_Mg_pH10	Eterna Roll your own structure 2	1	103	0.044462	0.050941	0.037227	0.052879	0.029088	0.032655	GGAAACCAUGGUGUCCCAUGGUGUCCCAUGGUGUCCCAUGGUGUCCCAUGGUGUCCCAUGGUGUCCCAUGGUGUCCCAUGGCCAUGGAAAACCUGGCCUUCGGGCCAGGAAAAGAAACAACAACAACAAC
10219981	Friend of Kozak #13	RT-MAP-seq-deg_Mg_pH10	Eterna Roll your own structure 2	1	103	0.045489	0.052429	0.032139	0.047257	0.026563	0.030167	GGAAACCAUGGUGUCCUAUGGUGUCCCAUGGUGUCCCAUGGUGUCUCAUGGUGUCCCAUGGUGUCCCAUGGUGUCCCAUGGCCUACCAUGGCCUUGCCUUCGGGCAAGGAAAAGAAACAACAACAACAAC
10219989	Friend of Kozak #13b	RT-MAP-seq-deg_Mg_pH10	Eterna Roll your own structure 2	1	103	0.041346	0.047192	0.027344	0.041056	0.026523	0.029989	GGAAACCAUGGUGUCCUAUGGUGUCUCAUGGUGUCCCAUGGUGUCUCAUGGUGUCCCAUGGUGUCCCAUGGUGUCCCAUGGCCUACCAUGGCCAUGCCUUCGGGCAUGGAAAAGAAACAACAACAACAAC
10220322	multiloop 7c	RT-MAP-seq-deg_Mg_pH10	Eterna Roll your own structure 2	1	103	0.047721	0.062678	0.041262	0.055007	0.039302	0.045074	GGAAAGUGCGACGAGAUGAUGAACUCGUCUGAGGGUUUGAAAAACCUUGUCUUGUAAAACAAGAGUAGCGAGAGCUACAACGUUGCACGGAGGAGUCAUUCGUGAUUUCAAAAGAAACAACAACAACAAC
10220327	multilopp 7d	RT-MAP-seq-deg_Mg_pH10	Eterna Roll your own structure 2	1	103	0.054475	0.070235	0.034628	0.052262	0.045591	0.045142	GGAAAGUGCAACAAGAUGAUGCACUCGUCUGAGGGUUGGCAAAACCUUGUCUUGUACAACAAGAGUAGCGAGAGCUACAAUGUUGCACGGAGGAGUCAUUCGUGAUUCCAAAAGAAACAACAACAACAAC
10220339	HIgh1 513-594	RT-MAP-seq-deg_Mg_pH10	Eterna Roll your own structure 2	1	103	0.040843	0.056946	0.02866	0.049337	0.030456	0.041054	GGAAACAUCGACGGGUCGGUGCAGCUGGCGGACCAUUACCAACAGAACACGCCUAUUGGCGAUGGACCCGUGCUGCUGCCCGAUGACAAAAGCUUCGGUUCGCCGAAGCAAAAGAAACAACAACAACAAC
10220415	High1 513-594	RT-MAP-seq-deg_Mg_pH10	Eterna Roll your own structure 2	1	103	0.037029	0.05527	0.026924	0.047999	0.032212	0.041405	GGAAACAUCGACGGGUCGGUGCAGCUGGCGGACCAUUACCAACAGAACACACCUAUUGGCGAUGGACCCGUCCUGCUGCCCGAUGACAAAAGCAGGAGUUCGCUCCUGCAAAAGAAACAACAACAACAAC
10220417	edit of High 1 300-381	RT-MAP-seq-deg_Mg_pH10	Eterna Roll your own structure 2	1	103	0.055063	0.063026	0.044307	0.0569	0.044698	0.0501	GGAAAGUCUUCAAGGACGACGGGAACUACAAGACCAGAGCCGAGGUGAAGUUCGAGGGCGACACCCUCGUGAACAGGAUCGAGUUGAAGGCCUGUUCUUUCGAGAACAGAAAAGAAACAACAACAACAAC
10220423	DigitalEmbrace Moderna Low1 744-818 modified	RT-MAP-seq-deg_Mg_pH10	Eterna Roll your own structure 2	1	103	0.048761	0.06409	0.03215	0.053186	0.034297	0.043148	GGAAAGGCAGGUACCCACCAGCUGUUGCAGCACAAGAUGAUGGAACUCUGCCUAUGUCAUGUGCUCAAGAAUCUGGAAUGGAUAGACAGCCGGGAUACUUCGGUAUCCCAAAAGAAACAACAACAACAAC
10220572	Three florets of Kozak but ...	RT-MAP-seq-deg_Mg_pH10	Eterna Roll your own structure 2	1	103	0.05194	0.054323	0.033451	0.04225	0.034275	0.043239	GGAAAGCCGUUAGGGACACCAUGGCCUACCAAGCUUGCGGACACCAUGGCGCGGGCACUGAGGGCGGACACCAUGGCGUUUUCGGUAAGGCCGUUCGCUUCGGCGGGCGAAAAGAAACAACAACAACAAC
10220581	Three Florets of Kozak_ second edition	RT-MAP-seq-deg_Mg_pH10	Eterna Roll your own structure 2	1	103	0.058924	0.069261	0.038944	0.052083	0.039505	0.043903	GGAAAGACGGUUGGGACACCAUGGCCAAUCUAGAUUUCGGACACCAUGGCGAGGUCACUGAGGGCGGACACCAUGGCGUUUUCGGUUAGUCCUUUAGCUUCGGCUAAGGAAAAGAAACAACAACAACAAC
10220587	Three Florets_ second edition with one base change	RT-MAP-seq-deg_Mg_pH10	Eterna Roll your own structure 2	1	103	0.062197	0.077549	0.038815	0.055307	0.039211	0.04643	GGAAAGACGGUUGGGACACCAUGGCCAAUCUAGAUUUCGGACACCAUGGCGAGGUCACUGAGGGCAGACACCAUGGUGUUUUCGGUUAGUCCUUUACCUUCGGGUAAGGAAAAGAAACAACAACAACAAC
10220603	DigitalEmbrace High1 300-381 - messed with	RT-MAP-seq-deg_Mg_pH10	Eterna Roll your own structure 2	1	103	0.052544	0.066539	0.041613	0.055837	0.048522	0.054341	GGAAAGUCUUCAAGGACGACGGGAACUACAAGACCAGAGCCGAGGUGAAGUUCGAGGGCGACACCCUCGUGAACCGUAUCGAGUUGAAGGACUCAUGAUUCGUCAUGAGAAAAGAAACAACAACAACAAC
10220623	Two Kozak units_ 60 to 80	RT-MAP-seq-deg_Mg_pH10	Eterna Roll your own structure 2	1	103	0.045161	0.063384	0.039613	0.056086	0.03487	0.038917	GGAAACGCGAAAUAGGGCACUAUGGUGUUCUAUGGUGUUCUGUUGGGUUCUGUGGUGUUCGACACCAUGGGACACCAUGGAAAAACCCGCGGUGAUUGUUCGCAAUCACAAAAGAAACAACAACAACAAC
10220628	Two Kozak units 60 to 80 again	RT-MAP-seq-deg_Mg_pH10	Eterna Roll your own structure 2	1	103	0.067684	0.087187	0.034417	0.054487	0.041925	0.050604	GGAAACGCGAACGAGGGUUCUAUGGUGUUCUAGCCCGUUCUGUUGGGUUCGGUGGUGUUCGACACCAUGGGACACCAUGGUUUAACCCGCGGUGUUUGUUCGCAAACACAAAAGAAACAACAACAACAAC
10220638	Two Kozak units_ 60 to 80_ c	RT-MAP-seq-deg_Mg_pH10	Eterna Roll your own structure 2	1	103	0.047766	0.060445	0.031703	0.048176	0.03707	0.042873	GGAAACGCGGGCGAGGGUUCGACGCCGUGCUAGCUCGUUCUGUUGGGUUCGGUGGUGUUCGACACCAUGGGACACCAUGGUUUAACCCGCGCAGUUUGUUCGCAAACUGAAAAGAAACAACAACAACAAC
10220646	Two Kozak units_ 60 to 80_ d	RT-MAP-seq-deg_Mg_pH10	Eterna Roll your own structure 2	1	103	0.043144	0.062442	0.026369	0.042764	0.037559	0.044615	GGAAACGCGGGCGAGGGUUCGACGCCGUGCUAGCUCGUUCUGUUGGGUUCGGUGGUGUUCGACACCAUGGGACACCAUGGUUUAACUUGCGCAGAUUGUUCGCAAUCUGAAAAGAAACAACAACAACAAC
10220652	Two Kozak units_ 60 to 80_ d	RT-MAP-seq-deg_Mg_pH10	Eterna Roll your own structure 2	1	103	0.055662	0.075046	0.029926	0.045254	0.038973	0.042538	GGAAACGCGGGCGAGGGUUCGACGCCGUUCUAGCUCGUUCUGUUGGGUGCGGUGGUGUUCGACACCAUGGGACACCAUGGUUUAACUUGCGCAGAAUGUUCGCAUUCUGAAAAGAAACAACAACAACAAC
10220676	Two Kozak units_ 60 to 80_ e	RT-MAP-seq-deg_Mg_pH10	Eterna Roll your own structure 2	1	103	0.061954	0.085838	0.038086	0.066899	0.031714	0.03633	GGAAACGCGGGUGAGGGUUCGACGCCGUUCUAGCGCGUUCUGUUGGUUGCGGUGGUGUUCGACACCAUGGGACACCAUGGUUGCUCUUACGCAGAAUCUUCGGAUUCUGAAAAGAAACAACAACAACAAC
10220695	Two Kozak units_ 60 to 80_ f	RT-MAP-seq-deg_Mg_pH10	Eterna Roll your own structure 2	1	103	0.051862	0.068272	0.032347	0.04794	0.034086	0.037184	GGAAACGCCCGUGAGGGUUCGACGCCGUUCUAUCGCGUUCUGUCGGUUGCGGUGGUGUUCGACACCAUGGGACACCAUGGUUGCUCUGGCGCUGAAUCUUCGGAUUCAGAAAAGAAACAACAACAACAAC
10220697	Two Kozak units_ 60 to 80_ f	RT-MAP-seq-deg_Mg_pH10	Eterna Roll your own structure 2	1	103	0.051033	0.060982	0.032501	0.044731	0.033585	0.037075	GGAAACGCCCGUGAGGGUUCGACGCCGUUCUAUCGCGUUCUGUCGGUUGCGGUGGUGUUCGACACCAUGGGACACCAUGGUUUCUCUGGCGCUGUGUCUUCGGAUGCAGAAAAGAAACAACAACAACAAC
10220699	Two Kozak units_ 60 to 80_ g	RT-MAP-seq-deg_Mg_pH10	Eterna Roll your own structure 2	1	103	0.059398	0.070447	0.033914	0.047579	0.034689	0.039655	GGAAACGCUCGUGAGAGUUCGACGUGGUUCUAUCGCGUUCUGUCGGUUGCUGUGGUGUUCGACACCAUGGGACACCAUGGUUUCUCUGGCGCUGUGUGUUCGCAUGCAGAAAAGAAACAACAACAACAAC
10220707	Two Kozak units_ 60 to 80_f	RT-MAP-seq-deg_Mg_pH10	Eterna Roll your own structure 2	1	103	0.050448	0.058614	0.029354	0.037983	0.034731	0.04089	GGAAACGCUCGUGAGAGUUCGACGUGGUUCUAUCGCGUUCUGUCGGGUGCUGUGGUGUUCGACACCAUGGGACACCAUGGUUUCUCUGGCGCUCUGUGUUCGCAUGGAGAAAAGAAACAACAACAACAAC
10220875	MRH08262020	RT-MAP-seq-deg_Mg_pH10	Eterna Roll your own structure 2	1	103	0.079274	0.077992	0.06934	0.077992	0.060441	0.049111	GGAAAGAUAUAUAUAGCUAUAUAUAUAUACGAUAGUAUAUAUAUAUAGCAUAUAUAUAUAUCGAUAGAUAUAUAUAUAUGCUAUAUAUAUCGGGUAACUUCGGUUACCCAAAAGAAACAACAACAACAAC
10220886	LTH08262020	RT-MAP-seq-deg_Mg_pH10	Eterna Roll your own structure 2	1	103	0.052615	0.066748	0.03318	0.052639	0.036783	0.03881	GGAAACGCGCUAUAUAUAUAUAUCGAAACGAUAUAUAUAUAUAGCAUCGUAUAUGCAAAGCAUAUACGUUACCGAAAGGUAACGAUGCGCGGCUUACGUUCGCGUAAGCAAAAGAAACAACAACAACAAC
10220901	MGWH08262020	RT-MAP-seq-deg_Mg_pH10	Eterna Roll your own structure 2	1	103	0.076006	0.092189	0.045775	0.066724	0.049343	0.049899	GGAAAGUAUCCAUAGCAAAGCUAUGCUAUAUAGAAACUAUAUAGGAUACCAUGGGUAUACAAAGUAUACCGUAUCAAAAGAUACGCCAUGAGCUAUUGUUCGCAAUAGCAAAAGAAACAACAACAACAAC
10220920	ECDSWBPS08262020	RT-MAP-seq-deg_Mg_pH10	Eterna Roll your own structure 2	1	103	0.058569	0.074947	0.038074	0.059194	0.042972	0.047945	GGAAAGGAGCGCAAAAGCGGUGCAAAGCACCUCCCUAUAUAUAUCGAUAUACGAAAGUAUAUCGUAUAUCAAAGAUAUACGAUAUAUAUAGGCCUCGGUUCGCCGAGGCAAAAGAAACAACAACAACAAC
10221028	Double Tail	RT-MAP-seq-deg_Mg_pH10	Eterna Roll your own structure 2	1	103	0.04759	0.060681	0.033865	0.051854	0.039107	0.049767	GGAAAACGUGAGGGCGGAAAUCUAUCAGGCAGGGAGUCCACCGUGUAAAGGUGUCGAGGGCUUCAAUUCUCCUUUCCCGCUGCAGAGUUCCAGCGUUCUUCGGAACGCUAAAAGAAACAACAACAACAAC
10221030	13	RT-MAP-seq-deg_Mg_pH10	Eterna Roll your own structure 2	1	103	0.068639	0.078991	0.042475	0.057462	0.046445	0.050465	GGAAACCUUGAUUGUGGAUAUCUAUCAGGCGAGGAGUACACCGUGUAUAGGUGUCGUGGGCAUCAAUGCUCCUAUCUCGGUCCAGUAGGGCAGCGUUGUUCGCAACGCUAAAAGAAACAACAACAACAAC
10221044	Tent	RT-MAP-seq-deg_Mg_pH10	Eterna Roll your own structure 2	1	103	0.046896	0.054563	0.034556	0.047924	0.037281	0.045328	GGAAAGGUACCCGAGGCCAGACUCUAUAGAACAACUGUCAUUAUGUGCGCUAGUUCUGGCAGGUACUGCCGGCCUUCCCGUACCCGUGCGCCUCUACGUUCGCGUAGAGAAAAGAAACAACAACAACAAC
10221049	The Rifle	RT-MAP-seq-deg_Mg_pH10	Eterna Roll your own structure 2	1	103	0.050904	0.062458	0.032357	0.048725	0.038374	0.046247	GGAAAGGCAGCUGAGGGCAGUCACUAGAGAACUACUGGCAUGAUGGUCACAUGUUCUGGGAGGUACUCCCGCCCUUCACGUUCGCGUGAAGCCCUACGUUCGCGUAGGGAAAAGAAACAACAACAACAAC
10221132	HWAP08272020	RT-MAP-seq-deg_Mg_pH10	Eterna Roll your own structure 2	1	103	0.051625	0.063847	0.031484	0.049238	0.040217	0.042954	GGAAAGCCGACAAAGUCAGGCACUAGGAUUUGCGAAUGCAAAUCACUAGUGUACGAGCGAAUCGCUCAGUACGGCGGUCGAAUGACACGCCCGUCUGCUUCGGCAGACGAAAAGAAACAACAACAACAAC
10221149	multiloop 2a	RT-MAP-seq-deg_Mg_pH10	Eterna Roll your own structure 2	1	103	0.04525	0.049763	0.029431	0.041381	0.032136	0.034768	GGAAAUAUCUUCUCCGUAGGAAGUAGCGGUGGAGACAUCGCUACUGGAACCAUAUCUGCAGACGGAUAUGGAAGAUACGGAGAAGAUAGGAGUGGAGAUUCGUCUUUACAAAAGAAACAACAACAACAAC
10221151	multiloop 2b	RT-MAP-seq-deg_Mg_pH10	Eterna Roll your own structure 2	1	103	0.06487	0.07208	0.056888	0.069486	0.041634	0.047987	GGAAAUAUCUUCUCCGUAGGAAGUAGCGGUGGAGACAUCGCUACGGGAAGCAUAUCUGCAGACGGAUAUGGAAGAGACGGAGAAGAUAGGAGUGUAGAUUCGUCUGUACAAAAGAAACAACAACAACAAC
10221157	multiloop 2c	RT-MAP-seq-deg_Mg_pH10	Eterna Roll your own structure 2	1	103	0.065855	0.070419	0.051839	0.064112	0.043806	0.050416	GGAAAUAUCUUCUCCGUAGGAAGUAGCGGUGGAGACAUCGCUAAGGGAAGCAUAUCUGCAGACGGAUAUGGAAGAGACGGAGAAGAUAGGAGAGUAGAUUCGUCUGUUCAAAAGAAACAACAACAACAAC
10221328	Mod of biggestlego's design	RT-MAP-seq-deg_Mg_pH10	Eterna Roll your own structure 2	1	103	0.051522	0.06722	0.024552	0.038139	0.026482	0.022117	GGAAAGGCAUAUUCAGCUAUAUAUAGGUACGAUAGUGCCUAUAUAUAGCAUAUAUAUAUAUCGAUAGAUAUAUAUAUAUGCUGAAUAUGUCGCGUAACUUCGGUUACGCAAAAGAAACAACAACAACAAC
10221330	Mod of winning design from RYOS1	RT-MAP-seq-deg_Mg_pH10	Eterna Roll your own structure 2	1	103	0.044987	0.048421	0.036576	0.051457	0.048368	0.052215	GGAAAGCGCAAGAGAACGAUCAAGACUCGAUAACCGCGCGUAAGAAACACAAGAGCGGAAAGGAAAUCGGCAGCCUUCGGGUUGCCAAAAGGGCGAGGUUCGCCUCGCCAAAAGAAACAACAACAACAAC
10221332	just testin	RT-MAP-seq-deg_Mg_pH10	Eterna Roll your own structure 2	1	103	0.057731	0.071317	0.039481	0.05699	0.043308	0.057345	GGAAAGCCGCGCGACGAAGAGCCUGGAUCAAAUCCAGGCAAUUUCUUCGCCGCGUGAAUAUAAAAAUCGAUACAAAAGCAAGCUUGUGCCAGAGGGCCUUCGGGCCCUCAAAAGAAACAACAACAACAAC
10221788	2Ku 60 to 80	RT-MAP-seq-deg_Mg_pH10	Eterna Roll your own structure 2	1	103	0.049085	0.056822	0.028596	0.03846	0.033842	0.042633	GGAAACGCUCGUGAGAAUUGGACGUGGUUCUAUCGCGUUCUGUCGGGUGCUGUGGUGUUCGACACCAUGGGACACCAUGGUUUCUCUGGCGCUGGGUGUUCGCAUUCAGAAAAGAAACAACAACAACAAC
10221790	2KU 60 to 80	RT-MAP-seq-deg_Mg_pH10	Eterna Roll your own structure 2	1	103	0.046206	0.054695	0.029459	0.039257	0.034768	0.041582	GGAAACGCUCGUGAGAAUUGGACGUGGUUCUAUCGCGUUCAGUCGGGUGCUGUGGUGUUCGACACCAUGGGACACCAUGGUUUCUCUGGCGCUGGGAGUUCGCUUUCAGAAAAGAAACAACAACAACAAC
10221793	2 KU 60 to 80 a	RT-MAP-seq-deg_Mg_pH10	Eterna Roll your own structure 2	1	103	0.043334	0.057675	0.0321	0.048291	0.040797	0.043915	GGAAACGCUCGUGAGAAUUGGAAAUGGUUCUACCGCGAUCAGUCGGGUGCUGUGGUGUUCGACACCAUGGGACACCAUGGUUUCUCUGGCGCAGAUACUUCGGUAUCUGAAAAGAAACAACAACAACAAC
10221799	Kozak again_ triad two	RT-MAP-seq-deg_Mg_pH10	Eterna Roll your own structure 2	1	103	0.051544	0.072845	0.031799	0.057153	0.030292	0.045607	GGAAACAUGUGUGGACACCAUGGCACACAUGACGGCACGACACCAUGGGUGCCUGGACCAAGCGACACCAUGGGCUUGGGCCACUUGGUCCCGUCCUGUUCGCAGGACGAAAAGAAACAACAACAACAAC
10221801	Kozak again_ triad 3	RT-MAP-seq-deg_Mg_pH10	Eterna Roll your own structure 2	1	103	0.04901	0.070025	0.031867	0.056901	0.029213	0.044389	GGAAACAUGUGUGGACACCAUGGCACACAUGAAGGCACGACACCAUGGGUGCCUGGACCAAGCGACACCAUGGGCUUGGGCCACUUGGUCCCGUCCUCUUCGGAGGACGAAAAGAAACAACAACAACAAC
10221805	Kozak again variant from triad 3	RT-MAP-seq-deg_Mg_pH10	Eterna Roll your own structure 2	1	103	0.045049	0.063182	0.029183	0.050601	0.027707	0.041985	GGAAACAUGGGUGGACACCAUGGCACUCGUGAAGGCGCGACACCAUGGGUGCCUGGACCGAGCGACACCAUGGGCUUGGGCCACUUGGUCCCGACCUCUUCGGAGGUCGAAAAGAAACAACAACAACAAC
10221808	Kozak again_ variant from triad b	RT-MAP-seq-deg_Mg_pH10	Eterna Roll your own structure 2	1	103	0.042626	0.056295	0.028745	0.047093	0.030915	0.043908	GGAAACACGGCUGGACACCAUGGCAUUCUUGAAGGCGCGACACCAUGGGUGCCAGGACCGAGCGACACCAUGGGCUUGGGCCACUUGGUCCGCUCCUCUUCGGAGGAGCAAAAGAAACAACAACAACAAC
10221810	K ... 1	RT-MAP-seq-deg_Mg_pH10	Eterna Roll your own structure 2	1	103	0.039165	0.05533	0.027328	0.047606	0.034007	0.048866	GGAAACACGCAUGGACACCAUGGCAUUCUUGAAGGCGCGACACCAUGGGUGGUGGGACCGAGCGACACCAUGGGCUUGGGCCACUUGGUCCGGUCCUCUUCGGAGGACCAAAAGAAACAACAACAACAAC
10221812	K .. 3	RT-MAP-seq-deg_Mg_pH10	Eterna Roll your own structure 2	1	103	0.043938	0.055597	0.032044	0.04861	0.039491	0.049904	GGAAACACGCAUGGACGCCAUGGCAUUCUUGAAGGCGCGACACCAUGGGUGGUGGGACCGAGCGACACCAUGGGCUUGGGCCACUUCGUCCGGUGCUCUUCGGAGCACCAAAAGAAACAACAACAACAAC
10222457	RYOS2 RLT-29 Multiloop test	RT-MAP-seq-deg_Mg_pH10	Eterna Roll your own structure 2	1	103	0.052953	0.062245	0.0319	0.044786	0.033407	0.039045	GGAAAAACAUGGGUGCUCGUACCAUGCUGCGAAGCAUGAUAUCUACGCGAGUAGAUAGGGUCUCAGACUUAAGGUGCGAGCUUCCAUGAAACCGUAUGUUCGCGUACGGAAAAGAAACAACAACAACAAC
10222970	BBG08282020	RT-MAP-seq-deg_Mg_pH10	Eterna Roll your own structure 2	1	103	0.046751	0.054874	0.027325	0.039096	0.026668	0.025746	GGAAAGAUAUAUACACUACACUACACUACACUACACAUCACAUCACAUAGAAACUAUGGAUGGAUGGUAGGUAGGUAGGUAGGUAUAUAUCCAUGGGCUUCGGCUCAUGAAAAGAAACAACAACAACAAC
10222973	MDTP08282020	RT-MAP-seq-deg_Mg_pH10	Eterna Roll your own structure 2	1	103	0.065445	0.058736	0.05862	0.061482	0.056573	0.058405	GGAAAGAAGAAACUACGAACUCGAACUCGAAGUCUAAAGAAAUGACGAAGAGGAAGAGGAAGUAGAAGAAACGGGAAAGAAAGAACCGAAACCGGGUGUUCGCGCUCGGAAAAGAAACAACAACAACAAC
10222975	SCP08282020	RT-MAP-seq-deg_Mg_pH10	Eterna Roll your own structure 2	1	103	0.028967	0.043634	0.015739	0.029444	0.021232	0.032573	GGAAACAUCACUGACUCACACACUCACUCACACACUCACUACACUCACUACGAAAGUAGGAGGUAGGAGGUGGAGGAGGUGGAGCAGGAUGGAUCAUAUUCGUAUGGUCAAAAGAAACAACAACAACAAC
10223088	new idea 1	RT-MAP-seq-deg_Mg_pH10	Eterna Roll your own structure 2	1	103	0.060832	0.080814	0.047221	0.06474	0.032228	0.046899	GGAAACAUACGAGCCUGGCGAGAGCCAGCGGAGGGAGGGAGCGUGAAGAUGCUAUUCCCUCCAGCGACGGUGAGACGUUGUUCGCUGUGUGGAUGACCUUCGGGUCAUCAAAAGAAACAACAACAACAAC
10223090	new idea 2	RT-MAP-seq-deg_Mg_pH10	Eterna Roll your own structure 2	1	103	0.054448	0.083327	0.038062	0.065858	0.03779	0.05004	GGAAACAUACGAGCCUGGCGAGAGCCAGCGGAGGGAGGGAGCGUGAAGAUGCUAUCCCGUCCAGCGACGGUGAGACGUUGUUCGCUGUGUGGAUGAGCUUCGGCUCAUCAAAAGAAACAACAACAACAAC
10223097	new idea 10	RT-MAP-seq-deg_Mg_pH10	Eterna Roll your own structure 2	1	103	0.047675	0.064693	0.027669	0.037296	0.03132	0.038186	GGAAACGCGCGGGCCUGGCGAGAUUUAGCGGAGAUAGGGCGCGGGAAGCUGUUCUAUCGUCCAGCGAUGGGUAGCCUUUGUUCGCUGUGCGGAAGAGCUUCGGCUCUUCAAAAGAAACAACAACAACAAC
10223102	new idea 11	RT-MAP-seq-deg_Mg_pH10	Eterna Roll your own structure 2	1	103	0.049375	0.051299	0.028265	0.023415	0.045866	0.03999	GGAAACGCGCGGGCCUGGCGAGAUCUAGCGGAGAUAGGGCGCGGGAAGCUGUUCUAUCGUCCAGCGAUGGGUAGCCUUUGUUCGCUGUGCGGAAGUGCUUCGGCACUUCAAAAGAAACAACAACAACAAC
10223106	new idea 12	RT-MAP-seq-deg_Mg_pH10	Eterna Roll your own structure 2	1	103	0.033866	0.049944	0.019313	0.030519	0.02774	0.031894	GGAAACGCGCGGGCCUGGCGAAAUCUAGCGGAGAUAGGGCGCGGGAAGCUGUUCUAUCGUCCAGCGAUGGUUAGCCUUUGUUCGCUGUGCGGAACUGCUUCGGCAGUUCAAAAGAAACAACAACAACAAC
10223114	new idea 14	RT-MAP-seq-deg_Mg_pH10	Eterna Roll your own structure 2	1	103	0.032237	0.050921	0.017184	0.032249	0.023238	0.027128	GGAAACGCGCGGGCCUGGCGAAAUCUAGCGGAGAUAGGGCGCGGGAAGCUGUUCUAUCGUCCAGCGAUGGUUAGCCGUGGUUCGCUGUGCGGUUCUGCUUCGGCAGAACAAAAGAAACAACAACAACAAC
10223128	new idea 20	RT-MAP-seq-deg_Mg_pH10	Eterna Roll your own structure 2	1	103	0.059509	0.095126	0.029777	0.055842	0.030864	0.039449	GGAAACGUGAGGGCCUGGCGAAGUCGGGCGUAGAUAGGGCGCGGGAAGCUGUUCUGUCGUACAGCGAUGGUUAGCUGUGGUUUACUUUACGGUUCUCCUUCGGGAGAACAAAAGAAACAACAACAACAAC
10223137	new idea 30	RT-MAP-seq-deg_Mg_pH10	Eterna Roll your own structure 2	1	103	0.045728	0.062175	0.031192	0.04638	0.031088	0.040239	GGAAACGUGAGGGCCUGGCGAAGUCGGGCGCAGCUAGGGCGCGGGAAGCUGUUCUGGCGUACAGCGAUGGUUAGCUGUGGCGUCCUUUACGGUUCACCUUCGGGUGAACAAAAGAAACAACAACAACAAC
10223145	new idea 31	RT-MAP-seq-deg_Mg_pH10	Eterna Roll your own structure 2	1	103	0.070306	0.087486	0.031589	0.047658	0.033075	0.043672	GGAAACGCGAGGGCCUGGCGAAGUCGGGCGCAGCUCCGGCGCGGGAAGCUGCUCGGGCGUGCAGCGAUGGUUAGCUGGAGCGUCCUUUGCGGAUCACCUUCGGGUGAUCAAAAGAAACAACAACAACAAC
10223153	new idea 50	RT-MAP-seq-deg_Mg_pH10	Eterna Roll your own structure 2	1	103	0.043199	0.058862	0.023875	0.043561	0.026619	0.03615	GGAAACGCGAGGGCCUGGCGGAGUAGGGCGCAGCUCCGGCGCGGGUUGCUGCGCGGGCGUGCAGCGAUGGCCAGCUGGAGCGUCCUUUGCGGAUCAGCUUCGGCUGAUCAAAAGAAACAACAACAACAAC
10223162	new idea 51	RT-MAP-seq-deg_Mg_pH10	Eterna Roll your own structure 2	1	103	0.043343	0.055432	0.026592	0.042567	0.033689	0.041513	GGAAACGCGAGGGCCUGGCGGAGUAGGGCGCAGCUCGGGCGCGGGUUGCUGGGCGGGCGUUUAGCGAUGGCCAGCUUGAGCGUCCUUUGCGGAUCAGGUUCGCCUGAUCAAAAGAAACAACAACAACAAC
10223172	new idea 60	RT-MAP-seq-deg_Mg_pH10	Eterna Roll your own structure 2	1	103	0.048027	0.063556	0.030557	0.047705	0.037013	0.048525	GGAAACGCGAGGGCCUGGCGGUGUAGGUUGCAGCUCGGGUGCGGCAUGCUGUGAGGACGUUUAGUGACUGACAGCUUGAGCGUCCUUUGCGGGAGGAGUUCGCUCCUCCAAAAGAAACAACAACAACAAC
10223370	235.6 dScore: full spike protein snippet 748-833 #control	RT-MAP-seq-deg_Mg_pH10	Eterna Roll your own structure 2	1	103	0.040553	0.045176	0.025656	0.037579	0.031018	0.033115	GGAAAAUCACCCGCUUUCAAACCCUACUAGCUCUCCACAGGAGUUACUUAACUCCUGGUGACAGCUCGUCGGGUUGGACAGCGGGUGCUGCGCCGGCGUUCGCGCCGGCAAAAGAAACAACAACAACAAC
10223530	multiloop 2c by spvincent_ revisited	RT-MAP-seq-deg_Mg_pH10	Eterna Roll your own structure 2	1	103	0.066327	0.067751	0.053415	0.062209	0.043183	0.049373	GGAAAGCUCUUCUUUGUAGGAAGUAGCGGUGGAGACAUCGCUAAGGGAAGCAUAUCUGCAGACGGAUAUGGAAGAGACGGAGAAGAUAGCGGAGUAGGUUCGCCUGUUCAAAAGAAACAACAACAACAAC
10223538	multiloop 2c by spvincent_ revisited 2	RT-MAP-seq-deg_Mg_pH10	Eterna Roll your own structure 2	1	103	0.064666	0.057705	0.054999	0.056402	0.044213	0.048271	GGAAAGCUCUUCUUUGUAGGAAGUAGUGGUGGAGACAUUGCUAAGGGAAGCAUUUUUGGAGACGAGGAUGGAAGAGACGGAGAAGAUAGCGGUGUAGGUUCGCCUGUACAAAAGAAACAACAACAACAAC
10223562	multiloop 2c by spvincent_ revisited 3	RT-MAP-seq-deg_Mg_pH10	Eterna Roll your own structure 2	1	103	0.066269	0.061962	0.051298	0.054271	0.043374	0.048184	GGAAACGCCUUCUUUGUAGGAAGUAGUGGUGGAGACAUUGCUAAGGGAAGCAUUUUUGGAGACGAGGAUGGAAGAGACGGAGAAGAUAGCGGUGGAGGUUCGCCUUUACAAAAGAAACAACAACAACAAC
10223600	Mod of winning design from RYOS1 by ch1ck3n_ with another mod	RT-MAP-seq-deg_Mg_pH10	Eterna Roll your own structure 2	1	103	0.042344	0.049612	0.03378	0.048402	0.043511	0.045967	GGAAAGCGCAAGAGAACGAUCAAGACUCGAUAACCGCGCGCAAGAAACACCAGAGCGGAAAGGCUUGCGGCAGCCUUCGGGUUGCCAAAAGGGAGAGGUUCGCCUCUCCAAAAGAAACAACAACAACAAC
10223620	Mod of winning design from RYOS1 by ch1ck3n _ with a twist	RT-MAP-seq-deg_Mg_pH10	Eterna Roll your own structure 2	1	103	0.041319	0.051408	0.032038	0.049335	0.042865	0.048048	GGAAAGCGCAAGAGAACGAUCAAGACUCGAUAACCGCGCGCGAAGAACGCCAGAACGCGAAGGCUCGCGGCAGCCUUCGGGUUGCCAAAAGGGAGACGUUCGCGUCUCCAAAAGAAACAACAACAACAAC
10223831	RYOS2 RLT-30	RT-MAP-seq-deg_Mg_pH10	Eterna Roll your own structure 2	1	103	0.04805	0.064987	0.029424	0.047796	0.0326	0.037613	GGAAAACGCCCGCCGAGGUAGAGCUCUGUUACGGCAAGAGGGCUAGACCGGCCUAUCGAUCCGUUGCAAACUCCAAAUACGGCGGAGCGAAGCAGCUCUUCGGAGCUGCAAAAGAAACAACAACAACAAC
10223840	RYOS2 RLT-31	RT-MAP-seq-deg_Mg_pH10	Eterna Roll your own structure 2	1	103	0.044695	0.061382	0.029655	0.047571	0.032676	0.038207	GGAAAACGCCCGGCGAGGUAGAGCUCUGUUACGGCAAGAGGGCUAGACCGGCCUAUCGAUCCGUUGCAAACUCCAAAUACGCCGGAGCGAAGCAGGUGUUCGCACCUGCAAAAGAAACAACAACAACAAC
10223864	RYOS2 RLT-28	RT-MAP-seq-deg_Mg_pH10	Eterna Roll your own structure 2	1	103	0.047623	0.063835	0.03133	0.057093	0.031224	0.044693	GGAAACAGAUUAUGCCGGCUCGGGUGUUUUUACACUUGAGGAUUUCGUGGGAGAUUGGCGGCAGACCGCCGGGUAUAAUCUGGAUCAUGGACGGCGACUUCGGUCGCCGAAAAGAAACAACAACAACAAC
10224065	Submission1	RT-MAP-seq-deg_Mg_pH10	Eterna Roll your own structure 2	1	103	0.06935	0.077531	0.043415	0.060242	0.084878	0.076358	GGAAAAAUAAUAGUAAAUGAAAAUAAAAUAAAAUAAAUUAGAAUAGGUAGAUGCGGUAAAAUACGCUAAUCGCUACGCAUACCCUAAAUAAGGUUAUAUUCGUAUAACCAAAAGAAACAACAACAACAAC
10224068	Submission 2	RT-MAP-seq-deg_Mg_pH10	Eterna Roll your own structure 2	1	103	0.074327	0.090613	0.050869	0.069002	0.052513	0.058004	GGAAAAUUAAUAGUCUACGGAUGUGUCGUCCCGUAACUUAGGAUAGGUAGAUGCGGUAAAAUACGCUAAUCGCUACGCAUACCCUCCAUAAGCUUAUAUUCGUAUAAGCAAAAGAAACAACAACAACAAC
10224070	Submission 3	RT-MAP-seq-deg_Mg_pH10	Eterna Roll your own structure 2	1	103	0.053737	0.069869	0.035421	0.052395	0.041033	0.050117	GGAAAGCCGGCAGUCUACGGAUGUGUCGUCCCGUAACUGCGGAUAGGUAGAUGCGGUAAAAUACGCUAAUCGCUACGCAUACCCUCCCGGCGCUUAAAUUCGUUUAAGCAAAAGAAACAACAACAACAAC
10224404	A new roll 2	RT-MAP-seq-deg_Mg_pH10	Eterna Roll your own structure 2	1	103	0.075989	0.078628	0.055387	0.067043	0.056903	0.057366	GGAAAAGCUCGGAAGCCGGCGAAUAAAUAAACGCCGAAAUAAAAAGGCGAGCCGGCAACGCGAAAGCGAAAAACUGGGAACUAAAGAAAAAGGAUGUCUUCGGGCAUCCAAAAGAAACAACAACAACAAC
10224584	FGCS08292020	RT-MAP-seq-deg_Mg_pH10	Eterna Roll your own structure 2	1	103	0.054264	0.066865	0.032064	0.048243	0.043992	0.051664	GGAAACGGCGUGAAGCGAACUAGGUGGUGACGGAGCAGAUGAGACGCAUCGGGCUAAAAACGGCACGACACACUAGGCGCGCACGGGCGAAGCUAAUAUUCGUAUUAGCAAAAGAAACAACAACAACAAC
10224590	MECS08292020	RT-MAP-seq-deg_Mg_pH10	Eterna Roll your own structure 2	1	103	0.056833	0.06984	0.033721	0.05393	0.039075	0.045388	GGAAAUUCCGCGCUGAUCUCCUCUGUACUCAGAGACAGCGCGCGGCGUGGCUAUGUGAGACUCGCCGGACUAGGCGCGUGUAUGCUCCUCAGCUAUAGUUCGCUAUAGUAAAAGAAACAACAACAACAAC
10224592	MECS08292020	RT-MAP-seq-deg_Mg_pH10	Eterna Roll your own structure 2	1	103	0.052545	0.054001	0.045334	0.054626	0.054417	0.056034	GGAAACGCGAAAACCGGAAAAAGGCGAAAACGCAAAACACAAAACGGAAAAGCGGCCAAAGGCAAAACGCCCGGUGGCGCGCACGGCGCGAGGACAGGUUCGCCUGUCCAAAAGAAACAACAACAACAAC
10224598	SCP08292020	RT-MAP-seq-deg_Mg_pH10	Eterna Roll your own structure 2	1	103	0.034322	0.055704	0.026281	0.050108	0.034209	0.036244	GGAAAGAGGAGGUAUCCCGAUGGUGGUGAGGCGAAAGCCUAACACCACCACGGAGCCAUUACACCGUGAAACACGAAGUAAUGGGAUACAAGGACCUGUUCGCGGGUCCAAAAGAAACAACAACAACAAC
10224600	KHAA08292020	RT-MAP-seq-deg_Mg_pH10	Eterna Roll your own structure 2	1	103	0.062246	0.066988	0.036594	0.044758	0.042119	0.052842	GGAAAGCGGCCUGUGUCGUGCUAGUAUCUGUAGCAUAAGGAUAUGUAGCAGGGCAUGGAAGGCGGCUCUUGAUGUAGGGAGCGGCUGCCGAGGCUCGGUUCGCUGGGUCAAAAGAAACAACAACAACAAC
10224769	qwerty	RT-MAP-seq-deg_Mg_pH10	Eterna Roll your own structure 2	1	103	0.07267	0.083033	0.043222	0.055737	0.039793	0.039259	GGAAAAUGCAGACGUACAUGCAGACGUACAUGCAGACGUACAUGCAGACGUACAUGCAGACGUACAUGCAGACGUACAUGCAGACGUACAACGCUACGUUCGCGUAGCGAAAAGAAACAACAACAACAAC
10224796	qwertyu	RT-MAP-seq-deg_Mg_pH10	Eterna Roll your own structure 2	1	103	0.080572	0.090392	0.050935	0.065254	0.052712	0.054918	GGAAAUAAUCGAUGCAGAUCUAGACGUAGCUGUACAUGUCGAUGCAGAUCUAGACGUAGCUGUACAUGUCGAUGCAGAUCUAGACGUAGCAGCAUAUGUUCGCAUAUGCAAAAGAAACAACAACAACAAC
10224914	multiloop 9a	RT-MAP-seq-deg_Mg_pH10	Eterna Roll your own structure 2	1	103	0.048989	0.05612	0.025684	0.037029	0.032376	0.034098	GGAAAGUGCUACGGUGUACCGUGAGGUACACUCGACGGUACGUCGAUUGUGCGAAAGCACAAGUGUAGCGGGAGCUACACCGUGGCACGGAGCUGAGAUUCGUCUUAGCAAAAGAAACAACAACAACAAC
10224950	MJNPS08292020	RT-MAP-seq-deg_Mg_pH10	Eterna Roll your own structure 2	1	103	0.019967	0.041175	0.016451	0.041807	0.025607	0.034879	GGAAAUAGAGCACGGUAGUCGAAAGGCUACGUCGGCAAUAUCGCAUUGUAAUCAGCGGAGAACGACUGAUUGCAGUGGGAUAUUGUUGACAGGUGAAGUUCGCUUCACCAAAAGAAACAACAACAACAAC
10224954	WTHPS08292020	RT-MAP-seq-deg_Mg_pH10	Eterna Roll your own structure 2	1	103	0.044928	0.060379	0.029136	0.051184	0.037348	0.044002	GGAAACUACCGAUAAUACCGGUAUAUACGAAGUAUAUACACGAGUAUUAUCGAAGUAUACGGUCGCCGAAAGGCGACCGAUACGUAGGUAAGGUCGGGUUCGCCCGACCAAAAGAAACAACAACAACAAC
10224965	RKPS08292020	RT-MAP-seq-deg_Mg_pH10	Eterna Roll your own structure 2	1	103	0.050325	0.062024	0.030477	0.048358	0.029701	0.032072	GGAAACUACCGCUCAUCGCGGUAUAUACGAAGUAUAUACACGCGGAGCAUCCCAGUAUACGGAUAUCGAAAGAUAUCCGAUACGUAGGGAAGGUUGGGUUCGCCCAACCAAAAGAAACAACAACAACAAC
10225121	RYOS r2 design 61	RT-MAP-seq-deg_Mg_pH10	Eterna Roll your own structure 2	1	103	0.062109	0.081165	0.034478	0.0582	0.041502	0.050227	GGAAACUCUCAAUGACUAGUCUACGGAAGUAGACUAUUGUGUACUUCACGUAGUGAUGGUCUCUAGUCGUGUGUACCACACGAGAGAAGGAGUGCUAGUUCGCUAGUACAAAAGAAACAACAACAACAAC
10225123	RYOS r2 design 62	RT-MAP-seq-deg_Mg_pH10	Eterna Roll your own structure 2	1	103	0.059073	0.072276	0.027408	0.04148	0.028961	0.03562	GGAAAGGAUCGCGUCAUCGACGUAUCGGUGACAACUCGCAACUGGACACAGUUGUCGUGGGUCGUAUUCUGAUACAGUCGGACGAAGAUCCCAUGUGGUUCGCCGCAUGAAAAGAAACAACAACAACAAC
10225127	RYOS r2 design 63	RT-MAP-seq-deg_Mg_pH10	Eterna Roll your own structure 2	1	103	0.054784	0.078771	0.026049	0.047095	0.033158	0.045895	GGAAACAACAUGGGAAUGUGAUCAUAGAUCGCAUUCAACAUGUUGAUGGACUGGGCUGCUGUACAAGGUACUGCGCCAGGAGUUGCAGUCACCCUAGGUUCGCCUAGGGAAAAGAAACAACAACAACAAC
10225133	RYOS r2 design 64	RT-MAP-seq-deg_Mg_pH10	Eterna Roll your own structure 2	1	103	0.044844	0.061367	0.025962	0.047554	0.03023	0.035576	GGAAACUACUGUGAGAACGGAACAUGAGGCUACUCAAGACGGUCAUGCCGCAUGACGGUCGGUGUAGCGUCAUGUUCGCGGCACGGUAGAGCACUGGGUUCGCCCAGUGAAAAGAAACAACAACAACAAC
10225135	RYOS r2 design 65	RT-MAP-seq-deg_Mg_pH10	Eterna Roll your own structure 2	1	103	0.07381	0.082743	0.043687	0.054615	0.050553	0.057574	GGAAACUCUAUCAUCGGUGCAAGGCAAGAGUGCUCAGACGGAUAACGUGUGUCAGGAGACAGGAUCAGGACUGAGGCCGCACGGAUGAUAGCGAUAUGUUCGCAUAUCGAAAAGAAACAACAACAACAAC
10225137	RYOS r2 design 66	RT-MAP-seq-deg_Mg_pH10	Eterna Roll your own structure 2	1	103	0.039313	0.055794	0.029079	0.046951	0.034273	0.039609	GGAAAGACUCAGAGGUGAAGGUCAUCACGGCUGAUAGGAGACUAUCAGGCGAGGAUGACGAGUCACAUCAUGGCAGGGAACUGUCAUGAUGCUAGAUGUUCGCAUCUAGAAAAGAAACAACAACAACAAC
10225140	RYOS r2 design 67	RT-MAP-seq-deg_Mg_pH10	Eterna Roll your own structure 2	1	103	0.060911	0.076229	0.034594	0.052467	0.035446	0.041069	GGAAACGAUCGCUCUGACGCAGAGAACAGAUCGCAUCAACAGGCGGGAGCCGUUGAUGGACGAGCUGUUGAACUGAUGUUCAACUGACUCGCACAGGCUUCGGCCUGUGAAAAGAAACAACAACAACAAC
10225142	RYOS r2 design 68	RT-MAP-seq-deg_Mg_pH10	Eterna Roll your own structure 2	1	103	0.048608	0.064077	0.029794	0.047655	0.036652	0.043264	GGAAAGUGCACGAAACACACUCGUGCAACUACGGAGUAGUUGCAAGCAGAGUCAUCCGCAGGCGCUGCGAUGACCUGCUUGGAGUGGGCACGGUAGCGUUCGCGCUACCAAAAGAAACAACAACAACAAC
10225149	RYOS r2 design 69	RT-MAP-seq-deg_Mg_pH10	Eterna Roll your own structure 2	1	103	0.049903	0.062535	0.023364	0.040897	0.020891	0.024953	GGAAACUUACUAGUCGAUCUGAAUGUACUCUGUACAUUCGGAUCGUAUCACAGAUACGCUGGAAACAGCGACUAGUAAGCGUGGAUACACGCAUCGGCUUCGGCUGAUGAAAAGAAACAACAACAACAAC
10225164	RYOS r2 design 70	RT-MAP-seq-deg_Mg_pH10	Eterna Roll your own structure 2	1	103	0.061509	0.083029	0.036602	0.054421	0.039082	0.042073	GGAAAGAAUCGCUUACUGUCGUAAGUGAUUCACAAUGUAUCAAGAUCAACGCACAUCUAUGAUGUGAGAGAAAGUUGAUCGGAUACAUUGACGCUAUGUUCGCAUAGUGAAAAGAAACAACAACAACAAC
10225173	RYOS r2 design 71	RT-MAP-seq-deg_Mg_pH10	Eterna Roll your own structure 2	1	103	0.047763	0.071952	0.024625	0.045531	0.029104	0.034667	GGAAACAACACGAGAACAGUGAUGACACAAGUACCUACGGUUACGUAGCGUACUUGGCAUCACUGGCUCGAGUGCCACACUCUAGUGUUGACCUGUGGUUCGCCACAGGAAAAGAAACAACAACAACAAC
10225181	RYOS r2 design 72	RT-MAP-seq-deg_Mg_pH10	Eterna Roll your own structure 2	1	103	0.059139	0.07528	0.032034	0.052491	0.037571	0.03995	GGAAAGUGUCUCGGAGCUCAGUUACUGAGGGAGGCACGUAGUGGCUAUCUUAGUCAUGAUUACAUGGCUAAGAUAGAGGAAACAGCACUACCUGAUUGUUCGCAAUCAGAAAAGAAACAACAACAACAAC
10225183	RYOS r2 design 73	RT-MAP-seq-deg_Mg_pH10	Eterna Roll your own structure 2	1	103	0.038638	0.052385	0.023527	0.039181	0.032012	0.036736	GGAAACGUCGCGGGCAGUCGUAUCUAGUCUAGGACUUGAUACGCGCAAACGUAUGAGGAUACUCUUAGGUUUGACGCAGGCUGGCUGGACGCUAGGACUUCGGUCCUAGAAAAGAAACAACAACAACAAC
10225194	RYOS r2 design 74	RT-MAP-seq-deg_Mg_pH10	Eterna Roll your own structure 2	1	103	0.069131	0.088257	0.03065	0.045135	0.028809	0.035567	GGAAACGUGGCACGCAUGCCCUGAUCCUGGAUCAGCACUAUCCCUGAUAGUGGAGAUGUCUAAGUUAUCUUAGGCAUCCAUGUGUGUGACGCAAUUACUUCGGUAAUUGAAAAGAAACAACAACAACAAC
10225196	RYOS r2 design 75	RT-MAP-seq-deg_Mg_pH10	Eterna Roll your own structure 2	1	103	0.046953	0.057321	0.026323	0.038731	0.033207	0.034721	GGAAAGUGAUUCACAUGUGUAGAUCAUCUGACUAUCGGAUCCUGAUAGUGAGAUGAUGUACGCAUGACGGAAUGGUCCAUUCUGGAAUCGCGUGUACGUUCGCGUACGCAAAAGAAACAACAACAACAAC
10225201	RYOS r2 design 76	RT-MAP-seq-deg_Mg_pH10	Eterna Roll your own structure 2	1	103	0.040774	0.053843	0.028944	0.0491	0.034097	0.048979	GGAAACUGCGAGAGUCGUGUGCGACGCAGGGCUUGGGCGAGUUCGGGAAGGCAGGCGGCCUGUCGACACUGAUCUCGAGAAGGACCAUGUCGAGCUUCUUCGGAAGCUCAAAAGAAACAACAACAACAAC
10225206	RYOS r2 design 77	RT-MAP-seq-deg_Mg_pH10	Eterna Roll your own structure 2	1	103	0.049438	0.062198	0.03299	0.04902	0.037496	0.037162	GGAAAGAUUAGAUUCUCAGAAUCUAAUCGCAUGAUACAUGCAUGGAGAUUGGUUAGGCAGGCAGAGGUGACUCUGAACUGUCUAAGCAAUCCUCGAUGUUCGCAUCGAGAAAAGAAACAACAACAACAAC
10225212	RYOS r2 design 78	RT-MAP-seq-deg_Mg_pH10	Eterna Roll your own structure 2	1	103	0.071891	0.079185	0.033229	0.043491	0.031519	0.034991	GGAAACGGACGAUAGUCCGACUACUAGUCAUCGCUAUGUACGUACGAUCUAUGCGAGAGCUAUCUGAUCGGUACUAUGCGUAAUCUAGUAGCACGCAGUUCGCUGUGUGAAAAGAAACAACAACAACAAC
10225214	RYOS r2 design 79	RT-MAP-seq-deg_Mg_pH10	Eterna Roll your own structure 2	1	103	0.050253	0.059779	0.024636	0.038495	0.028397	0.035445	GGAAAGGCCGCGUGUAGUCAGUGACUACCGCGACUUGAAUUAGGCUGUAUCAGUCUAAUUCAAGAGGUACAGUUGACACAACUGUACGGCCCAUCUGGUUCGCCGGAUGAAAAGAAACAACAACAACAAC
10225216	RYOS r2 design 80	RT-MAP-seq-deg_Mg_pH10	Eterna Roll your own structure 2	1	103	0.069109	0.085557	0.030339	0.048979	0.035239	0.038651	GGAAAGGUAGUUACGUAAGUAACUACAGUCAGUAUGAUGGAUACAUCUUCUGACAGCGUAUCUGAUGUAUCGGCGAUACAUCAGUCGUCGCGCUGACCUUCGGGUCAGCAAAAGAAACAACAACAACAAC
10225218	RYOS r2 design 81	RT-MAP-seq-deg_Mg_pH10	Eterna Roll your own structure 2	1	103	0.066404	0.079402	0.038012	0.055429	0.038388	0.046161	GGAAAUGUCUACAUAGGAGUGCUGCGGGACGGUAACGUCAUGACCGAUUGCUCUCUGACCGAGACACGGUGACGUGAUAGCGGCUAUGUAGGGCCAACUUCGGUUGGCCAAAAGAAACAACAACAACAAC
10225397	multiloop 9b	RT-MAP-seq-deg_Mg_pH10	Eterna Roll your own structure 2	1	103	0.050001	0.067733	0.027914	0.04796	0.033078	0.037234	GGAAAGUGCUACCGUGUACCGUGAGGUACACGCGACGGUACGUCGCGUGUGCGAAAGCACACGUGUAGCGGGAGCUACACGGUGGCACGGAGCUUAGAUUCGUCUAAGCAAAAGAAACAACAACAACAAC
10225401	multiloop 9c	RT-MAP-seq-deg_Mg_pH10	Eterna Roll your own structure 2	1	103	0.054272	0.069461	0.032641	0.051132	0.033062	0.03655	GGAAAGUGCUACGCUGUACCGUGAGGUACAGCCGACGGUACGUCGGCUGUGCGAAAGCACAGCUGUAGCGGGAGCUACAGCGUGGCACGGAGCAUAGAUUCGUCUAUGCAAAAGAAACAACAACAACAAC
10225408	multiloop 9d	RT-MAP-seq-deg_Mg_pH10	Eterna Roll your own structure 2	1	103	0.054064	0.055101	0.032209	0.036404	0.033869	0.028582	GGAAAGUGCUAUUCUGUACCGUGAGGUACAGAAGACGGUACGUCUUAUGUGCGAAAGCACAUAUGUAGCGGGAGCUACAUAAUGGCACGGAGCAUUGAUUCGUCGAUGCAAAAGAAACAACAACAACAAC
10225612	suza	RT-MAP-seq-deg_Mg_pH10	Eterna Roll your own structure 2	1	103	0.084061	0.108428	0.048092	0.067795	0.046866	0.04974	GGAAAAACGGCCUUGUUAAUUCUGUUUGUUUUUGUUUAUAAAAGCGUUUAUUUAUUUUUUCGUUUUGUCUUUGUGUUCCGUGUCGAGCAAAUAUGCUGUUCGCAGCAUAAAAAGAAACAACAACAACAAC
10225614	suza2	RT-MAP-seq-deg_Mg_pH10	Eterna Roll your own structure 2	1	103	0.088781	0.111722	0.056051	0.074208	0.046798	0.051065	GGAAAAACGGCCUUGUUAAUUCUGUUUGUUUUUGUUUAUAAAAGCGUUUAUUUAUUUUUUCGUUUUGUCUUUGUGUUCCGUGUCGAGCAAAUAAGCUGUUCGCAGCUUAAAAAGAAACAACAACAACAAC
10225616	suza3	RT-MAP-seq-deg_Mg_pH10	Eterna Roll your own structure 2	1	103	0.080383	0.103167	0.04897	0.064705	0.048248	0.055372	GGAAAAACGGCCUUGUUAAUUCUGUGUGUUUGUGUUUAUAAAAGCGUUUAUUUAUUUUUUCGUUUUGUCUGUGUGUGCCGUGUCGAGCAAAUAUCCUGUUCGCAGGAUAAAAAGAAACAACAACAACAAC
10225793	new 2 series no 1	RT-MAP-seq-deg_Mg_pH10	Eterna Roll your own structure 2	1	103	0.038131	0.055207	0.024075	0.045182	0.028229	0.039849	GGAAACGUGAGGGCCCAGCGGAGUAGGGCGCAGCUCCGGCGCGGGUUGCCGCGCGGGCGUGCAGCGAUGGCCAGCUGGAGCGUCCUUUGCGGAUCUGCUUCGGCAGAUCAAAAGAAACAACAACAACAAC
10225795	new 2 series no.2	RT-MAP-seq-deg_Mg_pH10	Eterna Roll your own structure 2	1	103	0.047088	0.0623	0.029434	0.048584	0.032029	0.042905	GGAAACGUGAGGGCCCAGCGGAGUAGGGCGCAGCUCGUGCGAUGGUUGCAUCCGUGGCGUGCAGCGAUGGCCAGCUGGAGCGUCCUUUGCGGAUGACCUUCGGGUCGUCAAAAGAAACAACAACAACAAC
10225798	new too series no.3	RT-MAP-seq-deg_Mg_pH10	Eterna Roll your own structure 2	1	103	0.046048	0.056858	0.029573	0.042002	0.035667	0.042194	GGAAAGGUGGGCGCCCAGCGGAGUAGGGCGCAGCUCGUGCGAUGGUUGCAUCCGUGGCGUGCAGCGAUGGCCAGCUGGAGCGUCGUUUGCCGAUCACCUUCGGGUGGUCAAAAGAAACAACAACAACAAC
10225800	new two series no.4	RT-MAP-seq-deg_Mg_pH10	Eterna Roll your own structure 2	1	103	0.034881	0.048759	0.023681	0.035101	0.031595	0.035973	GGAAAGGUGGGCACCUAGCGGAGUAGGUCGCAGCUCGUGCGAUGGUUGCAUCCGUGGCGUGCAGCGAUGGACAGCUAGAGUGUCGUUUGCCGAUGUCCUUCGGGACGUCAAAAGAAACAACAACAACAAC
10225813	six	RT-MAP-seq-deg_Mg_pH10	Eterna Roll your own structure 2	1	103	0.052734	0.073248	0.034952	0.054012	0.042702	0.053664	GGAAAGGUGGGUACCUAGCGGAGUAGGUUACAGUUAGUGCGAUGGUUGCAUCCGUGGCUUACAGUAGUGGACAGCUAGAGUGUCGUUUGCCGUCGGGGUUCGCCCCGACAAAAGAAACAACAACAACAAC
10225815	seven	RT-MAP-seq-deg_Mg_pH10	Eterna Roll your own structure 2	1	103	0.059071	0.069845	0.042494	0.056163	0.046466	0.052772	GGAAAGGUAAGUACCUAGCGGAGUAGGUUACAGUUAGUGCGAUGGUUGCAUCCGUGGCUUACAGUAGUGGACAGCUAGAGUGACGUUUGCCGUGGUCGUUCGCGACUACAAAAGAAACAACAACAACAAC
10225817	seven	RT-MAP-seq-deg_Mg_pH10	Eterna Roll your own structure 2	1	103	0.065978	0.074469	0.046506	0.058602	0.046133	0.050602	GGAAAGGUAAGUACCAAGCGGGCCGUUUGCCAGUUAGUGCAAUGGUUGCAUCCGUUGAAUGGCGUAAAGGACAGCUAGUAGGACGUUUGCCGAGGUCGUUCGCGACUUCAAAAGAAACAACAACAACAAC
10225819	eight	RT-MAP-seq-deg_Mg_pH10	Eterna Roll your own structure 2	1	103	0.075503	0.091144	0.05462	0.065049	0.050086	0.054983	GGAAAGGUAAGUACCAAAAUGGCCGUUUGACAGUUAGUGCAAUGGUUGCAUCCGUUGAAUGUCGUAAAGGAUCUGUAGUAGGACGUUUGCCGAGGACGUUCGCGUCUUCAAAAGAAACAACAACAACAAC
10225827	ten	RT-MAP-seq-deg_Mg_pH10	Eterna Roll your own structure 2	1	103	0.0615	0.072906	0.04897	0.064968	0.047337	0.05463	GGAAAGGAAGUGACCAAAGUGGCCGUUUGACAGUUAGUGCAAUGGUUGCAUCCGUUGAAUGUCGUAAAGGAUAUGCAGUAGGACACUAGCCGCACAGGUUCGCCUGUGCAAAAGAAACAACAACAACAAC
10225846	eleven	RT-MAP-seq-deg_Mg_pH10	Eterna Roll your own structure 2	1	103	0.048093	0.063311	0.034857	0.055442	0.037544	0.048775	GGAAAGGAAGUGGCCUAAGAUGCUACUGUAGAGGCUACUAAGUAGUGGCAUCCGUUGGGUGUCGGAACCGAACAUCAGUAGGACACUAGCCGAGGUCCUUCGGGACUUCAAAAGAAACAACAACAACAAC
10225848	twelve	RT-MAP-seq-deg_Mg_pH10	Eterna Roll your own structure 2	1	103	0.056946	0.070709	0.035941	0.054918	0.036262	0.046719	GGAAAGGAAGUGGCCUAAGAGGCUACUGUAGAGGCUACUAAGUAGUGGCAUCCGUUGGGUGUCGGAACCGAACCUCAGUAGGACACUAGCCGUUGACCUUCGGGUCGACAAAAGAAACAACAACAACAAC
10225850	twelve	RT-MAP-seq-deg_Mg_pH10	Eterna Roll your own structure 2	1	103	0.045964	0.061097	0.033947	0.055171	0.036362	0.049592	GGAAAGGAAGCGGCCUAAGAGGCUACUAGAGAGGCUCCUAAGUAGUGGCAACCGUUGGGUGUCGGAACCGAACCUCAGUAGGACGCAAGCCGGACGGGUUCGCCCGUCCAAAAGAAACAACAACAACAAC
10225853	thirteen	RT-MAP-seq-deg_Mg_pH10	Eterna Roll your own structure 2	1	103	0.043964	0.061814	0.032502	0.053933	0.041453	0.048145	GGAAAGGAAGAGGCGUAAGAGGAUACUAGAGAGGGUCCGAGGUGGUGGCGAGCGUUGGCUGUCGGCACCGAACCUCAGUAUGACUCAAUCCGAGCAGCUUCGGCUGUUCAAAAGAAACAACAACAACAAC
10226048	RYOS2 RLT-32	RT-MAP-seq-deg_Mg_pH10	Eterna Roll your own structure 2	1	103	0.042007	0.044866	0.032598	0.041221	0.032729	0.047869	GGAAAUGAUAAGCAGAAGAACGGCAUCAAAGUCAAUUUCAAGAUUAGGCAUAAUAUUGAGGAUGGCUCGGUGCAGCUCGCUGACCAUUAUCCCAGAGGUUCGCUUUUGGAAAAGAAACAACAACAACAAC
10226055	RYOS2 RLT-33	RT-MAP-seq-deg_Mg_pH10	Eterna Roll your own structure 2	1	103	0.035159	0.054363	0.023611	0.041906	0.025591	0.027438	GGAAAGUGACCGCAGCGGGAAUAACAUUGGGUAUGGACGAGCUGUACAAGCGGUCACGUGACAUAUCCCAUGGAUUCCCGCCAGCGGUCAAGGAUUCCUUCGGGAAUCCAAAAGAAACAACAACAACAAC
10226140	SAHPS08302020	RT-MAP-seq-deg_Mg_pH10	Eterna Roll your own structure 2	1	103	0.054086	0.065622	0.038572	0.05312	0.039115	0.0434	GGAAAGCAUGUAUGUGCGUCGAAGACGAGUACGAAGUACGUUAGCGAAAGUUAACGAUCGAAGGUCGCUGCGAAGCAGCCAUGUAUAUGCGCGAAUUGUUCGCAAUUCGAAAAGAAACAACAACAACAAC
10226153	AYJPS08302020	RT-MAP-seq-deg_Mg_pH10	Eterna Roll your own structure 2	1	103	0.061633	0.057762	0.053495	0.074657	0.041434	0.032507	GGAAAGAAGUAAUAUAUAAUAUAUAUCGAAAGAUAUAUAUUAUAUAUUACAGAUCGAAAGAUCACUAUAUAUAUUCGAAGAAUAUAUAUAGCGUGGCGUUCGCGUCGCGAAAAGAAACAACAACAACAAC
10226165	LAMPS08302020	RT-MAP-seq-deg_Mg_pH10	Eterna Roll your own structure 2	1	103	0.075746	0.08975	0.045223	0.061928	0.051086	0.049964	GGAAAGAGAUAUCGAAGAUAUCAGCAUAUACGAAGUAUAUGCAGCUAUAGGAACUAUAGCAGUAUACGAAGUAUACAGCUACGAAGUAGCAGAUCCUGUUCGCAGGAUCAAAAGAAACAACAACAACAAC
10226173	NKMPS08302020	RT-MAP-seq-deg_Mg_pH10	Eterna Roll your own structure 2	1	103	0.071022	0.073878	0.034769	0.044997	0.049907	0.037593	GGAAAGCUAUAUAUACGAAGUAUAUAUAGCGCUAUCGAAGAUAGCGUAUAUAUAUACGAAGUAUAUAUAUACGGUAUAUCGAAGAUAUACCGCAUAUCUUCGGAUAUGCAAAAGAAACAACAACAACAAC
10226184	BWMPS08302020	RT-MAP-seq-deg_Mg_pH10	Eterna Roll your own structure 2	1	103	0.057011	0.050166	0.031756	0.043743	0.030433	0.009298	GGAAACUUAUUAUUAUUUCGAAUAAAUAUAGGAAACUAUAUUUAUUCGUAUAUUAUUAUCGAAAGAUAAUAAUAUACGAAAUAAUAAUAAGCCUAUCGUUCGCGAUAGGAAAAGAAACAACAACAACAAC
10226204	TSMPS08302020	RT-MAP-seq-deg_Mg_pH10	Eterna Roll your own structure 2	1	103	0.090067	0.08108	0.028623	0.035304	0.057106	0.040212	GGAAACUUAUUAUUAUUUAUCGUUAUAUUUACAAAGUAAAUAUAACAAGAUAUAUUAUUCAAAGAAUAAUAUAUCGAUAAAUAAUAAUAAGCCUAUCCUUCGGGAUAGGAAAAGAAACAACAACAACAAC
10226220	MPPS08302020	RT-MAP-seq-deg_Mg_pH10	Eterna Roll your own structure 2	1	103	0.07793	0.06267	0.038339	0.033789	0.042786	0.007597	GGAAACUUAUUAUUAUUUAUAUAGCAUAAUAAAUAGAAACUAUUUAUUAUGCUUAUAUUGAAACAAUAUAAGCUAUAUAAAUAAUAAUAAGCCUAUGCUUCGGCAUAGGAAAAGAAACAACAACAACAAC
10226234	ASAS08302020	RT-MAP-seq-deg_Mg_pH10	Eterna Roll your own structure 2	1	103	0.086874	0.042901	0.086932	0.052198	0.068667	0.003088	GGAAACUUAUUAUUAUUUAUAUAUAUUAGCUAAUAUAGGAACUAUAUUAGCUAUUAGGAACUAAUAGCUAAUAUAUAUAAAUAAUAAUAAGCGUAUGCUUCGGCAUACGAAAAGAAACAACAACAACAAC
10226252	JOS08302020	RT-MAP-seq-deg_Mg_pH10	Eterna Roll your own structure 2	1	103	0.137205	0.099912	0.092752	0.071031	0.094867	0.054137	GGAAACUUAUUAUUAUUUAUAUAUAUUAAUGCAUAUAGGAACUAUAUGAACUAUACGAAGUAUAGCAUUAAUAUAUAUAAAUAAUAAUAAGCGUUUGCUUCGGCAAACGAAAAGAAACAACAACAACAAC
10226259	MDRS08302020	RT-MAP-seq-deg_Mg_pH10	Eterna Roll your own structure 2	1	103	0.058294	0.057198	0.042468	0.045212	0.033189	0.030502	GGAAACUUAUUAUUGAGUAGGUAUAUUAAUGCAUAUAGGAACUAUAUGAACUAUACGAAGUAUAGCAUUAAUAUACACUACCAAUAAUAAGCGUUUGCUUCGGCAGGCGAAAAGAAACAACAACAACAAC
10226267	FOCSW08302020	RT-MAP-seq-deg_Mg_pH10	Eterna Roll your own structure 2	1	103	0.029658	0.030312	0.027437	0.036139	0.026251	0.031477	GGAAACUUAUUAUUGAGUAGGUGGAUCACUGCAUAUAGGAACUAUAUGAACUAUACGAAGUAUAGCAGGAUCACACACUACCAAUAAUAAGCGUUUGGUUCGCCAGGCGAAAAGAAACAACAACAACAAC
10226269	TBCSW08302020	RT-MAP-seq-deg_Mg_pH10	Eterna Roll your own structure 2	1	103	0.030902	0.040621	0.01891	0.032372	0.01933	0.024029	GGAAACUUAUUAUUGAGUAGGUGGAUCACUGCAUCACGGCACAUAGGAAACUAUGGCACGGAUGACAGGAUCACACACUACCAAUAAUAAGCGUUUGGUUCGCCAGACGAAAAGAAACAACAACAACAAC
10226273	JDCSW08302020	RT-MAP-seq-deg_Mg_pH10	Eterna Roll your own structure 2	1	103	0.021736	0.032398	0.010895	0.020106	0.014988	0.028326	GGAAACACACUAGGGAGUAGGUGGAUCACUGCAUCACGGCACAUAGGAAACUAUGGCACGGAUGACAGGAUCACACACUACCCACUAGGUGCGUUUCGUUCGCGAGACGAAAAGAAACAACAACAACAAC
10226285	LHSW08302020	RT-MAP-seq-deg_Mg_pH10	Eterna Roll your own structure 2	1	103	0.041825	0.0566	0.0197	0.034392	0.022328	0.02719	GGAAAACCACUAGGUCGGCCACUACACGAGCACCCGGCGCACAUUCGAAAGAAUGGCAGCACGAGGGCCGGUAGGGACCAGACACUAGGGAGCCGUUGUUCGCGACGGCAAAAGAAACAACAACAACAAC
10226291	EOSW08302020	RT-MAP-seq-deg_Mg_pH10	Eterna Roll your own structure 2	1	103	0.040112	0.055644	0.020186	0.039265	0.026984	0.034875	GGAAAACCACUAGGUCGGCCACUACACGCGCACCCGGCGCACACCCGAAGGAGUGGCAGCACGAGGGCCGGUAGGGACCAGACACUAGGGAGCCGUUCUUCGGGACGGCAAAAGAAACAACAACAACAAC
10226303	BSSW08302020	RT-MAP-seq-deg_Mg_pH10	Eterna Roll your own structure 2	1	103	0.048027	0.06221	0.034025	0.055677	0.040933	0.055023	GGAAAGACGAAAGUCGUAUAUGGAAUACGAAGUAUUCCCUAUACAGAGUAUAGGCAUAUACCCGGCGGAACGCGAUAGGAAACUAUCCGGAGGGAGCCUUCGGGCUCCCAAAAGAAACAACAACAACAAC
10226305	Submission 4	RT-MAP-seq-deg_Mg_pH10	Eterna Roll your own structure 2	1	103	0.052663	0.070031	0.034282	0.054784	0.038818	0.048276	GGAAAGCCGGCAGUCUACGGAUGUGUCGUCCCGUAACUGCGGAUAGGUAGAUGCGGUAAAAUACGCUAAUCGCUACGCAUACCCUCCCGGCGCUUAUUUUCGAAUAAGCAAAAGAAACAACAACAACAAC
10226307	Submission 5	RT-MAP-seq-deg_Mg_pH10	Eterna Roll your own structure 2	1	103	0.042013	0.057078	0.02892	0.046931	0.036849	0.046893	GGAAAGCCGGCAGUCUACGGAUGUGUCGUCCCGUAACUGCGGAUAGGUAGAUGCGGGAAGAUACGCUAAUCGCCACGCAUACCCUCCCGGCGCAUAUUUUCGAAUAUGCAAAAGAAACAACAACAACAAC
10226309	Submission 6	RT-MAP-seq-deg_Mg_pH10	Eterna Roll your own structure 2	1	103	0.052229	0.066849	0.03245	0.04951	0.037992	0.04764	GGAAAGCCGGCAGUCUACGGAUGUGUCGUCCCGUAACUGCGGAUAGGUAGAUGGCGGAAGAUACGCUAAUCGCCAGCCAUACCCUCCCGGCGCAAAUUUUCGAAUUUGCAAAAGAAACAACAACAACAAC
10226311	Submission 7	RT-MAP-seq-deg_Mg_pH10	Eterna Roll your own structure 2	1	103	0.04188	0.055187	0.030386	0.048072	0.036841	0.046227	GGAAAGCCGGCAGUCUACGGAUGUGUCGUCCCGUAACUGCGGAUAGGUAGAUGCGGGAAGAUACGCUAAUCGCCACGCAUACCCUCCCGGCGCAAUUUUUCGAAAUUGCAAAAGAAACAACAACAACAAC
10226313	Submission 8	RT-MAP-seq-deg_Mg_pH10	Eterna Roll your own structure 2	1	103	0.047606	0.063072	0.031031	0.052238	0.042734	0.053578	GGAAAGCCGGCAGUCUACGGACCUGUCGUCCCGUAACUGCGGAUAGGUAGAUGCGGGAAGAUACGCUAAUCGCCACGCAUACCCUCCCGGCGCUAUUUUUCGAAAUAGCAAAAGAAACAACAACAACAAC
10226317	Submission 9	RT-MAP-seq-deg_Mg_pH10	Eterna Roll your own structure 2	1	103	0.048505	0.067212	0.032609	0.057201	0.044326	0.056606	GGAAAGCCGGCAGUCUACGGACCUGUCGUCCCGUAACUGCGGAUAGGUAGAUGCGGGAAGAUACGCUAAUCGCCACGCAUACCCUCCCGGCGCUAUAUUUCGAUAUAGCAAAAGAAACAACAACAACAAC
10226319	Submission 10	RT-MAP-seq-deg_Mg_pH10	Eterna Roll your own structure 2	1	103	0.047881	0.069218	0.029777	0.05059	0.043172	0.05604	GGAAAGCCGGCAGUCUACGGACCUGUCGUCCCGUAACUGCGGAUAGGUAGAUGCGGGAAGAUACGCUAAUCGCCACGCAUACCCUCCCGGCGCAAUAUUUCGAUAUUGCAAAAGAAACAACAACAACAAC
10226323	Submission 11	RT-MAP-seq-deg_Mg_pH10	Eterna Roll your own structure 2	1	103	0.045895	0.063462	0.029016	0.050185	0.039677	0.047974	GGAAAGCCGGCAGUCUACGGACCUGUCGUCCCGUAACUGCGGAUAGGUAGAUGCGGGAAGAUACGCUAAUCGCCACGCAUACCCUCCCGGCGGUAUAUUUCGAUAUACCAAAAGAAACAACAACAACAAC
10226327	Default title	RT-MAP-seq-deg_Mg_pH10	Eterna Roll your own structure 2	1	103	0.044817	0.061864	0.026031	0.048203	0.034467	0.044725	GGAAAGCCGGCAGUCUACGGACCUGUCGUCCCGUAACUGCGGAUAGGUAGAUGCGGGAAGAGCCGCGGCUCGCCACGCAUACCCUCCCGGCGGUUUAUUUCGAUAAACCAAAAGAAACAACAACAACAAC
10226339	13	RT-MAP-seq-deg_Mg_pH10	Eterna Roll your own structure 2	1	103	0.042446	0.059051	0.028012	0.050231	0.033807	0.042193	GGAAAGCCGGCAGUCUACGGACCUGUCGUCCCGUAACUGCGGAUAGGUAGAUGCGGGAAGAGCCGCGGCUCGCCACGCAUACCCUCCCGGCGGAAUAUUUCGAUAUUCCAAAAGAAACAACAACAACAAC
10226341	14	RT-MAP-seq-deg_Mg_pH10	Eterna Roll your own structure 2	1	103	0.041623	0.058151	0.027262	0.051094	0.034918	0.043376	GGAAAGCCGGCAGUCUACGGACCUGUCGUCCCGUAACUGCGGAUAGGUAGAUGCGGGAAGAGCCGCGGCUCGCCACGCAUACCCUCCCGGCGGAAUUUUUCGAAAUUCCAAAAGAAACAACAACAACAAC
10226343	15	RT-MAP-seq-deg_Mg_pH10	Eterna Roll your own structure 2	1	103	0.043061	0.060516	0.02793	0.050327	0.032851	0.041898	GGAAAGCCGGCAGUCUACGGACCUGUCGUCCCGUAACUGCGGAUAGGUAGAUGCGGGAAGAGCCGCGGCUCGCCACGCAUACCCUCCCGGCGGAAAUUUUCGAAUUUCCAAAAGAAACAACAACAACAAC
10226345	16	RT-MAP-seq-deg_Mg_pH10	Eterna Roll your own structure 2	1	103	0.042273	0.061964	0.026476	0.049229	0.032975	0.041009	GGAAAGCCGGCAGUCUACGGACCUGUCGUCCCGUAACUGCGGAUAGGUAGAUGCGGGAAGAGCCGCGGCUCGCCACGCAUACCCUCCCGGCGGUAAUUUUCGAAUUACCAAAAGAAACAACAACAACAAC
10226347	17	RT-MAP-seq-deg_Mg_pH10	Eterna Roll your own structure 2	1	103	0.042224	0.059219	0.025612	0.047624	0.032998	0.0416	GGAAAGCCGGCAGUCUACGGACCUGUCGUCCCGUAACUGCGGAUAGGUAGAUGCGGGAAGAGCCGCGGCUCGCCACGCAUACCCUCCCGGCGGUUAUUUUCGAAUAACCAAAAGAAACAACAACAACAAC
10226349	18	RT-MAP-seq-deg_Mg_pH10	Eterna Roll your own structure 2	1	103	0.043061	0.05822	0.025332	0.045458	0.033908	0.042252	GGAAAGCCGGCAGUCUACGGACCUGUCGUCCCGUAACUGCGGAUAGGUAGAUGCGGGAAGAGCCGCGGCUCGCCACGCAUACCCUCCCGGCGCUAAUUUUCGAAUUAGCAAAAGAAACAACAACAACAAC
10226351	19	RT-MAP-seq-deg_Mg_pH10	Eterna Roll your own structure 2	1	103	0.042292	0.059144	0.027131	0.047333	0.036214	0.046293	GGAAAGCCGGCAGUCUACGGACCUGUCGUCCCGUAACUGCGGAUAGGUAGAUGCGGGAAGAGCCGCGGCUCGCCACGCAUACCCUCCCGGCGCUAAAUUUCGAUUUAGCAAAAGAAACAACAACAACAAC
10226353	20	RT-MAP-seq-deg_Mg_pH10	Eterna Roll your own structure 2	1	103	0.046214	0.058569	0.027604	0.043214	0.037647	0.046325	GGAAAGCCGGCAGUCUACGGACCUGUCGUCCCGUAACUGCGGAUAGGUAGAUGCGGGAAGAGCCGCGGCUCGCCACGCAUACCCUCCCGGCGCUAAAAUUCGUUUUAGCAAAAGAAACAACAACAACAAC
10226355	21	RT-MAP-seq-deg_Mg_pH10	Eterna Roll your own structure 2	1	103	0.04281	0.057523	0.027412	0.046553	0.035767	0.045155	GGAAAGCCGGCAGUCUACGGACCUGUCGUCCCGUAACUGCGGAUAGGUAGAUGCGGGAAGAGCCGCGGCUCGCCACGCAUACCCUCCCGGCGCUAUAAUUCGUUAUAGCAAAAGAAACAACAACAACAAC
10226357	22	RT-MAP-seq-deg_Mg_pH10	Eterna Roll your own structure 2	1	103	0.0445	0.061022	0.026349	0.04535	0.035726	0.043643	GGAAAGCCGGCAGUCUACGGACCUGUCGUCCCGUAACUGCGGAUAGGUAGAUGCGGGAAGAGCCGCGGCUCGCCACGCAUACCCUCCCGGCGCUAUUAUUCGUAAUAGCAAAAGAAACAACAACAACAAC
10226359	23	RT-MAP-seq-deg_Mg_pH10	Eterna Roll your own structure 2	1	103	0.044261	0.062566	0.027427	0.049039	0.033689	0.041006	GGAAAGCCGGCAGUCUACGGACCUGUCGUCCCGUAACUGCGGAUAGGUAGAUGCGGGAAGAGCCGCGGCUCGCCACGCAUACCCUCCCGGCGGUAUUAUUCGUAAUACCAAAAGAAACAACAACAACAAC
10226361	24	RT-MAP-seq-deg_Mg_pH10	Eterna Roll your own structure 2	1	103	0.04298	0.060387	0.026731	0.049051	0.035042	0.045597	GGAAAGCCGGCAGUCUACGGACCUGUCGUCCCGUAACUGCGGAUAGGUAGAUGCGGGAAGAGCCGCGGCUCGCCACGCAUACCCUCCCGGCGGUUUUAUUCGUAAAACCAAAAGAAACAACAACAACAAC
10226363	25	RT-MAP-seq-deg_Mg_pH10	Eterna Roll your own structure 2	1	103	0.043061	0.054969	0.027618	0.045195	0.034667	0.044514	GGAAAGCCGGCAGUCUACGGACCUGUCGUCCCGUAACUGCGGAUAGGUAGAUGCGGGAAGAGCCGCGGCUCGCCACGCAUACCCUCCCGGCCCUAUUAUUCGUAAUAGGAAAAGAAACAACAACAACAAC
10226365	26	RT-MAP-seq-deg_Mg_pH10	Eterna Roll your own structure 2	1	103	0.052131	0.066238	0.032203	0.049617	0.044376	0.05763	GGAAACCCGGCAGUCUACGGACCUGUCGUCCCGUAACUGCGGAUAGGAAGAUGCGGCAAGAGCCGCGGCUCGGCACGCAUUCCCUCCCGGGCGUAUUAUUCGUAAUACGAAAAGAAACAACAACAACAAC
10226367	27	RT-MAP-seq-deg_Mg_pH10	Eterna Roll your own structure 2	1	103	0.052632	0.065218	0.031206	0.048358	0.042944	0.055159	GGAAACCCGGCAGUCUACGGACCUGUCGUCCCGUAACUGCGGAUAGGAAGAUGCGGCAAGAGCCGCGGCUCGGCACGCAUUCCCUCCCGGGCGUAAUAUUCGUAUUACGAAAAGAAACAACAACAACAAC
10226369	28	RT-MAP-seq-deg_Mg_pH10	Eterna Roll your own structure 2	1	103	0.052483	0.063704	0.033223	0.051057	0.045648	0.058487	GGAAACCCGGCAGUCUACGGACCUGUCGUCCCGUAACUGCGGAUAGGAAGAUGCGGCAAGAGCCGCGGCUCGGCACGCAUUCCCUCCCGGGCGUAAAAUUCGUUUUACGAAAAGAAACAACAACAACAAC
10226371	29	RT-MAP-seq-deg_Mg_pH10	Eterna Roll your own structure 2	1	103	0.051913	0.064841	0.031362	0.04856	0.042245	0.054858	GGAAACCCGGCAGUCUACGGACCUGUCGUCCCGUAACUGCGGAUAGGAAGAUGCGGCAAGAGCCGCGGCUCGGCACGCAUUCCCUCCCGGGCGUAAUUUUCGAAUUACGAAAAGAAACAACAACAACAAC
10226373	30	RT-MAP-seq-deg_Mg_pH10	Eterna Roll your own structure 2	1	103	0.053083	0.067159	0.033081	0.051558	0.048619	0.063393	GGAAACCCGGCAGUCUACGGACCUGUCGUCCCGUAACUGCGGAUAGGAAGAUGCGGCAAGAGCCGCGGCUCGGCACGCAUUCCCUCCCGGGCGUUAUUUUCGAAUAACGAAAAGAAACAACAACAACAAC
10226375	31	RT-MAP-seq-deg_Mg_pH10	Eterna Roll your own structure 2	1	103	0.049415	0.060778	0.030976	0.047551	0.041606	0.05417	GGAAACCCGGCAGUCUACGGACCUGUCGUCCCGUAACUGCGGAUAGGAAGAUGCGGCAAGAGCCGCGGCUCGGCACGCAUUCCCUCCCGGGCCUUAUUUUCGAAUAAGGAAAAGAAACAACAACAACAAC
10226377	32	RT-MAP-seq-deg_Mg_pH10	Eterna Roll your own structure 2	1	103	0.047416	0.05866	0.030583	0.047151	0.040437	0.052112	GGAAACCCGGCAGUCUACGGACCUGUCGUCCCGUAACUGCGGAUAGGAAGAUGCGGCAAGAGCCGCGGCUCGGCACGCAUUCCCUCCCGGGCCUAAUUUUCGAAUUAGGAAAAGAAACAACAACAACAAC
10226379	33	RT-MAP-seq-deg_Mg_pH10	Eterna Roll your own structure 2	1	103	0.050613	0.062653	0.030656	0.047587	0.041789	0.054381	GGAAACCCGGCAGUCUACGGACCUGUCGUCCCGUAACUGCGGAUAGGAAGAUGCGGCAAGAGCCGCGGCUCGGCACGCAUUCCCUCCCGGGCCUAAAUUUCGAUUUAGGAAAAGAAACAACAACAACAAC
10226381	34	RT-MAP-seq-deg_Mg_pH10	Eterna Roll your own structure 2	1	103	0.048885	0.057905	0.032445	0.046768	0.044199	0.056833	GGAAACCCGGCAGUCUACGGACCUGUCGUCCCGUAACUGCGGAUAGGAAGAUGCGGCAAGAGCCGCGGCUCGGCACGCAUUCCCUCCCGGGCCUAAAAUUCGUUUUAGGAAAAGAAACAACAACAACAAC
10226383	35	RT-MAP-seq-deg_Mg_pH10	Eterna Roll your own structure 2	1	103	0.05063	0.062093	0.031085	0.047548	0.041824	0.053803	GGAAACCCGGCAGUCUACGGACCUGUCGUCCCGUAACUGCGGAUAGGAAGAUGCGGCAAGAGCCGCGGCUCGGCACGCAUUCCCUCCCGGGCCUAUAAUUCGUUAUAGGAAAAGAAACAACAACAACAAC
10226385	36	RT-MAP-seq-deg_Mg_pH10	Eterna Roll your own structure 2	1	103	0.048509	0.058161	0.031196	0.04657	0.043339	0.055775	GGAAACCCGGCUGUCUACGGACCUGUCGUCCCGUAACAGCGGAUAGGAAGAUGCGGCAAGAGCCGCGGCUCGGCACGCAUUCCCUCCCGGGCCUUUAAUUCGUUAAAGGAAAAGAAACAACAACAACAAC
10226387	37	RT-MAP-seq-deg_Mg_pH10	Eterna Roll your own structure 2	1	103	0.048718	0.06104	0.031069	0.046768	0.045795	0.062766	GGAAACCCGGCUGUCUACGGACCUGUCGUCCCGUAACAGCGGUUAGGAAGAUGCGGCAAGAGCCGCGGCUCGGCACGCAUUCCCACCCGGGCCAUUAAUUCGUUAAUGGAAAAGAAACAACAACAACAAC
10226389	38	RT-MAP-seq-deg_Mg_pH10	Eterna Roll your own structure 2	1	103	0.047592	0.05828	0.030394	0.043552	0.046292	0.062043	GGAAACCCGGCUGUCUACGGACCUGUCGUCCCGUAACAGCGGUUAGGAAGAUGCGGCAAGAGCCGCGGCUCGGCACGCAUUCCCACCCGGGCCAUAAAUUCGUUUAUGGAAAAGAAACAACAACAACAAC
10226391	39	RT-MAP-seq-deg_Mg_pH10	Eterna Roll your own structure 2	1	103	0.048905	0.061134	0.030086	0.046066	0.044535	0.059742	GGAAACCCGGCUGUCUACGGACCUGUCGUCCCGUAACAGCGGUUAGGAAGAUGCGGCAAGAGCCGCGGCUCGGCACGCAUUCCCACCCGGGCCAUAUAUUCGUAUAUGGAAAAGAAACAACAACAACAAC
10226393	40	RT-MAP-seq-deg_Mg_pH10	Eterna Roll your own structure 2	1	103	0.048405	0.061001	0.030008	0.048108	0.045464	0.060727	GGAAACCCGGCUGUCUACGGACCUGUCGUCCCGUAACAGCGGUUAGGAAGAUGCGGCAAGAGCCGCGGCUCGGCACGCAUUCCCACCCGGGCCAUAUUUUCGAAUAUGGAAAAGAAACAACAACAACAAC
10226395	41	RT-MAP-seq-deg_Mg_pH10	Eterna Roll your own structure 2	1	103	0.043068	0.05553	0.027907	0.044983	0.038175	0.050622	GGAAACCCGGCUGUCUACGGACCUGUCGUCCCGUAACAGCGGUUAGGAAGAUGGGCCAAGAGCCGCGGCUCGGGACCCAUUCCCACCCGGGCCUUAAUUUCGAUUAAGGAAAAGAAACAACAACAACAAC
10226397	42	RT-MAP-seq-deg_Mg_pH10	Eterna Roll your own structure 2	1	103	0.045117	0.057997	0.027744	0.044872	0.038416	0.05092	GGAAACCCGGCUGUCUACGGACCUGUCGUCCCGUAACAGCGGUUAGGAAGAUGGGCCAAGAGCCGCGGCUCGGGACCCAUUCCCACCCGGGCCUUUAUUUCGAUAAAGGAAAAGAAACAACAACAACAAC
10226399	43	RT-MAP-seq-deg_Mg_pH10	Eterna Roll your own structure 2	1	103	0.044138	0.057497	0.027246	0.045148	0.035867	0.045941	GGAAACCCGGCUGUCUACGGACCUGUCGUCCCGUAACAGCGGUUAGGAAGAUGGGCCAAGAGCCGCGGCUCGGGACCCAUUCCCACCCGGGCCUAUAUUUCGAUAUAGGAAAAGAAACAACAACAACAAC
10226401	44	RT-MAP-seq-deg_Mg_pH10	Eterna Roll your own structure 2	1	103	0.04329	0.058366	0.027622	0.047536	0.038554	0.049111	GGAAACCCGGCUGUCUACGGACCUGUCGUCCCGUAACAGCGGUUAGGAAGAUGGGCCAAGAGCCGCGGCUCGGGACCCAUUCCCACCCGGGCGUAUAUUUCGAUAUACGAAAAGAAACAACAACAACAAC
10226403	45	RT-MAP-seq-deg_Mg_pH10	Eterna Roll your own structure 2	1	103	0.041715	0.056357	0.027931	0.048982	0.03657	0.049137	GGAAACCCGGCUGUCUACGGACCUGUCGUCCCGUAACAGCGGUUAGGAAGAUGGGCCAAGAGCCGCGGCUCGGGACCCAUUCCCACCCGGGCGUUUAUUUCGAUAAACGAAAAGAAACAACAACAACAAC
10226405	46	RT-MAP-seq-deg_Mg_pH10	Eterna Roll your own structure 2	1	103	0.044671	0.057849	0.027581	0.045237	0.036645	0.047615	GGAAACCCGGCUGUCUACGGACCUGUCGUCCCGUAACAGCGGUUAGGAAGAUGGGCCAAGAGCCGCGGCUCGGGACCCAUUCCCACCCGGGCGUUUAAUUCGUUAAACGAAAAGAAACAACAACAACAAC
10226407	47	RT-MAP-seq-deg_Mg_pH10	Eterna Roll your own structure 2	1	103	0.043571	0.056362	0.02838	0.045832	0.035703	0.045844	GGAAACCCGGCUGUCUACGGACCUGUCGUCCCGUAACAGCGGUUAGGAAGAUGGGCCAAGAGCCGCGGCUCGGGACCCAUUCCCACCCGGGCGUUAAAUUCGUUUAACGAAAAGAAACAACAACAACAAC
10226409	48	RT-MAP-seq-deg_Mg_pH10	Eterna Roll your own structure 2	1	103	0.042403	0.052343	0.029782	0.046009	0.039264	0.051626	GGAAACCCGGCUGUCUACGGACCUGUCGUCCCGUAACAGCGGUUAGGAAGAUGGGCCAAGAGCCGCGGCUCGGGACCCAUUCCCACCCGGGCCUUAAAUUCGUUUAAGGAAAAGAAACAACAACAACAAC
10226411	49	RT-MAP-seq-deg_Mg_pH10	Eterna Roll your own structure 2	1	103	0.043275	0.054256	0.029775	0.047013	0.038185	0.049637	GGAAACCCGGCUGUCUACGGACCUGUCGUCCCGUAACAGCGGUUAGGAAGAUGGGCCAAGAGCCGCGGCUCGGGACCCAUUCCCACCCGGGCCUUAUAUUCGUAUAAGGAAAAGAAACAACAACAACAAC
10226413	50	RT-MAP-seq-deg_Mg_pH10	Eterna Roll your own structure 2	1	103	0.038487	0.054562	0.026311	0.046542	0.036656	0.050568	GGAAACGCGGCUGUCUACGGACCUGUCGUCCCGUAACAGCGGUUAGGAAGAUGGGCCAAGAGCCGCGGCUCGGGACCCAUUCCCACCCGCGGCAUAUAUUCGUAUAUGCAAAAGAAACAACAACAACAAC
10226636	RYOS r2 design 82	RT-MAP-seq-deg_Mg_pH10	Eterna Roll your own structure 2	1	103	0.047009	0.06512	0.030474	0.046869	0.034531	0.040095	GGAAAGUAGGCAUACAGGCUUCUACUGAGUUACCGGAAGUAGUCUUGGACUACCACGGGCGGCGGUAGCGCCAUGGGAAUAGUAUGUCUACCUGAACGUUCGCGUUCAGAAAAGAAACAACAACAACAAC
10226638	RYOS r2 design 83	RT-MAP-seq-deg_Mg_pH10	Eterna Roll your own structure 2	1	103	0.047546	0.06305	0.031439	0.047431	0.036567	0.044636	GGAAAGCUGUCAUGAGGAAUUCGCUCGGACGGAGACGUUGGAGUGCUCUAGAGUCGUCGGCAGACGGCACGGGCUAGAGGUGGCAUGGCAGGAGUUACUUCGGUAACUCAAAAGAAACAACAACAACAAC
10226643	RYOS r2 design 84	RT-MAP-seq-deg_Mg_pH10	Eterna Roll your own structure 2	1	103	0.043408	0.060872	0.029916	0.053939	0.036159	0.042088	GGAAAGUCGCAUCGUGGGACGAUGGCGGAUGAUCGAGAGAUCAUCGGGCAUCGCAAGAUGUGUCGUGAAUCCGGUGAUUCGCUAGUAAGCGGUAGUUCUUCGGAACUACAAAAGAAACAACAACAACAAC
10226648	Norbi1	RT-MAP-seq-deg_Mg_pH10	Eterna Roll your own structure 2	1	103	0.047626	0.051678	0.033116	0.037639	0.023288	0.023978	GGAAAAGAGAGAGAGAGAGAGAGAGAGAGAUAUAUAUAUAUAUACACACACACACACAUAGAGAGAGAGAGAUAUAUAUAUAUAUAUUAUAGGCGGUGUUCGCGUCGCCAAAAGAAACAACAACAACAAC
10226653	RYOS r2 design 85	RT-MAP-seq-deg_Mg_pH10	Eterna Roll your own structure 2	1	103	0.071551	0.092442	0.037663	0.056453	0.036494	0.044714	GGAAACAUGUCGCCGAUAGGCACAAGGUGUCGAGAGGCGAUUCUGCAAUCAUCAGAGUGACGUCAGUCGCUCGGAUUGGAGAUUCGACAUGCGUUCAGUUCGCUGAACGAAAAGAAACAACAACAACAAC
10226658	RYOS r2 design 86	RT-MAP-seq-deg_Mg_pH10	Eterna Roll your own structure 2	1	103	0.050883	0.061368	0.031573	0.049461	0.040376	0.051603	GGAAAGAAGAUAGGGAAAUUCUCGAUACGCCGACGAGGUCGAAAGCGAGUGCGAGUCUAGGGCGGGAACGUGCUAGCCUCUAUCUUCAUGCGGGGUCGUUCGCGACCCCAAAAGAAACAACAACAACAAC
10226660	RYOS r2 design 87	RT-MAP-seq-deg_Mg_pH10	Eterna Roll your own structure 2	1	103	0.057888	0.069377	0.033237	0.045263	0.041737	0.044989	GGAAAAGUACGCCGCGAUAAAACUAGCUAUCGGACAGUGCUGCACUGGAUAGCUAGCGCCUUAGGCUGGGCAGUACAGUCUAAGGGUGUACCUUCAUGUUCGCAUGAAGAAAAGAAACAACAACAACAAC
10226664	RYOS r2 design 88	RT-MAP-seq-deg_Mg_pH10	Eterna Roll your own structure 2	1	103	0.057664	0.07099	0.038587	0.0545	0.044303	0.047286	GGAAACAAUUGAACAUUUUGGAAACGUUCUACGAGUCGUAGGUUCAAUUGCGCGCUGUCUCGACAGCCUGAGCUGAGAGAGGCAGGGCGUCGUGUAACUUCGGUUACACAAAAGAAACAACAACAACAAC
10226666	RYOS r2 design 89	RT-MAP-seq-deg_Mg_pH10	Eterna Roll your own structure 2	1	103	0.0403	0.054196	0.026118	0.044494	0.030842	0.041627	GGAAAGAUCGCGGCCCGGGAUCACUGACGCGAUACUUGAUACGCACGCGUGGCUACACGACGUGGUAUCAAGUAUCCAAAAGGCAGUCAGAGCCGGAGUUCGCUCCGGCAAAAGAAACAACAACAACAAC
10226673	RYOS r2 design 90	RT-MAP-seq-deg_Mg_pH10	Eterna Roll your own structure 2	1	103	0.05926	0.076662	0.036706	0.049355	0.045093	0.057274	GGAAACAUUAUGGGACACUGGUUAUCGAUGGCGUAACACCGAACAUGAUAGACUACUUCGGGCGGCCUUACGAAGAGAUAGCUGUGUUCAACUGAGUGUUCGCACUCGGAAAAGAAACAACAACAACAAC
10226675	RYOS r2 design 91	RT-MAP-seq-deg_Mg_pH10	Eterna Roll your own structure 2	1	103	0.066816	0.074615	0.039531	0.05067	0.038953	0.041638	GGAAACCUGAUCUGAUGUACUACGUACAUCGACUGUACGCAGUCAUAGCCGUCUCCGGUAGUAAGAAACUUACUACGAAUGGGACGAUCAGCAACGUGUUCGCGCGUUGAAAAGAAACAACAACAACAAC
10226680	RYOS r2 design 92	RT-MAP-seq-deg_Mg_pH10	Eterna Roll your own structure 2	1	103	0.069237	0.074333	0.036632	0.049873	0.043255	0.041231	GGAAAGAAUCUUACGUAAGUAAGAUUCGAGAUGUAGUCGACCCUGUGGACGCGCAGCAGUUCAAGCGAAUACUACAGUACGCGACCAUCUCGUAGCUCUUCGGAGCUACAAAAGAAACAACAACAACAAC
10226682	RYOS r2 design 93	RT-MAP-seq-deg_Mg_pH10	Eterna Roll your own structure 2	1	103	0.05154	0.072545	0.029336	0.051439	0.035201	0.041973	GGAAAGUGCACCCGGUGACGUGGGCACCAUCUGCCACAGAUGUCGUUCAUGCCGUGAUACUCGCGUUCAUGAACAGUAGUCAAAGACUACACUCGAAGUUCGCUUCGAGAAAAGAAACAACAACAACAAC
10226687	RYOS r2 design 94	RT-MAP-seq-deg_Mg_pH10	Eterna Roll your own structure 2	1	103	0.059941	0.070982	0.036527	0.054857	0.041629	0.046082	GGAAAAUGGAGAUCUUCUAUACAGAGCGGAAGCUCAGUACUAGCGGCUAGUACAGCUGACGGAGACGUGAGCGGAUAGGUAUAGAAGAUCAGAACGUCUUCGGACGUUCAAAAGAAACAACAACAACAAC
10226689	RYOS r2 design 95	RT-MAP-seq-deg_Mg_pH10	Eterna Roll your own structure 2	1	103	0.045846	0.061462	0.027531	0.047286	0.034891	0.041941	GGAAAGUCACCGUCGAACCGACGACGCGGAUCGCGUAUCUGGAGCUGUUCGAAGAACGGAACAGAUACUGUGAUCGGCGGCAGGAGUGACACUCGAGGUUCGCCUCGAGAAAAGAAACAACAACAACAAC
10226694	RYOS r2 design 96	RT-MAP-seq-deg_Mg_pH10	Eterna Roll your own structure 2	1	103	0.055268	0.062275	0.026252	0.040949	0.026292	0.034354	GGAAACUGAGUGUGACGAAGCUAUCGUACGGUACGAACUAGGUAACUAGGUCGAGUACGGUACGAUAGAUAUUUGAGUCACUCUCGGAUCACCUGCGGUUCGCUGCGGGAAAAGAAACAACAACAACAAC
10226696	RYOS r2 design 97	RT-MAP-seq-deg_Mg_pH10	Eterna Roll your own structure 2	1	103	0.053835	0.069865	0.03043	0.048911	0.032934	0.040516	GGAAAGUGCGACAGCACGAUCGCUGUGCUUCUGAGUCGAGAGACUCGCCGGCGAUGUUCCAUGAACAUCAGCCCGAUAUCGCUCUGUGAUCCAGUAUGUUCGCAUACUGAAAAGAAACAACAACAACAAC
10226702	RYOS r2 design 98	RT-MAP-seq-deg_Mg_pH10	Eterna Roll your own structure 2	1	103	0.044224	0.05675	0.026906	0.042702	0.038885	0.036284	GGAAAACUCAAUCGAUAGAUUGAGACUACUACUACACUGUCGACAGACAGAACUUGUGGCAGGGAACUGCACGCAAGGAGUAGUAGUAGAACUCGGAGUUCGCUCCGAGAAAAGAAACAACAACAACAAC
10226708	RYOS r2 design 99	RT-MAP-seq-deg_Mg_pH10	Eterna Roll your own structure 2	1	103	0.047797	0.062283	0.02923	0.046764	0.038624	0.040956	GGAAACAUAGUCGCGAGGUAACUCGAAGACUAUGCGGCUAUGGUCCAUAGUCGAACUCACGGAAUGAAUGCGUAAGCUGCAUUCGGUGAGACUACGGGUUCGCCCGUAGAAAAGAAACAACAACAACAAC
10226712	RYOS r2 design 100	RT-MAP-seq-deg_Mg_pH10	Eterna Roll your own structure 2	1	103	0.055236	0.068024	0.030537	0.046903	0.034332	0.039245	GGAAAAUGACGACUCGGACGGGUACGUCAAGAGUCUUAUGGCACCUUACUGCUAUGAUACAUGACACAUGUAUCUAUGCAGCAUGGUGUCACGCGUCGUUCGCGGCGUGAAAAGAAACAACAACAACAAC
10226810	1-(2-7) loops w/ G and A_ yaay	RT-MAP-seq-deg_Mg_pH10	Eterna Roll your own structure 2	1	103	0.027907	0.037644	0.016236	0.035361	0.015455	0.032075	GGAAAGGCCUCGCGCGGCUCUCGCGUGCCCUCUCUGGCGCGGCGCUCUGCGCCUCUCUCUCGCCCGGCCUCUCCGCUGCCUCUCGCCGGCCGCGGGCGUUCGCGCCCGCAAAAGAAACAACAACAACAAC
10226817	2-(3-7) loops w/ G and A_ yaay	RT-MAP-seq-deg_Mg_pH10	Eterna Roll your own structure 2	1	103	0.027283	0.035069	0.017094	0.03524	0.020315	0.029734	GGAAAGGGCCUCCGUCUCCGCCUCCCUCUCUCGGCUCGGCGCCGUCUCUCGGCGCCUCUCUCUGCCUCGGGCUCUCGCGCUCGGCUCGCCCCUCCCAGUUCGCUGGGAGAAAAGAAACAACAACAACAAC
10226838	3-(4-8) loops w/ G and A_ yaay	RT-MAP-seq-deg_Mg_pH10	Eterna Roll your own structure 2	1	103	0.026365	0.036855	0.014433	0.033662	0.016077	0.033172	GGAAAGGCCUCUCGCGUCUGCGUCUCUCGGCUCUCGCUCUCUCUCGGCUCUGCCUCUGCGUCUCUCUGCCUCUCGCUCUCUCGCUCUGGCCGCGCCGGUUCGCCGGCGCAAAAGAAACAACAACAACAAC
10226850	4-(5-8) loops w/ G and A_ yaay	RT-MAP-seq-deg_Mg_pH10	Eterna Roll your own structure 2	1	103	0.025227	0.034284	0.014833	0.031279	0.016335	0.026705	GGAAAGGCCCUCUGCCCUCUCUGCCUCUCGCCUCUCUCUCGCCGCGGUCUCCCGCGGCCUCUGGCUCUCUCUGGCCUCUGGCUCUCUGGCCCCCUUCGUUCGCGAAGGGAAAAGAAACAACAACAACAAC
10226871	5-(6-9) loops w/ G and A_ yaay	RT-MAP-seq-deg_Mg_pH10	Eterna Roll your own structure 2	1	103	0.035211	0.01753	0.021899	0.013855	0.026083	0.015511	GGAAACGGCUCUCUCGCUCUCUCUCCGUCUCUCGCUCUCUCUCUGGCUCUCGCCCUCUCGCGCUCUCUUCCGGCUCUCGCGCUCUCUGCCGGGCCGGGUUCGCCCGGCCAAAAGAAACAACAACAACAAC
10226903	35.3	RT-MAP-seq-deg_Mg_pH10	Eterna Roll your own structure 2	1	103	0.056205	0.075906	0.030689	0.048364	0.037366	0.042617	GGAAAGUAGGCAUACAGGCUUCUACAUAGUUCCCGGAAGUAGUCAAAGACUACACCGGGCGCUUGUAGCGCCAUGGGAAUAGUAUGUCUACCUGUACGUUCGCGUACAGAAAAGAAACAACAACAACAAC
10226905	35.1	RT-MAP-seq-deg_Mg_pH10	Eterna Roll your own structure 2	1	103	0.055977	0.073626	0.033107	0.049448	0.0395	0.043069	GGAAAGUAGGCAUACAGGCUUCUACAAAGUUCCCGGAAGUAGUCAAAGACUACACCGGGCGCAUGUAGCGCCAUGGGAAUAGUAUGUCUACCUGUAGGUUCGCCUACAGAAAAGAAACAACAACAACAAC
10226907	34.3	RT-MAP-seq-deg_Mg_pH10	Eterna Roll your own structure 2	1	103	0.058589	0.075757	0.031414	0.047368	0.036471	0.039191	GGAAAGUAGGCAUACGGGCUUCUACAAAGUGCCCGGAAGUAGUCAAAGACUACACCGGGCGCAUGUAGCGCCAUGGCCAUAGUAUGUCUACCAGUAGGUUCGCCUACUGAAAAGAAACAACAACAACAAC
10226909	31.6	RT-MAP-seq-deg_Mg_pH10	Eterna Roll your own structure 2	1	103	0.017111	0.041088	0.013818	0.033225	0.02025	0.021304	GGAAAACGCUUGGUACGGGAAGAGGAUGUCGAAUUGAGUAGCAGACCAUGGUCUGCUAUUCAAUUCGGCGUCCUUUUCCCGUAUCAAGUGUCCGAAAGUUCGCUUUCGGAAAAGAAACAACAACAACAAC
10226935	Single bonds	RT-MAP-seq-deg_Mg_pH10	Eterna Roll your own structure 2	1	103	0.038339	0.05453	0.022327	0.043184	0.025069	0.035775	GGAAACCCGGGUGUUCUGUUGUCUUGUGUUGUGUUCUGUUGUGGGCGAAAGCCCUCUUCUGUUCUCUUCUCUUGUCUUCUGUUCUCCCGGGCCGACAGUUCGCUGUCGGAAAAGAAACAACAACAACAAC
10226949	ok?	RT-MAP-seq-deg_Mg_pH10	Eterna Roll your own structure 2	1	103	0.029263	0.030152	0.032688	0.039792	0.038712	0.031538	GGAAAGAACAACAAGACAGCUAAAUCAACAACGCUAACAACAACAUCAACCACAACAACAAACAACAACAACAACAACAACAACAACAACACGGGAUGUUCGCAUCCCGAAAAGAAACAACAACAACAAC
10226978	crazy shape	RT-MAP-seq-deg_Mg_pH10	Eterna Roll your own structure 2	1	103	0.065788	0.070985	0.051121	0.059019	0.051609	0.051695	GGAAAGUAGGCAUACGGGCUUCUACAAAGAAGAAAGAAAUAGUAAAGAACUACACCGGACGCAUGUAGCGCCAGGGCCAUAGUAUGUCUACCAGAAGGUUCGCCUUCUGAAAAGAAACAACAACAACAAC
10227076	36.7	RT-MAP-seq-deg_Mg_pH10	Eterna Roll your own structure 2	1	103	0.06916	0.06267	0.042822	0.049401	0.045416	0.031263	GGAAACCGCGGCCCGGCGGCUGUAUCAGCAACGCUGUCAGCCGCAUGGGCCGCGGCGGGCGCGAACGCCGGCACCCGCCGGCGGCGCGCCCGCUGUUGUUCGCAACGGCAAAAGAAACAACAACAACAAC
10227139	1406Agosto312020	RT-MAP-seq-deg_Mg_pH10	Eterna Roll your own structure 2	1	103	0.058469	0.074285	0.037985	0.055978	0.046564	0.051248	GGAAAGCAGGUAACGAAACGUUACCGAUAUAUCAAAAGAUAUAUCGCUGCAGGUAUAUGCGUCGAAAGACGACGAAAAGUCGCAUAUACCAGGUCCACUUCGGUGGACCAAAAGAAACAACAACAACAAC
10227144	0407Agosto312020	RT-MAP-seq-deg_Mg_pH10	Eterna Roll your own structure 2	1	103	0.062496	0.073899	0.047463	0.063054	0.049355	0.047333	GGAAAGCAGGUAACGAAACGUUACCUAUAUAUCAAAAGAUAUAUAGCUGCAGUUAUAUGCGUCGAAAGACGACGAAAAGUCGCAUAUAACAGGUCGACUUCGGUCGACCAAAAGAAACAACAACAACAAC
10227156	JR_RYOS2_200	RT-MAP-seq-deg_Mg_pH10	Eterna Roll your own structure 2	1	103	0.058048	0.06636	0.041444	0.063025	0.065008	0.06636	GGAAAGAACAGGAAUCUCUAUUGCUUCAGAUCGUUAAGAUCUGAAGCAAUAGAGAUUCCCAACAAUAAUAACAGCAAUAUCAACGAUAACACGAGAAGUUCGCUUCUCGAAAAGAAACAACAACAACAAC
10227160	JR_RYOS2_200a	RT-MAP-seq-deg_Mg_pH10	Eterna Roll your own structure 2	1	103	0.040917	0.056525	0.039919	0.063769	0.039251	0.039044	GGAAAGAACAGGAAUCUCUUUUGCUUCAGAUCGUUAAGAUCUGAAGCAUUAGAGAUUCCCAACAAUAAUAACAGCAAUAUCAACGAUAACACGAGUAGUUCGCUACUCGAAAAGAAACAACAACAACAAC
10227162	JR_RYOS2_200b	RT-MAP-seq-deg_Mg_pH10	Eterna Roll your own structure 2	1	103	0.034645	0.045125	0.036844	0.058101	0.044915	0.0472	GGAAAGAACAGGAAUCUCAAAUGCUUCGGAUCGUUAAGAUCGGAAGCAGAAGAGAUUCCCAACAAUAAUAACAGCAAUAUCAACGAUAACACGACUUGUUCGCAAGUCGAAAAGAAACAACAACAACAAC
10227165	JR_RYOS2_200c	RT-MAP-seq-deg_Mg_pH10	Eterna Roll your own structure 2	1	103	0.039786	0.049469	0.034773	0.055809	0.049179	0.051468	GGAAAGAACAGGAGUCUCAAAUGCUUCGGAUCGUUAAGAUCGGAAGCAGAAGAGAGUCCCAACAAUAAUAACAGCAAUAUCAACGAUAACACGUCUUGUUCGCAAGACGAAAAGAAACAACAACAACAAC
10227167	JR_RYOS2_200d	RT-MAP-seq-deg_Mg_pH10	Eterna Roll your own structure 2	1	103	0.040219	0.058706	0.026184	0.050129	0.0367	0.043602	GGAAAGAACAGGAGUCUCAAAUGCUUCGGAUCGUUAAGAUCGGAAGCAGAAGAGAGUCCCAACAUUCCACUGAGUAAGUGGAAUGAUAACACGUCUAGUUCGCUAGACGAAAAGAAACAACAACAACAAC
10227169	JR_RYOS2_201	RT-MAP-seq-deg_Mg_pH10	Eterna Roll your own structure 2	1	103	0.03763	0.036606	0.031064	0.033629	0.042424	0.039813	GGAAAGAACACGGUUGAGGCGUUAUUAUACCGAAGUUCUCAAACGAAGAGUUUGAGAACUUCGGUAUAAUAGCGCCUCAACCGAAAUAACACGAGUAGUUCGCUGCUCGAAAAGAAACAACAACAACAAC
10227171	JR_RYOS2_201a	RT-MAP-seq-deg_Mg_pH10	Eterna Roll your own structure 2	1	103	0.033518	0.043109	0.025573	0.04211	0.028694	0.031517	GGAAAGAACACGGUUGAAAAGUUAUUAUACCGAAGUUCUCAAACGAAGAGUUUGAGAACUUCGGUAUAAUAGCAAAUCAACCGAAAUAACACGAGGUGUUCGCAUCUCGAAAAGAAACAACAACAACAAC
10227183	JR_RYOS2_201b	RT-MAP-seq-deg_Mg_pH10	Eterna Roll your own structure 2	1	103	0.032046	0.047131	0.024599	0.040015	0.029345	0.040877	GGAAAGAACACGGUUGAAAAGUUAUUAUACCGAAGUUCUCAAACGAAGAGUUUGAGAAAUACGGUAUAAUAGCAUAUCAACCGAAAUAACACGACUAGUUCGCUGGUCGAAAAGAAACAACAACAACAAC
10227187	JR_RYOS2_201c	RT-MAP-seq-deg_Mg_pH10	Eterna Roll your own structure 2	1	103	0.029967	0.041888	0.022739	0.038713	0.033309	0.042896	GGAAAGAACACGGGUGAAAAGUUAUUGUACCGAAGUUCUCGAACGAAGAGUUGGAGAAAUACGGUAGAAUAGCAUAUCAGCCGAAAUAACACCACUAGUUCGCUGGUGGAAAAGAAACAACAACAACAAC
10227189	JR_RYOS2_201d	RT-MAP-seq-deg_Mg_pH10	Eterna Roll your own structure 2	1	103	0.030197	0.048125	0.027666	0.047307	0.039002	0.047506	GGAAAGAACACGGGUGAAAAGUUAUAGUACGCUAGUUGACGAACGAAGAUUUGAAAAAUUAGCGUAGUAUAGCAUAUCAGCCGAAAUAACAGCACUAGUUCGCUGGUGCAAAAGAAACAACAACAACAAC
10227204	JR_RYOS2_202	RT-MAP-seq-deg_Mg_pH10	Eterna Roll your own structure 2	1	103	0.054959	0.0678	0.03971	0.056972	0.049996	0.055002	GGAAAAGGUGUGAGCAAGAGAAAAACUUGCUGGCACCAAAAGGCACAACAGAAAAGGUUGUGCCAAAAGCGGUACUUCGGUACAGAAAAAGGCGUCAGUUCGCUGACGCAAAAGAAACAACAACAACAAC
10227210	JR_RYOS2_203	RT-MAP-seq-deg_Mg_pH10	Eterna Roll your own structure 2	1	103	0.044342	0.04489	0.032587	0.044314	0.040144	0.035762	GGAAAAGCGAGAAAAUCGCGGACGUAAAAGGCGGAAACGGCGGAAACGCCGGAAACGGCGGAUACGGAUGGAUAUUUCGAUAUCCAAAAAGGUGGUGCUUCGGCACCACAAAAGAAACAACAACAACAAC
10227212	JR_RYOS2_203a	RT-MAP-seq-deg_Mg_pH10	Eterna Roll your own structure 2	1	103	0.038846	0.048145	0.026572	0.044874	0.037618	0.037385	GGAAAAGUGAGAAAAUCUCGGACGUAAAAGGCGGAAACUGCGGAAACGCAGGAAACGGCGGAUACGGAUGGAUAUUUCGAUAUCCAAAAAGGUGGUUGUUCGCAACCACAAAAGAAACAACAACAACAAC
10227214	JR_RYOS2_204	RT-MAP-seq-deg_Mg_pH10	Eterna Roll your own structure 2	1	103	0.066858	0.061754	0.063375	0.067839	0.051401	0.050944	GGAAAAGUAGCCCUUUCUCUAAAAUAAAAGAAAGAAACGGCGGAAACGCCGGAAACGGCGGAUACGGAAGAGAAAGGGAAUAUAAGUCAAGCCGUGCCUUCGGGCACGGAAAAGAAACAACAACAACAAC
10227217	JR_RYOS2_204a	RT-MAP-seq-deg_Mg_pH10	Eterna Roll your own structure 2	1	103	0.073409	0.071927	0.061342	0.071196	0.053729	0.04898	GGAAAAGUAGCCGUUAGUCUAAAAUAAUUGAUAGAAACGGCUGAAACGCAGGAAACUGCGGAUUCGGAAGACUAACGGAAUAUAAGUCAAGGGACGGCUUCGGCCGUCCAAAAGAAACAACAACAACAAC
10227219	JR_RYOS2_204b	RT-MAP-seq-deg_Mg_pH10	Eterna Roll your own structure 2	1	103	0.056583	0.066483	0.051938	0.069222	0.054144	0.060197	GGAAAAGUAGCCGUUAGUCUAAAAUAAUUGAUAGAAACGGCUGAAACGCAGGAAACUGAAGAUUCGGAAGACUAACGGAAUAUAAGUCAAGGUCCAACUUCGGUUGGACAAAAGAAACAACAACAACAAC
10227221	JR_RYOS2_204c	RT-MAP-seq-deg_Mg_pH10	Eterna Roll your own structure 2	1	103	0.068505	0.075119	0.052474	0.067823	0.051883	0.054296	GGAAAAGUAGCCGUUAGUCUAAAAUAAUUGAUAGAAACGGCUGAGACGCGCGAAAGUGACGGCUCGGAAGACUAACGGAAUAUAAGUCAAGGUCGAACUUCGGUUCGACAAAAGAAACAACAACAACAAC
10227223	JR_RYOS2_204d	RT-MAP-seq-deg_Mg_pH10	Eterna Roll your own structure 2	1	103	0.066549	0.075041	0.055355	0.072003	0.055256	0.059188	GGAAAAGUAGCCGUUAGUCUAAAAUAAUUGAUAGAAACGGCUGAGAACCGCGAAAGUGACGGCUCGGAAGACUAACGGAAUAUAAGUCAAGGUGGAACUUCGGUUCCACAAAAGAAACAACAACAACAAC
10227225	JR_RYOS2_204e	RT-MAP-seq-deg_Mg_pH10	Eterna Roll your own structure 2	1	103	0.055884	0.065317	0.042959	0.061127	0.04613	0.053724	GGAAAAGUAGCCGUUAGUCUAAGCCAAUUGGCAGAAACGGCUGAGAACCGCGAAAGUGACGGCUCGGAAGACUAACGGAAUAUAAGUCAAGGGAUCCCUUCGGGGAUCCAAAAGAAACAACAACAACAAC
10227227	JR_RYOS2_205	RT-MAP-seq-deg_Mg_pH10	Eterna Roll your own structure 2	1	103	0.059273	0.07261	0.045659	0.065247	0.049381	0.052844	GGAAAAGUAGCCGUUAGUCUCAGACAAUUGGCAGAAAUGUCUGAGAACCGCGAAAGUGACGGUUCGGAAGACUAACGGAAUAUAAGUCAAGGUGGAUGUUCGCAUCCACAAAAGAAACAACAACAACAAC
10227229	JR_RYOS2_206	RT-MAP-seq-deg_Mg_pH10	Eterna Roll your own structure 2	1	103	0.066474	0.07333	0.050431	0.06201	0.04945	0.053908	GGAAAAGUAGCCGUUAGUCUCAGACAAUUGGCAGAAAUGUCUGAGAACCGCGAAAGUGACAGUUCGGAGGACUAACGGAAUAUAAGUCAAGCACGAUGUUCGCGUCGUGAAAAGAAACAACAACAACAAC
10227234	JR_RYOS2_206	RT-MAP-seq-deg_Mg_pH10	Eterna Roll your own structure 2	1	103	0.064411	0.071841	0.049592	0.060409	0.049117	0.054133	GGAAAAGUAGCCGUUAGUCUCAGACAAUUGGCAGAAAUGUCUGAGAACCGCGAAAGUGACAGUUCGGUGGACUAACGGAAUAUAAGUCAAGCACGUUGUUCGCGACGUGAAAAGAAACAACAACAACAAC
10227252	JR_RYOS2_2047	RT-MAP-seq-deg_Mg_pH10	Eterna Roll your own structure 2	1	103	0.058784	0.066592	0.046631	0.060648	0.043277	0.050012	GGAAAAGUCCACGAAGUAAACGAUAUCGACUUGGAGGAAAUGCCCUUGAGGCGUAAAUUCCGGAGCUAACCCGUCAAGUCGACCGCCUGGGACUGUGCUUCGGUACAGUAAAAGAAACAACAACAACAAC
10227254	JR_RYOS2_207a	RT-MAP-seq-deg_Mg_pH10	Eterna Roll your own structure 2	1	103	0.069618	0.076737	0.054273	0.06693	0.049298	0.055626	GGAAAAGUCCACGAAGUAAACGAUAUCGACUUGGAGAAAAUGCCCUUGAGGCGUAAAUUACGGAGCUAACCCGACAAGUCGACCGCCUGGGACAGUGCUUCGGUACUGUAAAAGAAACAACAACAACAAC
10227256	JR_RYOS2_207b	RT-MAP-seq-deg_Mg_pH10	Eterna Roll your own structure 2	1	103	0.063686	0.071268	0.049128	0.062192	0.045853	0.049773	GGAAAAGUCCACGAAGUAAACGAUAUCGACUUGGAGAAAAUGCCCUUGAGACGUAAAUUACGGAGCUAACCCGACAAGUCGACCGCCUGAAGGUGUGCUUCGGUACACCAAAAGAAACAACAACAACAAC
10227260	JR_RYOS2_208	RT-MAP-seq-deg_Mg_pH10	Eterna Roll your own structure 2	1	103	0.068493	0.072546	0.050509	0.060298	0.051673	0.051712	GGAAAAGUCCACGAAGUAAACGAUAUCGACUUGUUGGAUGUGGCCUUGAGACGUAAAUUACGGAGCUAACUAAUAAAGUCGACCGCCUGAAGGUGAGCUUCGGUUCACCAAAAGAAACAACAACAACAAC
10227262	JR_RYOS2_208a	RT-MAP-seq-deg_Mg_pH10	Eterna Roll your own structure 2	1	103	0.072904	0.077206	0.047322	0.058209	0.051977	0.052357	GGAAAAGUCCACGAAGUAAACGAUAUCGACUUGUUGGAUGUGGCCUUGAGCCGUAAAUUACGGAGCUAUCUAAUAAAGUCGACCGCCUGAAGCUGAGCUUCGGCUCAGCAAAAGAAACAACAACAACAAC
10227264	JR_RYOS2_208b	RT-MAP-seq-deg_Mg_pH10	Eterna Roll your own structure 2	1	103	0.066196	0.06953	0.052221	0.062883	0.054026	0.052598	GGAAAAGUCCACGAAGUAAACGAUAUCGACUUGUUGGAUGUGGCAUUGAGCAGUAAAUUACGGAGCUAUCUAAUAAAGUCGACCGCCUGAAGGUGAGCUUCGGCUCACCAAAAGAAACAACAACAACAAC
10227266	JR_RYOS2_208c	RT-MAP-seq-deg_Mg_pH10	Eterna Roll your own structure 2	1	103	0.065157	0.070483	0.044883	0.056455	0.043821	0.045754	GGAAAAGUCCACGAAGUAAACGAUAUCGACUUGUUGGAUGUGGCAUCGAGGAGUAAAUUCCGGAGCUCCCUAAUAAAGUCGACCGCCUGAAGGUCAGGUUCGCCUGACCAAAAGAAACAACAACAACAAC
10227271	JR_RYOS2_209	RT-MAP-seq-deg_Mg_pH10	Eterna Roll your own structure 2	1	103	0.054941	0.059627	0.043139	0.055485	0.046125	0.051514	GGAAAAGUCCACGAAGUAAACGAUAUCAACCGCGUGGAUGUGGCAUCGAGGAGUAAAUUCCGGAGCUCCCUACGACGGACGACCGCCUGAACGUCAGGUUCGCCUGACGAAAAGAAACAACAACAACAAC
10227273	JR_RYOS2_210	RT-MAP-seq-deg_Mg_pH10	Eterna Roll your own structure 2	1	103	0.054405	0.058179	0.042144	0.053085	0.041854	0.048161	GGAAAAGUCCACGAAGUAAACGAUAUCGACCGCGUGGAUGUGGCAUCGAGGAGUAAAUUCCGGAGCUCCCUAGGACGGACGACCGCCUGAACGUCAGCUUCGGCUGACGAAAAGAAACAACAACAACAAC
10227275	JR_RYOS2_211	RT-MAP-seq-deg_Mg_pH10	Eterna Roll your own structure 2	1	103	0.058268	0.061014	0.042386	0.051519	0.043115	0.048711	GGAAAAGUCCACGAAGUAAACGAUAUCGACCGCGUGGAUGUGGCAUCGAAGAGUAAAUCCCUGAGCUCCCUACGACGGACGACCGCCUGAACGACAGCUUCGGCUGUCGAAAAGAAACAACAACAACAAC
10227283	JR_RYOS2_212	RT-MAP-seq-deg_Mg_pH10	Eterna Roll your own structure 2	1	103	0.062737	0.066763	0.042288	0.053521	0.04265	0.045954	GGAAAAGUCCACGAAGUAAACGAUAUCGACCGCGUGGAUGUGGCAUCGGAGAGUAAAUCCCUGAGCUCCCAACGACGGACGACCGCCUGAACCUCAGGUUCGCCUGAGGAAAAGAAACAACAACAACAAC
10227285	JR_RYOS2_212	RT-MAP-seq-deg_Mg_pH10	Eterna Roll your own structure 2	1	103	0.058396	0.059381	0.041829	0.051086	0.044117	0.046422	GGAAAAGUCCACGAAGUAAACGAUAUCGACCGCGUGGAUGUGGCAUCGGAGAGUAAAUCCCUGAGCUCCCAACUACGGACGACCGCCUGAACCUCACGUUCGCGUGAGGAAAAGAAACAACAACAACAAC
10227306	JR_RYOS2_217	RT-MAP-seq-deg_Mg_pH10	Eterna Roll your own structure 2	1	103	0.055893	0.057762	0.023754	0.024491	0.038032	0.028881	GGAAAAGUAACGCUUUAUCGUCGCAAUUAAGGUAUAAGAUUGGAGUUAACAAUCUUAUACCUUAAUUGCGACGAUAAAGCGAACGCCUGAACCACACGUUCGCGUGUGGAAAAGAAACAACAACAACAAC
10227311	JR_RYOS2_217a	RT-MAP-seq-deg_Mg_pH10	Eterna Roll your own structure 2	1	103	0.052046	0.06267	0.038796	0.055852	0.037191	0.038696	GGAAAAGUAACGCUUUAUCGUCGCAAAAAUGGUAUAAGAUUGGAGUUAACAAUCUUAUACCAAAAAUGCGACGAUAAAGCGAACGCCUGAACGACACGUUCGCGUGUCGAAAAGAAACAACAACAACAAC
10227313	JR_RYOS2_217b	RT-MAP-seq-deg_Mg_pH10	Eterna Roll your own structure 2	1	103	0.064051	0.07558	0.037982	0.055229	0.037266	0.039317	GGAAAAGUAACGCUUUAUCGUCGCAAUAAUGGUAUAAGAUUGGAGUUAACAAUCUUAUACCAAAAUAUUAACGAUAAAGCGAACGCCUGAACGACUCGUUCGCGAGUCGAAAAGAAACAACAACAACAAC
10227317	JR_RYOS2_217c	RT-MAP-seq-deg_Mg_pH10	Eterna Roll your own structure 2	1	103	0.064634	0.074195	0.041856	0.059179	0.035984	0.04004	GGAAAAGUAACGCUUUAUCGUCGCAAUAAUGGUAUAAGAAAAGAGUUAACAAACUUAUACCAAAAUAUUAACGAUAAAGCGAACGCCUGAACGACUCCUUCGGGAGUCGAAAAGAAACAACAACAACAAC
10227319	JR_RYOS2_217c	RT-MAP-seq-deg_Mg_pH10	Eterna Roll your own structure 2	1	103	0.053607	0.066744	0.033398	0.052357	0.034514	0.035026	GGAAAAGUAACGCUUUAUAAACGCAAAUUUGAUAUAAGAUUGGAGUUAACAAUCUUAAACCAAAUUUGCGACGAUAAAGCGAACGCCUGAACGUCACGUUCGCGUGACGAAAAGAAACAACAACAACAAC
10227322	JR_RYOS2_217d	RT-MAP-seq-deg_Mg_pH10	Eterna Roll your own structure 2	1	103	0.059848	0.062442	0.042605	0.050884	0.044567	0.03657	GGAAAAGUAACGCUUUAAUAACGCAAACUUGAUAAAAGAUUGGAGUUAACAAUCUUAUACAAAGUUUGCAACGAUAAAGCGAACGCCUGAAGGUCUGCUUCGGCAGACCAAAAGAAACAACAACAACAAC
10227324	JR_RYOS2_217e	RT-MAP-seq-deg_Mg_pH10	Eterna Roll your own structure 2	1	103	0.045408	0.067423	0.025932	0.046955	0.036251	0.040537	GGAAAAGUAACGCUUUAGCGUCGCAAGUUUGGUAUAGGAUUGGAGUUAACAAUCGUAUACCAAAGUUGCGACGGUAAAGCGAACGCCUGAAGCACACGUUCGCGUGUGCAAAAGAAACAACAACAACAAC
10227330	JR_RYOS2_217f	RT-MAP-seq-deg_Mg_pH10	Eterna Roll your own structure 2	1	103	0.056622	0.071393	0.031897	0.049284	0.037699	0.03597	GGAAAAGUAACGCUUUUGCGUCGCAAAUUUGGUAUAGGAUUGGAGUUAACAAUCGUAUACCAAUGUUGCGACCAUAAAGCGAACGCCUGAAGCAGAGCUUCGGCUCUGCAAAAGAAACAACAACAACAAC
10227332	JR_RYOS2_217f	RT-MAP-seq-deg_Mg_pH10	Eterna Roll your own structure 2	1	103	0.056616	0.068777	0.031368	0.050074	0.038185	0.04039	GGAAAAGUAACGCUUUUGCGUCGCAAAUUUGGUAUAGGAUUGGAGUUAACAAUCGUAUCCUAAUGUUGCGACCAUAAAGCGAACGCCUGAAGCAGUCCUUCGGGACUGCAAAAGAAACAACAACAACAAC
10227334	JR_RYOS2_217g	RT-MAP-seq-deg_Mg_pH10	Eterna Roll your own structure 2	1	103	0.050166	0.064223	0.037442	0.055983	0.043437	0.047123	GGAAAAGUAACGCUUUUGCGUCGCAAAUCUGGUCUAGGAAAGGAGUUAAGAAUCGUAGCCUGAUGUUGCGACCAUAAAGCGAACGCCUGAAGCAGUGCUUCGGCACUGCAAAAGAAACAACAACAACAAC
10227336	JR_RYOS2_217h	RT-MAP-seq-deg_Mg_pH10	Eterna Roll your own structure 2	1	103	0.064839	0.077657	0.041649	0.059558	0.048601	0.054197	GGAAAAGUAACGCUUUUGCGUCGCAAAUCUGGUCGAGGAAAGGAGUUAAGAAACGUCGCCUGAUGUUGCGACCAUAAAGCGAACGCCUGAAGGAGUGCUUCGGCACUCCAAAAGAAACAACAACAACAAC
10227338	JR_RYOS2_219	RT-MAP-seq-deg_Mg_pH10	Eterna Roll your own structure 2	1	103	0.048946	0.063882	0.040308	0.056741	0.048809	0.054957	GGAAAAGGAACGAAUGCGCGUCGCAAAUCUGGUCGAGGAAAGGAGUUAAGAAACGUCGCCUGAUGUUGCGACCGUCAAGCGUUCGCCUGAAGGAGUCCUUCGGGACUCCAAAAGAAACAACAACAACAAC
10227340	JR_RYOS2_220	RT-MAP-seq-deg_Mg_pH10	Eterna Roll your own structure 2	1	103	0.050851	0.068765	0.027742	0.047571	0.032353	0.038341	GGAAAAGGAACGAAUGCGCGUCGCAAAUCUGGUCGAUGAUAGGAGUUAACCAUCUUCGCCUGAUGUUGCGACCGUCAAGCGUUCGCCUGAACGAGUCCUUCGGGACUCGAAAAGAAACAACAACAACAAC
10227342	JR_RYOS2_220a	RT-MAP-seq-deg_Mg_pH10	Eterna Roll your own structure 2	1	103	0.06073	0.067856	0.042455	0.056383	0.042448	0.043586	GGAAAAGGAACGAAUGCGCAAAACAAAUCUGGUCGAUGAUAGGAGUUAACCAUCUUCGCCUGAUGUUGCGACCGUCAAGCGUUCACCUGAACGAGUGCUUCGGCACUCGAAAAGAAACAACAACAACAAC
10227367	RYOS2 1	RT-MAP-seq-deg_Mg_pH10	Eterna Roll your own structure 2	1	103	0.045982	0.059995	0.028218	0.045627	0.042207	0.042996	GGAAACCGUGCUUCAGCAGGUAUCCCGACGCCUGGAAACAGCCGGACUGCUUUCAGUCCGGCUAGGCGUCGGGAUACGUGCAGGAGCGCACGUACGGCUUCGGCCGUACAAAAGAAACAACAACAACAAC
10227379	multiloop 10	RT-MAP-seq-deg_Mg_pH10	Eterna Roll your own structure 2	1	103	0.044242	0.056953	0.033884	0.052816	0.036338	0.036735	GGAAAAGGCUCCGCGAAAGCGGGAGGGAAACCUCAAGGGAAACCUUCAAGAGAAAUCUUGAGCUGGAAACAGCGAUAGAAAUAUCAGCCUAGGAUAGAUUCGUCUAUCCAAAAGAAACAACAACAACAAC
10227381	multiloop 10a	RT-MAP-seq-deg_Mg_pH10	Eterna Roll your own structure 2	1	103	0.048859	0.057101	0.046908	0.062485	0.043029	0.039184	GGAAAAAGACUCACGAAAGUGUGAUGGAAACAUCAAGGGAAACCUUCAGGAGAAAUCUUGAGCAGGAAACUGCGAUAGAAAUAUCAGUCUAGGUUAGAUUCGUCUAACCAAAAGAAACAACAACAACAAC
10227394	multiloop 10b	RT-MAP-seq-deg_Mg_pH10	Eterna Roll your own structure 2	1	103	0.050052	0.045724	0.046506	0.047224	0.044352	0.032516	GGAAAAGGACACACGAAAGUGAGAUGGAAACAUCAUGGGAAACCAACAGGAGAAAUCUUGAGCAGGAAACUGCAACGGAAACGUCGUCCCAGGUUUGAUUCGUCAAACCAAAAGAAACAACAACAACAAC
10227398	multiloop 10c	RT-MAP-seq-deg_Mg_pH10	Eterna Roll your own structure 2	1	103	0.049907	0.041386	0.045971	0.041949	0.046653	0.032945	GGAAAAGGACAAGCGAAAGCGAAAGGGAAACCUGAUGGGAAACCAAACAGAGAAAUCUGAAGCCGAAAGGCAACGGAGAAACGUAGUCCCAGGUUUGAUUCGUCAGACCAAAAGAAACAACAACAACAAC
10227551	Steve's RYOS R2 #6	RT-MAP-seq-deg_Mg_pH10	Eterna Roll your own structure 2	1	103	0.076181	0.055824	0.053024	0.035304	0.053114	0.01841	GGAAAGAAGCUGUGCUAUGUCUCGCUUCUCGAUAGCUCUGCUACGCGACAGUCGUAGCAGAGCGCUCGCGAGAAGCGAGACAUAGCACAGCCGAUUGCUUCGGCAAUCGAAAAGAAACAACAACAACAAC
10227553	Steve's RYOS R2 #7	RT-MAP-seq-deg_Mg_pH10	Eterna Roll your own structure 2	1	103	0.055316	0.063914	0.031614	0.045776	0.082034	0.082746	GGAAAGAAGCUGUGCUAUGUCUCGCUUCUCGUUAGCUCUGCUACGCGACUGUCGUAGCAGAGCGCUCGCGAGAAGCGAGACAUAGCACAGCCCAUUGCUUCGGCAAUGGAAAAGAAACAACAACAACAAC
10227555	Steve's RYOS R2 #8	RT-MAP-seq-deg_Mg_pH10	Eterna Roll your own structure 2	1	103	0.043505	0.045776	0.036495	0.053865	0.029542	0.0265	GGAAAGAAGCUGUGCUAUGUCUCGCUUCUCGUUGGCUCUGCUACGCGACUGUCGUAGCAGAGCGCUCGCGAGAAGCGAGACAUAGCACAGCCCAUUGGUUCGCCAAUGGAAAAGAAACAACAACAACAAC
10227557	Steve's RYOS R2 #9	RT-MAP-seq-deg_Mg_pH10	Eterna Roll your own structure 2	1	103	0.03812	0.040868	0.032846	0.037533	0.021149	0.010286	GGAAAGAAGCUGUGCUAUGUCUCGCUUCUCUUUGGCUCUGCUACGCGUCUGUCGUAGCAGAGCGCUCUCGAGAAGCGAGACAUAGCACAGCCCAUUCGUUCGCGAAUGGAAAAGAAACAACAACAACAAC
10227559	Steve's RYOS #10	RT-MAP-seq-deg_Mg_pH10	Eterna Roll your own structure 2	1	103	0.068534	0.075798	0.037827	0.054514	0.050431	0.037619	GGAAAGAAGCUGUGCUAUGUCUCGCUUCUCUAAGGCUCUGCUACGCAUAAGUCGUAGCAGAGCGCAAUCGAGAAGCGAGACAUAGCACAGCCCAUACGUUCGCGUAUGGAAAAGAAACAACAACAACAAC
10227581	A fishy dscore 37.	RT-MAP-seq-deg_Mg_pH10	Eterna Roll your own structure 2	1	103	0.035974	0.055709	0.019707	0.039897	0.026038	0.02869	GGAAACAGCGUAGCGAGUGCCUUGGACGAAAGGCGCGCAGAAAUGUGCCGAGGGAAACCUCGGCCUUUGCCAAGGCACUCGCUACGGCUGAUGGUACGUUCGCGUACCAAAAAGAAACAACAACAACAAC
10227587	seek 37.3	RT-MAP-seq-deg_Mg_pH10	Eterna Roll your own structure 2	1	103	0.066882	0.053661	0.042949	0.040392	0.068307	0.057762	GGAAAGCCUUUGUUCCAACUAAGGAGGGUUGCGCCCGGCGUGCGUGCGAAACGCACGCACGCCGGGCGUAAACCCGGGAACAAAGACGCGGCAUCAGAUUCGUCUGAUGAAAAGAAACAACAACAACAAC
10227591	stickly 31.6	RT-MAP-seq-deg_Mg_pH10	Eterna Roll your own structure 2	1	103	0.018026	0.040247	0.012604	0.037363	0.01062	0.016274	GGAAACCCGCCCGCGCCCGCCCGCGCUGCUGCCGUGCCUCCUCUCCGAAGGGAGAGGAGGUGUGGUGGUGGUGUGGGUGGGUGUGGGUGGGCAAGGUUUUCGAACCUUGAAAAGAAACAACAACAACAAC
10227854	JR_RYOS2_300	RT-MAP-seq-deg_Mg_pH10	Eterna Roll your own structure 2	1	103	0.078257	0.08627	0.052751	0.060918	0.05876	0.059254	GGAAAAUAAUCACCAACAAUACCAAAUAUAGACAAUACGCGAGAGCAAGCGGUAAGUCAAAGGUACGUCGGUGAACAGAUUGAAGUAUGCAGGUCUAGUUCGCUGGACCAAAAGAAACAACAACAACAAC
10227856	JR_RYOS2_301	RT-MAP-seq-deg_Mg_pH10	Eterna Roll your own structure 2	1	103	0.071536	0.084165	0.047759	0.060688	0.053911	0.056571	GGAAAAUAAUCACCAACUAUACCAAAUAUAGACAAUACGCGAGAGCAAGCGGUAUGUCUAAGGUUCGUGGGUGUACAGAUUGAAGUAUGCAGGUCGAGUUCGCUUGACCAAAAGAAACAACAACAACAAC
10227858	JR_RYOS2_302	RT-MAP-seq-deg_Mg_pH10	Eterna Roll your own structure 2	1	103	0.071435	0.078816	0.070037	0.082374	0.059513	0.058235	GGAAAAUAAUCACCAACUAUACCAAAUAUACACAAUAGGCGAGAGCAAGCCGUAAAAAUAAGGUUCGUGGGUGUACAGAUUGAAGUAUGCACCAGACGUUCGCGUCUGGAAAAGAAACAACAACAACAAC
10227860	JR_RYOS2_304	RT-MAP-seq-deg_Mg_pH10	Eterna Roll your own structure 2	1	103	0.072361	0.076812	0.058584	0.06944	0.060298	0.062937	GGAAAAUAAUCGCCAAAUAAACCAAAUAUACACAAUAGGCGAGAGCAAGCCGUAAAAAUAAGGUUAGAGGGCGUACAAAUUGAAAAAUGCAGCUCACGUUCGCGUGAGCAAAAGAAACAACAACAACAAC
10227862	JR_RYOS2_306	RT-MAP-seq-deg_Mg_pH10	Eterna Roll your own structure 2	1	103	0.086125	0.090769	0.058919	0.065796	0.058748	0.059487	GGAAAAUAAUCGCCAAAUAAACCUAACACACACAAUAGGCGAGAGCAAGCCGUAAGUGUUAGGUUAGAGGGCGUACAAAUUGAAAAAUGCAGCUCAGGUUCGCCUGAGCAAAAGAAACAACAACAACAAC
10227865	JR_RYOS2_308	RT-MAP-seq-deg_Mg_pH10	Eterna Roll your own structure 2	1	103	0.075914	0.091143	0.051566	0.069471	0.050221	0.050567	GGAAAAUAAUCGCCAAAUAAACCUAACACACACAAUAGGCGAGAGCAAGCCGUAAGUGUUAGGUUUCAGCGUGAACAAACACGCUGAUGCAGCUGACGUUCGCGUCAGCAAAAGAAACAACAACAACAAC
10227867	JR_RYOS2_308a	RT-MAP-seq-deg_Mg_pH10	Eterna Roll your own structure 2	1	103	0.059868	0.070488	0.048958	0.065133	0.04615	0.046476	GGAAAAUAAUCGCCAAAUACACCUGACACACACAAUAGGCGAGAGCAAGACGUAAGUGACAGGUGGCAGCGUGAACAAACACGCUGCUGCAGGUGACGUUCGCGUCACCAAAAGAAACAACAACAACAAC
10227869	JR_RYOS2_308b	RT-MAP-seq-deg_Mg_pH10	Eterna Roll your own structure 2	1	103	0.062338	0.067008	0.046749	0.057148	0.054953	0.054017	GGAAAAUAAUCGCCAAAUACACCUGACACACACAAUAGGCGAGAGAAAGACGUAAGUGACAGGUGGCAGCGUAAACAAACACGGUGCUGCAGUGGUCGUUCGCGACCACAAAAGAAACAACAACAACAAC
10227873	JR_RYOS2_309	RT-MAP-seq-deg_Mg_pH10	Eterna Roll your own structure 2	1	103	0.056507	0.064761	0.044135	0.055841	0.053739	0.056432	GGAAAAUAAUCGCCAAAUACACCUGACACACACAAUAGGCGAGAGAAAGACGUAAGUGACAGGUGGCAGCGAAAACAAACACGGUGCUGUAGUAGUGGUUCGCCACUACAAAAGAAACAACAACAACAAC
10227875	JR_RYOS2_308c	RT-MAP-seq-deg_Mg_pH10	Eterna Roll your own structure 2	1	103	0.071752	0.083409	0.060409	0.07383	0.056957	0.059293	GGAAAAUAAUCGCCAAAUACACCUGUCAAACACAAUAGGCGAGAGAAAGACGUAAAUGACAGGUGGCAGCGAAAACAAACACGUUGCUGUAGCAGACAUUCGUGUCUGCAAAAGAAACAACAACAACAAC
10227877	JR_RYOS2_310	RT-MAP-seq-deg_Mg_pH10	Eterna Roll your own structure 2	1	103	0.075732	0.087224	0.052517	0.066028	0.061914	0.062775	GGAAAAUAAUCGCCAAAUAAACCUGGCCAACACAAUAGGCGAGAGACCUACGAAAAGGCCAGAAGGCAGCGAAAACAAACACGUUGCAGUAGCAGUGAUUCGUCACUGCAAAAGAAACAACAACAACAAC
10227879	JR_RYOS2_311	RT-MAP-seq-deg_Mg_pH10	Eterna Roll your own structure 2	1	103	0.045766	0.065142	0.030868	0.052185	0.03131	0.04185	GGAAAGAAGCUGUGCUAUAAAUAGCUUCUCGUUGGCUCAAUAACGCGACUGUCGUAACAGAGCGCUCGCGAGAAGCAACUAAUAGCACAAACCAAUCGUUCGCGAUUGGAAAAGAAACAACAACAACAAC
10227881	JR_RYOS2_311a	RT-MAP-seq-deg_Mg_pH10	Eterna Roll your own structure 2	1	103	0.04773	0.067743	0.033536	0.05611	0.038708	0.048994	GGAAAGAAGCUGUGCUAUAAAUAGCUUCUCGUUGGCUCAAUAACGCGACUGUAAAAACAGAGCGCUCGCGAGAAGCAACUAAUAGCACAAACGUAUCGUUCGCGAUACGAAAAGAAACAACAACAACAAC
10227883	JR_RYOS2_311b	RT-MAP-seq-deg_Mg_pH10	Eterna Roll your own structure 2	1	103	0.044384	0.0628	0.036325	0.058281	0.039743	0.0484	GGAAAGAAGCUGUGCUAUAAAUAGCUUCUCGUUGGCUCAAUAACGCGACUAUAAAAACAAAGCGCUCGCGAGAAGCAACUAAUAGCACAAAGCUAUGGUUCGCCAUAGCAAAAGAAACAACAACAACAAC
10227885	JR_RYOS2_311c	RT-MAP-seq-deg_Mg_pH10	Eterna Roll your own structure 2	1	103	0.054585	0.069491	0.043138	0.064629	0.051829	0.064474	GGAAAGAAGCUGUGCUAUAAAUAGCAACUCGUUGGCUCAAUAACGCGACUAUAAAAACAAAGCGCUCGCGAAAAGAAACUAAUAGCACAAAGCUUUCCUUCGGGAAAGCAAAAGAAACAACAACAACAAC
10227887	JR_RYOS2_312	RT-MAP-seq-deg_Mg_pH10	Eterna Roll your own structure 2	1	103	0.061381	0.079182	0.045262	0.068004	0.049093	0.057886	GGAAAGAAGCUGUGCUAUACAUAGCUACCACUAAACGUGGUAUCGAGACUAUAAAAACAAAGCGCUCUCGAAAAGAAACUAAUAGCACAAAGCUAUCCUUCGGGAUAGCAAAAGAAACAACAACAACAAC
10227889	JR_RYOS2_313	RT-MAP-seq-deg_Mg_pH10	Eterna Roll your own structure 2	1	103	0.054546	0.06737	0.036466	0.055327	0.045782	0.059166	GGAAACCCGGCAGUCUACGGACAUGAAGUCCAGUAACUGCGGAUAGGACGUUGCGGCAAUAGCAGAAGCUCGGCACGCAUUCCCUCCCGAGCGUUGGUUUCGACCAACGAAAAGAAACAACAACAACAAC
10227891	JR_RYOS2_313a	RT-MAP-seq-deg_Mg_pH10	Eterna Roll your own structure 2	1	103	0.052772	0.064077	0.034326	0.052465	0.040949	0.052128	GGAAACCCGGCAGUCUACGGACAUGAAGUCCAGUAACUGAGGAUAGGCCGUGGCGGCAAUAGCAGAAGCUCGGCACGCCAGCCCUCACGAGCGUUCGUUUCGACGAACGAAAAGAAACAACAACAACAAC
10227893	JR_RYOS2_313b	RT-MAP-seq-deg_Mg_pH10	Eterna Roll your own structure 2	1	103	0.058666	0.069076	0.039637	0.057235	0.043644	0.054261	GGAAACCCGGCAGUCUACGGACAUGAAGUCCAAUAACUGAGGAUAGGCCGUGGCGGCAAUAGCAGAAGCUCGACACGCCAGCCCUCACGAGCCAUCGUUUCGACGAUGGAAAAGAAACAACAACAACAAC
10227895	JR_RYOS2_315	RT-MAP-seq-deg_Mg_pH10	Eterna Roll your own structure 2	1	103	0.064608	0.070616	0.043437	0.056993	0.053243	0.059568	GGAAAACCGGCAGUCUACGGACAUGAAGUCCAAUAACUAAGGAUAGGCCGUCGGGACAAUAGCAGAAGCUCGACACCCGAGACCUCACGAGCGAUCGUUUCGACGAUCGAAAAGAAACAACAACAACAAC
10227897	JR_RYOS2_315	RT-MAP-seq-deg_Mg_pH10	Eterna Roll your own structure 2	1	103	0.048495	0.066811	0.035071	0.05192	0.041764	0.051719	GGAAAGACGAGUGCAGGAGCUACGAACCUCUGCCCGUUUGGCGAGGUGUUCAACGCCACGCGGUUUGCUAGUGUGUAUGCGUGGAACCGAACGCGCAAUUCGUUGUGCGAAAAGAAACAACAACAACAAC
10227899	JR_RYOS2_316	RT-MAP-seq-deg_Mg_pH10	Eterna Roll your own structure 2	1	103	0.058581	0.072383	0.044716	0.056242	0.044491	0.050524	GGAAAGACGAGUGCAGGAGCUACGAACCUCUGCUCGUAUAUAGAGGUGUUCAACGCCACGCGGUUUGCUAGUGUGUAUGCGUGGAACCGAACGCGCUAUUCGUAGUGCGAAAAGAAACAACAACAACAAC
10227901	JR_RYOS2_316	RT-MAP-seq-deg_Mg_pH10	Eterna Roll your own structure 2	1	103	0.061293	0.081921	0.037038	0.053391	0.043334	0.052852	GGAAACUGGCCAUCGUAACGGCGUGUGCAGGAGCUACGAACCUCUGCCCGUUUGGCGAGGUGUUCAACGCCACGCGGUUUGCUAGAGUGUACCCGCUAUUCGUAGUGGGAAAAGAAACAACAACAACAAC
10227903	JR_RYOS2_316a	RT-MAP-seq-deg_Mg_pH10	Eterna Roll your own structure 2	1	103	0.064581	0.085368	0.039331	0.058107	0.044688	0.055215	GGAAAUUGGCCAUCGUAACGGCGUGUGCAGGAGCUACGAACCUCUGCCCGUUUGGCGAGGUGUUCAACGCCACGCGGUUUGCUACAGUGUAGCCGCUAUUCGUAGUGGCAAAAGAAACAACAACAACAAC
10227905	JR_RYOS2_318	RT-MAP-seq-deg_Mg_pH10	Eterna Roll your own structure 2	1	103	0.076868	0.094172	0.04172	0.057425	0.042565	0.048487	GGAAAUAAUAGCCGAUUAUAAUUAUAAGUUGCCCGACGACUUUACUGGCUGCGUUAUUGCUUGGAACAGCAAUAACUUAGACAGUAAAGUAGCCUCUAUUCGUAGAGGCAAAAGAAACAACAACAACAAC
10227907	JR_RYOS2_319	RT-MAP-seq-deg_Mg_pH10	Eterna Roll your own structure 2	1	103	0.064852	0.087597	0.038635	0.060838	0.041641	0.0487	GGAAAGUAAGCCUGGCCAUCGUAACGGCGUGUGCAGGAGCUACGAACCUCUGCCCGUUUGGCGAGGUGUUCAACGCCACGCGGUUUAAGUAGGCUCUAUUCGUAGAGCCAAAAGAAACAACAACAACAAC
10227911	JR_RYOS2_320	RT-MAP-seq-deg_Mg_pH10	Eterna Roll your own structure 2	1	103	0.066015	0.07493	0.045139	0.058115	0.050578	0.057801	GGAAACGUUUAGCACUUUCAAGUGCUACGGAGUGAGUCCUACAAAGCUGAAUGAUCUCUGCUUCACCAACGUCUACGCGGAUAGCUUUGAAAACCUCGUUCGCGAGGUUAAAAGAAACAACAACAACAAC
10227915	JR_RYOS2_321	RT-MAP-seq-deg_Mg_pH10	Eterna Roll your own structure 2	1	103	0.058964	0.086181	0.042629	0.059898	0.051321	0.061577	GGAAAUAGCACCUGGCCAGACGGGCAAAAUAGCCGAUUAUAAUUAUAAGUUGCCCGACGACUUUACUGGCUGCGUUAUUGCUUGGAACAGAAUCCUCGUUCGCGAGGAUAAAAGAAACAACAACAACAAC
10227917	JR_RYOS2_22	RT-MAP-seq-deg_Mg_pH10	Eterna Roll your own structure 2	1	103	0.046623	0.06388	0.033577	0.054602	0.033432	0.041413	GGAAACUAGUGUGUAUGCGUGGAACCGCAAGCGCAUUAGCAACUGCGUGGCGGAUUAUUCAGUUUUGUAUAACUCAGCCUCGUUUAGCACAAUCCUGCUUCGGCAGGAUAAAAGAAACAACAACAACAAC
10227919	JR_RYOS2_322	RT-MAP-seq-deg_Mg_pH10	Eterna Roll your own structure 2	1	103	0.052084	0.063126	0.043318	0.059878	0.038182	0.040512	GGAAACUGGAUCCACCGCGUGCAACGCGGUGGAGGGCUUCAAUUGCUACUUCCCACUGCAAUCCUAUGGGUUUCAGCCCACCAAUGGCACAAUGCUGCUUCGGCAGCAUAAAAGAAACAACAACAACAAC
10227921	JR_RYOS2_330	RT-MAP-seq-deg_Mg_pH10	Eterna Roll your own structure 2	1	103	0.037362	0.048332	0.025684	0.041847	0.036363	0.043333	GGAAAGGGAUCAGGUGGGUCCGGAUAUCAGCCGUACAGAGUCGUAGUGCUAGCGGGAAGCGGAGGUAGUCCCUACGCCCAGCAAUGGCACAGUGCUGGUUCGCCAGCACAAAAGAAACAACAACAACAAC
10227923	RYOS r2 design 101	RT-MAP-seq-deg_Mg_pH10	Eterna Roll your own structure 2	1	103	0.054651	0.069809	0.039895	0.059926	0.047341	0.055925	GGAAAAUGGCAGAACCAGUGCAAGACACUGGGUGGACUGCGCAGCGUAAACGGGAGUGCUGCCAGGUUUGCGGUACACGCAAAGAAUCCUGCUCAGAGUUCGCUCUGAGAAAAGAAACAACAACAACAAC
10227925	JR_RYOS2_331	RT-MAP-seq-deg_Mg_pH10	Eterna Roll your own structure 2	1	103	0.070776	0.08411	0.050325	0.070271	0.04968	0.058027	GGAAAGUGCUUUCAUUCGGCGGAUCUGGAGGAUCCUUAAGCCCACGCUGGUAUUUUUACUAUUAAUAGUCCCUACGCCCAGCAAUGGCACAGUGGCGGUUCGCCGCCACAAAAGAAACAACAACAACAAC
10227927	RYOS r2 design 102	RT-MAP-seq-deg_Mg_pH10	Eterna Roll your own structure 2	1	103	0.061107	0.07824	0.036693	0.053325	0.041598	0.047366	GGAAAAUGAGGGCCCGCGUGUGUGGGAAACCGGGUGAUCCGGACCACCGCGGCGAUUUUUGUCGUUUCCUAUUAUCGUUCUCUGCGUGAAACUGACGGUUCGCCGUCAGAAAAGAAACAACAACAACAAC
10227929	RYOS r2 design 103	RT-MAP-seq-deg_Mg_pH10	Eterna Roll your own structure 2	1	103	0.049142	0.054322	0.034466	0.048167	0.036038	0.042874	GGAAAGGCGGCAUUGAACGGGUGGGAGGCACGCGGCAAUGUCGGCGCGUUCAAGGUCGGAAACGUUAAAUACGGACUGGCAGCAGCGGCGCCUCGAUCUUCGGAUCGAGAAAAGAAACAACAACAACAAC
10227931	RYOS r2 design 104	RT-MAP-seq-deg_Mg_pH10	Eterna Roll your own structure 2	1	103	0.043079	0.061149	0.031246	0.053606	0.034707	0.048236	GGAAACAGUACGCGUCCAGCGGCUGCGGAGAUCCGUCGGCGAGCAGUACAUCUGCAGGGCUGCCGCAGUACUGCGACGGACAGAGUGUCGGCGAAUGGUUCGCCAUUCGAAAAGAAACAACAACAACAAC
10227936	RYOS r2 design 105	RT-MAP-seq-deg_Mg_pH10	Eterna Roll your own structure 2	1	103	0.053025	0.069914	0.039152	0.060309	0.046979	0.053427	GGAAAGAAGAAGAGCGUCAUGAAAGACGGAGCACAUAGAGGUAUUGUGUCCCUAUGCGGCUCAGGGCCGGGUAGCACGUGCGAGACUCUUCCGAAUCGUUCGCGAUUCGAAAAGAAACAACAACAACAAC
10227941	RYOS r2 design 106	RT-MAP-seq-deg_Mg_pH10	Eterna Roll your own structure 2	1	103	0.055472	0.062922	0.03702	0.050319	0.039213	0.04762	GGAAAGGACUGAUGGACGGGCGGGAGAGCCGAUACAGUCCGGGAGGCUGGAACGGGAGCAACGCAGCAUCAGAACGUCCGGCCGGUGGACGCAGAUCGUUCGCGAUCUGAAAAGAAACAACAACAACAAC
10227943	RYOS r2 design 107	RT-MAP-seq-deg_Mg_pH10	Eterna Roll your own structure 2	1	103	0.045536	0.056163	0.030891	0.048927	0.037074	0.048292	GGAAAGUAGCCGGGCGCGUACAGAUCGAGGAUCUGUAGGCGGUAUAGCUACAACUUGCGGGUGCUCGGGAUGACCGUAGGAAUUAGCAAGACACGUGCUUCGGCACGUGAAAAGAAACAACAACAACAAC
10227954	RYOS r2 design 108	RT-MAP-seq-deg_Mg_pH10	Eterna Roll your own structure 2	1	103	0.050941	0.072024	0.029773	0.055529	0.031879	0.039757	GGAAACCUGGUCGUAGAAAGUGCAGUGGGUGAUUCUCAGGGAUCAGCGGGUGGGCGGAUCUCUGCGGGUUGGUGAGGUGUGGUUCCAGGACGACGGCGUUCGCGCUGUCAAAAGAAACAACAACAACAAC
10227968	RYOS r2 design 109	RT-MAP-seq-deg_Mg_pH10	Eterna Roll your own structure 2	1	103	0.060171	0.070409	0.035357	0.051769	0.044357	0.052967	GGAAACGACGCGACAGCACAGUGCGGAUGUAUUUAAGCACGUAUACUGCGGUCGAUGGGUCGGCGGUAGGCUCUGAGCUAUCCUGACUCGGGUCUCCCUUCGGGGAGACAAAAGAAACAACAACAACAAC
10227976	RYOS r2 design 110	RT-MAP-seq-deg_Mg_pH10	Eterna Roll your own structure 2	1	103	0.061645	0.067908	0.046627	0.058066	0.045813	0.049762	GGAAAGGUCUAAAAGUGGCGAGACAGCAAGUUGACUUGAGGAAGGGCGGUAUUGAGGCAAGUCGGGCUGGUAGUCGCAUGUGACCAACGUACGGUCAGUUCGCUGACUGAAAAGAAACAACAACAACAAC
10227982	RYOS r2 design 111	RT-MAP-seq-deg_Mg_pH10	Eterna Roll your own structure 2	1	103	0.0634	0.081624	0.033855	0.054191	0.042623	0.050822	GGAAACGACCGUCGGUGUCAUGGACCGCGAGUAUGUUGGGCAGCCCAUUGGCGGCUCUCUCGGGCAUGACGCGAGACUCGUCGACUGUAGACUCUAGGUUCGCCUAGAGAAAAGAAACAACAACAACAAC
10227986	RYOS r2 design 112	RT-MAP-seq-deg_Mg_pH10	Eterna Roll your own structure 2	1	103	0.065083	0.076426	0.037817	0.050647	0.04027	0.051423	GGAAAUGAUGCCGGUUGUCUGAGGCGAGGACCGCGAGCGUAGUCCGGUGUGUGAGUGGCAAGGAUAGGGCUACACAGGUAGCGUGUCCUCACGUGAGGUUCGCCUCACGAAAAGAAACAACAACAACAAC
10227988	RYOS r2 design 113	RT-MAP-seq-deg_Mg_pH10	Eterna Roll your own structure 2	1	103	0.044283	0.045708	0.031746	0.038634	0.03632	0.044316	GGAAAGAGGCAGUACGAGGCCGGAAACAGAGGAGGGCGGUACUGGCGGUACACGGAACGACCGGUACUGGUCGGCGAGGGCGCGUCGUAGACGUACUGUUCGCGGUACGAAAAGAAACAACAACAACAAC
10227992	RYOS r2 design 114	RT-MAP-seq-deg_Mg_pH10	Eterna Roll your own structure 2	1	103	0.045562	0.059614	0.033599	0.053299	0.037064	0.049433	GGAAACAUUCGGCGGGACCAGUGCAUUGGCACCUGGCGGAGAAUGCCCUGGAAUGCUGGCGGUGUACGCAGGCACGCGGAGGGUAUGGGAACACGUUCUUCGGAACGUGAAAAGAAACAACAACAACAAC
10228001	RYOS r2 design 115	RT-MAP-seq-deg_Mg_pH10	Eterna Roll your own structure 2	1	103	0.058829	0.069008	0.040681	0.055678	0.040358	0.048112	GGAAACAGCCUGAUCAGGCGGGACGGUGAUACAUAGCACAAUAGGCAGCGGAUCACUGGAGUCACGAUCGGUGCACACACGAGGCGGUGUGGUGCGACUUCGGUCGCACAAAAGAAACAACAACAACAAC
10228003	RYOS r2 design 116	RT-MAP-seq-deg_Mg_pH10	Eterna Roll your own structure 2	1	103	0.055265	0.067745	0.033402	0.051025	0.033282	0.044339	GGAAAGUAGAUCGGUCGUGCCGAUAGGGCCGUGAUGUAGGAUCUACGGCAUCCGUGAGCGAGCUCUCGGGCCACAGCGCGUCAUUCGGCUGCUGACGCUUCGGUGUCAGAAAAGAAACAACAACAACAAC
10228005	RYOS r2 design 117	RT-MAP-seq-deg_Mg_pH10	Eterna Roll your own structure 2	1	103	0.052364	0.053555	0.037349	0.045685	0.039583	0.044488	GGAAAGUCGGCUGAUAGCACGGAGCGCACUAGAGCGAUGAAGGACAGUCGGGCGCUCACACCGAGAGAGGCGCGUGGGAGUGUCGAUGCGACUCAAGGUUCGCCUUGAGAAAAGAAACAACAACAACAAC
10228007	RYOS r2 design 118	RT-MAP-seq-deg_Mg_pH10	Eterna Roll your own structure 2	1	103	0.051778	0.058156	0.038321	0.051148	0.043683	0.050408	GGAAAUCUCGAAGGUGGAGAGGAGGUUCACAAAUACCAGGACGACGAGAGAUGCUCGACCUGUUUGAGCAAGGCGCGGAGGCGGCUCCAGACGGUCAGUUCGCUGACCGAAAAGAAACAACAACAACAAC
10228014	RYOS r2 design 119	RT-MAP-seq-deg_Mg_pH10	Eterna Roll your own structure 2	1	103	0.059369	0.073946	0.041923	0.056629	0.041449	0.051891	GGAAAGCAUAAUACGCCCGGAAGUUGACUGCGUGUAUUAUGGAGCUUUGGUACUAGAUGACACAAGCAUCUAGGGAUUGAGUCGUGCUCAGGUCCAUCUUCGGAUGGACAAAAGAAACAACAACAACAAC
10228018	RYOS r2 design 120	RT-MAP-seq-deg_Mg_pH10	Eterna Roll your own structure 2	1	103	0.050365	0.06944	0.044956	0.069836	0.044211	0.048385	GGAAAGAGUCGUAGCGGUGCAUCAAGACUCAGGAUGAUCAUUAGGAAAGCCUUAGGGAUAGCGUGAGAGCUGUCCGGGUGGCGGCUAAUGGCACGAUGUUCGCAUCGUGAAAAGAAACAACAACAACAAC
10228097	Sept #1	RT-MAP-seq-deg_Mg_pH10	Eterna Roll your own structure 2	1	103	0.048052	0.060794	0.035405	0.051844	0.039451	0.048608	GGAAAGGAGGAGGCGUGCGAGGAUACUAGAGAGGGUCCGGUAUGGUGGCGAGCGUUGGCUGUCGGCAUCGAAUAUCAGUGUGACUCAAUCCGAGCACCUUCGGGUGUUCAAAAGAAACAACAACAACAAC
10228119	Sept #3	RT-MAP-seq-deg_Mg_pH10	Eterna Roll your own structure 2	1	103	0.05469	0.069716	0.041582	0.05664	0.045068	0.051557	GGAAAGGAGGAAGCGUGCGAGUAUACUAGAGAGGGUACGGUAUGGUGGAUAGCGUUGGUUGUAUGCAUCGAAUAUCAGUGUGAUUCAAUCCGAGCUGGUUCGCCAGUUCAAAAGAAACAACAACAACAAC
10228148	Sept #4	RT-MAP-seq-deg_Mg_pH10	Eterna Roll your own structure 2	1	103	0.057931	0.071813	0.04481	0.061252	0.042441	0.051659	GGAAAGGAGGAGGCGUGCGAGUAUACUAGAGAGGGUACGGUAUUGUGGAUAGCGUAGGUUGUAUGCAUCGAAUAUCAGUGUGGCUCAAUCCGCUAGGCUUCGGCCUAGCAAAAGAAACAACAACAACAAC
10228174	Sept #6	RT-MAP-seq-deg_Mg_pH10	Eterna Roll your own structure 2	1	103	0.05227	0.065341	0.039916	0.059227	0.043746	0.053883	GGAAAGGAGGAGCCUUGCAAGUAUCCUGGAGAAGGUACGGUAUUGUGGAUAGCGUAGGUUGCCUGCAUCGAAUAUCCGUGGGCCUCAAUUCGGGUUCGUUCGCGAACCCAAAAGAAACAACAACAACAAC
10228191	Sept #6	RT-MAP-seq-deg_Mg_pH10	Eterna Roll your own structure 2	1	103	0.049123	0.056982	0.033767	0.047336	0.039529	0.051434	GGAAAGGUGGAAGGGUGCAAGUAUCCUGGAGAAGGUACGGUAUUCCGGAUAGCGUAGGUUGCCUGCAUCGAAUAUCCGUGUCCCUCAAACCGACCCGGUUCGCCGGGUCAAAAGAAACAACAACAACAAC
10228208	Sept #7	RT-MAP-seq-deg_Mg_pH10	Eterna Roll your own structure 2	1	103	0.056404	0.076419	0.044621	0.063063	0.046143	0.05326	GGAAAGGUGGAAGAGUGCAAGUAUCAUUUAGAAUGUACGGUGUUCGUGAUAGCGUAUGUUGCCUGCAUCGAAUUUAGGUGUCUCUCAAACCGACGGAGUUCGCUCCGUCAAAAGAAACAACAACAACAAC
10228220	Sept #7	RT-MAP-seq-deg_Mg_pH10	Eterna Roll your own structure 2	1	103	0.052912	0.079964	0.038978	0.056211	0.046332	0.05339	GGAAAGGUGGAAGAGGGCAAGUAGCAUUUAGGGUGUACUGAGUUCAUGAUAGCGUAUGUUGUCUGCUUAGAUUGUAGGUGUCUCUCAAACCGGGCAGGUUCGCCUGCCCAAAAGAAACAACAACAACAAC
10228227	Sept #8	RT-MAP-seq-deg_Mg_pH10	Eterna Roll your own structure 2	1	103	0.064887	0.089043	0.04218	0.060636	0.048019	0.05294	GGAAAGGUGGAAGAGGGCAAGUAGCAUGUAUGGUGGUCUGAGUUCAUGAUAGCGUAUGUUGUCUGCUUGGAUUGUAUAUGUCUCUCUUACCGUGCUCGUUCGCGAGUACAAAAGAAACAACAACAACAAC
10228231	Sept #9	RT-MAP-seq-deg_Mg_pH10	Eterna Roll your own structure 2	1	103	0.06487	0.089075	0.046306	0.064556	0.046783	0.051115	GGAAAGGUGGAAGAGGGCAAGUAGCAUGUAUGGUGGUCUGAGUUCAAGAUAGCGUAUGUUGUCUGCUUGGAUUGUAUAUGUCUCUCUUACCGAGCUCGUUCGCGAGUUCAAAAGAAACAACAACAACAAC
10228239	distraction	RT-MAP-seq-deg_Mg_pH10	Eterna Roll your own structure 2	1	103	0.073631	0.085095	0.048628	0.062878	0.048336	0.05606	GGAAAGGUAGGUUGAUUGUAGUAGCGGGUGGUAUACUAUUAGUAGGUCCUAGCGUAGAGGUGCUGCUUAGAUAUAUUAUGCAGUCGGUACCGAGCACGUUCGCGUGUUCAAAAGAAACAACAACAACAAC
10228253	Moderna High2	RT-MAP-seq-deg_Mg_pH10	Eterna Roll your own structure 2	1	103	0.050134	0.052645	0.031503	0.040539	0.035719	0.037051	GGAAAUCCGGCGAGGGCGAGGGCGACGCCACCUACGGCAAGCUGACCCUGAAGUUCAUCUGCACCACCGGGAAGCUGCCCGUGCCCUGGCCCACCUAUUUCGAUAGGUGAAAAGAAACAACAACAACAAC
10228261	Moderna High2 91-178	RT-MAP-seq-deg_Mg_pH10	Eterna Roll your own structure 2	1	103	0.064635	0.064761	0.038428	0.04562	0.045131	0.04591	GGAAAUCCGGCGAGGGCGAGGGCGACGCCACCUACGGCAAGCUGACCCUGAAGUUUAUUUGUACCACCGGGAAGCUGCCCGUGCCCUGGCCCACCUAAUUCGUUAGGUGAAAAGAAACAACAACAACAAC
10228340	Moderna High2 91-178	RT-MAP-seq-deg_Mg_pH10	Eterna Roll your own structure 2	1	103	0.049161	0.052686	0.02977	0.038762	0.035858	0.038394	GGAAAUCCGGCGAGGGCGAGGGCGACGCCACCUACGGCAAGCUGACCCUGAAGUUCAUCUGCACUACAGGGAAGCUGCCCGUGCCCUGGCCCACCUUAUUCGUAAGGUGAAAAGAAACAACAACAACAAC
10228344	Moderna High2 91-178	RT-MAP-seq-deg_Mg_pH10	Eterna Roll your own structure 2	1	103	0.055541	0.050688	0.032507	0.03345	0.037068	0.031222	GGAAAUCCGGCGAGGGCGAGGGCGAUGCCACCUAUGGCAAGCUGACCCUGAAGUUCAUCUGCACCACCGGGAAGCUGCCCGUGCCCUGGCCCACCUUUUUCGAAAGGUGAAAAGAAACAACAACAACAAC
10228359	Moderna High2 91-178	RT-MAP-seq-deg_Mg_pH10	Eterna Roll your own structure 2	1	103	0.053796	0.060357	0.034127	0.042384	0.035762	0.042226	GGAAAUCCGGCGAAGGUGAAGGUGACGCCACCUACGGCAAGCUGACCCUGAAGUUCAUCUGCACCACCGGGAAGCUACCUGUACCUUGGCCCACCGGUUUCGACUGGUGAAAAGAAACAACAACAACAAC
10228363	starting new	RT-MAP-seq-deg_Mg_pH10	Eterna Roll your own structure 2	1	103	0.077497	0.08854	0.051811	0.062621	0.052644	0.060069	GGAAAGCGGAAUGCGGUUCGUUAAAAUUGUGGAUAAGAAAUAUUUGUAAUUAAAACGAACCGCAAAUUUUCUUCUUUUUUUUUUUUUUAAAGCGGGAGUUCGCUCCCGCAAAAGAAACAACAACAACAAC
10228368	more	RT-MAP-seq-deg_Mg_pH10	Eterna Roll your own structure 2	1	103	0.054884	0.078788	0.040458	0.061763	0.034316	0.041794	GGAAAGCGGACUGUGUUUCGGUGUGAUUGUGGAUAGUUUUUAUUUGUGAUUGUAUCGGGACACAUUUUGUCUGUAGGUGUCCUACAUUAUAGCGGAAGUUCGCUUCCGCAAAAGAAACAACAACAACAAC
10228374	just a fun one	RT-MAP-seq-deg_Mg_pH10	Eterna Roll your own structure 2	1	103	0.050908	0.063489	0.029989	0.045443	0.030263	0.035537	GGAAAUGUGGCGGUAUCCACUAUUUUCUCUCCUUCCAACCUUCUCCUUGUGUGUUUUUCUCUCUGGGAGAAGGAAGGAAGGAGAGGAAAAACCAUAUGUUCGCAUAUGGAAAAGAAACAACAACAACAAC
10228378	t-shaped	RT-MAP-seq-deg_Mg_pH10	Eterna Roll your own structure 2	1	103	0.058076	0.070041	0.037885	0.049427	0.041146	0.05003	GGAAAUGUGGCGGUAUCCACUAUUUUCUGGGUGGUGGAGGGUCUCCUUGUGUGUUUUUCUCUCUGGGAGAUUUAUUAUCGUUUAGGAAAAACCAGUUGUUCGCAGCUGGAAAAGAAACAACAACAACAAC
10228380	tilited	RT-MAP-seq-deg_Mg_pH10	Eterna Roll your own structure 2	1	103	0.071968	0.094654	0.051242	0.073145	0.048046	0.054604	GGAAAUGUGUGUGUAUCCACUAUUUUCUGGGUGGUGGAUUUUUGUUGUUUGUGUUUUUCUCUAUAAAUAAUAAAUUAUACACACGGAAAAACCCGUUGUUCGCAGCGGGAAAAGAAACAACAACAACAAC
10228382	oh hello	RT-MAP-seq-deg_Mg_pH10	Eterna Roll your own structure 2	1	103	0.077721	0.089214	0.050751	0.070427	0.0531	0.05952	GGAAAUGUGUGGGUAAAAACUAUUUUCUGGGUGAAAGAUUUUCGGUGGGUGUGUUUUUCUCUAUAUUUAUUGAAUUAUUCACACGGAAAAACCCGUCGUUCGCGGCGGGAAAAGAAACAACAACAACAAC
10228384	well this happened	RT-MAP-seq-deg_Mg_pH10	Eterna Roll your own structure 2	1	103	0.081538	0.100418	0.045881	0.065677	0.046866	0.053358	GGAAAUGUGUGGGUAAAAACUAUCCCUUGGGCCCACCAUAUUCAAAAAGUGUGUUGGUCUGUGUAUGGGAUGAAUUAUUCACACGGAAAAACUCGUCGUUCGCGGCGAGAAAAGAAACAACAACAACAAC
10228387	just closed it up a wee bit	RT-MAP-seq-deg_Mg_pH10	Eterna Roll your own structure 2	1	103	0.0429	0.062011	0.029879	0.055406	0.034847	0.042237	GGAAAUGUGUGGGUAAAAACUAUCCCUUAGGCCCACCAAUUUGAAAAAGUUGGUGGGUCAGUGAAAGGGAUGGAUUAUUCACACGGAAAAACUCGGCGUUCGCGCCGAGAAAAGAAACAACAACAACAAC
10228389	feeling tippy	RT-MAP-seq-deg_Mg_pH10	Eterna Roll your own structure 2	1	103	0.042082	0.055018	0.023719	0.035206	0.029491	0.036612	GGAAAUGGGUUAGUAGGGACUAUCCCUUAGGCCCACCAAUUUGAAAAAGUUGGUGGGUCAGUGAAAGGGAUGGACCCUCCUCUAGCCCGAACUCGACGUUCGCGUUGAGAAAAGAAACAACAACAACAAC
10228391	hmmm wonky	RT-MAP-seq-deg_Mg_pH10	Eterna Roll your own structure 2	1	103	0.072597	0.089781	0.07829	0.096246	0.036235	0.044382	GGAAAUGGGUUAGUAGCGAUUCUCACUUAUGGGUUGAGAGGUGAAAAAGUUUCUCAACCAGUGAAAGUGACUUAUCCUACUCUAGCCCGAACUCGCCGUUCGCGGUGAGAAAAGAAACAACAACAACAAC
10228394	interesting	RT-MAP-seq-deg_Mg_pH10	Eterna Roll your own structure 2	1	103	0.080745	0.088615	0.069709	0.084322	0.050327	0.056473	GGAAAUGGGUUAAAAGAAAUUCUCACUUAUGGUUUGAGAGGUGAAAACCCUAAUAAAACAGACCCAAAGACUUAUUUUACUAUAGCCCGAACUCGCUGUUCGCAGUGAGAAAAGAAACAACAACAACAAC
10228396	Moderna High2 91-178	RT-MAP-seq-deg_Mg_pH10	Eterna Roll your own structure 2	1	103	0.056089	0.062552	0.029472	0.037825	0.036529	0.039738	GGAAAUCCGGCGAGGGCGAGGGCGAUGCCACCUAUGGCAAGCUCACCCUGAAGUUCAUCUGCACUACAGGGAAGCUGCCCGUGCCCUGGCCCACCGGUUUCGACCGGUGAAAAGAAACAACAACAACAAC
10228398	Moderna High2 91-178	RT-MAP-seq-deg_Mg_pH10	Eterna Roll your own structure 2	1	103	0.064224	0.073304	0.032295	0.043748	0.040456	0.041578	GGAAAUCCGGCGAGGGCGAGGGCGAUGCCACUUAUGGCAAGCUUACCCUGAAGUUCAUUUGCACUACAGGGAAGCUGCCCGUGCCCUGGCCCACCAGAUUCGUCUGGUGAAAAGAAACAACAACAACAAC
10228481	Moderna High2 91-178	RT-MAP-seq-deg_Mg_pH10	Eterna Roll your own structure 2	1	103	0.059094	0.069766	0.032245	0.045865	0.040179	0.040923	GGAAAUCCGGCGAGGGCGAGGGAGAUGCCACGUAUGGCAAGCUUACCCUGAAGUUCAUAUGCACUACAGGGAAGCUUCCCGUGCCCUGGCCCACCACUUUCGAGUGGUGAAAAGAAACAACAACAACAAC
10228503	Moderna High2 91-178	RT-MAP-seq-deg_Mg_pH10	Eterna Roll your own structure 2	1	103	0.059126	0.068693	0.032728	0.046266	0.039837	0.040739	GGAAAUCCGGCGAGGGCGAAGGAGAUGCCACAUAUGGCAAGCUAACCCUGAAGUUCAUAUGCACUACAGGGAAGCUUCCUGUGCCCUGGCCCACCUCUUUCGAGAGGUGAAAAGAAACAACAACAACAAC
10228606	Moderna High2 200-283	RT-MAP-seq-deg_Mg_pH10	Eterna Roll your own structure 2	1	103	0.05431	0.062354	0.035566	0.049949	0.03769	0.043836	GGAAAACGCGGUGCAGUGCUUCAGCAGGUACCGCGACCACAUGAAGCAGCACGACUUCUUCAAGAGCGCCAUGCCCGAGGGCUACGUGCAACGAGAGUUUCGAUUCUCGAAAAGAAACAACAACAACAAC
10228608	Moderna High2 200-283	RT-MAP-seq-deg_Mg_pH10	Eterna Roll your own structure 2	1	103	0.062447	0.069107	0.040885	0.054818	0.040951	0.0452	GGAAAACGCGGUGCAAUGCUUUAGCAGGUACCGCGACCACAUGAAGCAGCACGACUUCUUCAAAAGCGCAAUGCCCGAAGGCUAUGUGCAACGACAGUUUCGAUUGUCGAAAAGAAACAACAACAACAAC
10228611	R2 roll 29	RT-MAP-seq-deg_Mg_pH10	Eterna Roll your own structure 2	1	103	0.032495	0.050521	0.020244	0.03974	0.025112	0.028002	GGAAAGCGGGUGAGUACUCGUAUAGACCUCACGUAUGAUAGCGUCUAAUGCGUUAUACAUGUCGUGUGCGUCUGAACGAGGGCUCACGCGCCGACUGGUUCGCCAGUCGAAAAGAAACAACAACAACAAC
10228614	R2 roll 30	RT-MAP-seq-deg_Mg_pH10	Eterna Roll your own structure 2	1	103	0.031434	0.051364	0.018133	0.035898	0.027558	0.032077	GGAAAGCGGGUGAGUUCUCGUAUAGACCGCUGCCCUGUUAGUGUCUAAUGCAUUAUACAGCGCAGAAGGCUCUGAACGAGUACUCACGCGCCGACUGAUUCGUCAGUCGAAAAGAAACAACAACAACAAC
10228618	Moderna High2 200-283	RT-MAP-seq-deg_Mg_pH10	Eterna Roll your own structure 2	1	103	0.056584	0.069447	0.04068	0.054223	0.041163	0.047627	GGAAAACGCGGUGCAAUGCUUCUCCAGGUACCGCGACCACAUGAAGCAGCAUGACUUCUUCAAAAGCGCAAUGCCUGAAGGUUAUGUGCAACGACAGAUUCGUUUGUCGAAAAGAAACAACAACAACAAC
10228632	Refletion of Sun a side 44.9	RT-MAP-seq-deg_Mg_pH10	Eterna Roll your own structure 2	1	103	0.03737	0.049611	0.025141	0.042783	0.029854	0.035711	GGAAACGGAGGAGAAAAUCCUCCGGCCACCGGAAACGGUGGCGGGCACCGAAAGGUGACCCACGGAAACGUGCCACGUGGAAAACCACGUGGGAGGUGUUCGCACCUCCAAAAGAAACAACAACAACAAC
10228640	Moderna High2 200-283	RT-MAP-seq-deg_Mg_pH10	Eterna Roll your own structure 2	1	103	0.085912	0.097194	0.045627	0.05792	0.042408	0.047884	GGAAAACGCGGUACAGUGCUUUUGCAGGUACCGUGAUCAUAUGAAGCAGCAUGACUUCUUCAAGAGCGCAAUGCCUGAGGGUUAUGUGCAACGACUGAUUCGUUAGUCGAAAAGAAACAACAACAACAAC
10228661	2nd	RT-MAP-seq-deg_Mg_pH10	Eterna Roll your own structure 2	1	103	0.052762	0.067557	0.03325	0.050858	0.040512	0.04617	GGAAAGCGCCCUCGGAUGGCUAACCCGCCCGGAGUUACGCGUUAAUUCGCCACGUGGGCAUGUGGCCACAGGGCCCUCAUGAGAGUCGACAGUGGAAUUUCGAUUCCGCAAAAGAAACAACAACAACAAC
10228675	Moderna High2 284-347	RT-MAP-seq-deg_Mg_pH10	Eterna Roll your own structure 2	1	103	0.043302	0.057985	0.033228	0.051585	0.037754	0.043224	GGAAAAGGAGCGCACCAUCUUCUUCAAGGACGACGGGAACUACAAGACCCGCGCCGAGGUGAAGUUCGAGGGAAGCACGCAACCCGUGCAAGCAGUAUUUCGAUACUGCAAAAGAAACAACAACAACAAC
10228725	Korosi's RYOS 9 dScore 50.8	RT-MAP-seq-deg_Mg_pH10	Eterna Roll your own structure 2	1	103	0.051698	0.058952	0.038822	0.050265	0.048003	0.062406	GGAAACCGAAACGGGAUCGCGGGAAGGACACCAUAAGAGAACGACACAUAAGGACUGGUAGGUCAGUCGAGGCGAUCACAUCCGCAACGGGCCGCGCUUUCGAGCGCGGAAAAGAAACAACAACAACAAC
10228736	Korosi's RYOS 10 dScore 37.6	RT-MAP-seq-deg_Mg_pH10	Eterna Roll your own structure 2	1	103	0.048597	0.061682	0.028454	0.045563	0.032586	0.039698	GGAAAGGGCGGGUACAGCGGCGUGUGAUUAGCAGCGGGACGAGAAAUCGACCCGCUGCGCGCGCGCGAGCUACGUACGUGAAAACAAGCUCAGCCGUGUUCGCGCGGCUAAAAGAAACAACAACAACAAC
10228738	Korosi's RYOS 11 dScore 36.4	RT-MAP-seq-deg_Mg_pH10	Eterna Roll your own structure 2	1	103	0.041424	0.053386	0.027797	0.044926	0.027856	0.032902	GGAAAGGGCGGGUACAGCAGCGUGUGAUUAGCAGCGGGACGAGAAAUCGACCCGCUGCGCGCGCGCGAGCUGGGUACGUGAAACCAGGCUCCGUCGUGUUCGCACGACGAAAAGAAACAACAACAACAAC
10228742	Moderna High2 284-347	RT-MAP-seq-deg_Mg_pH10	Eterna Roll your own structure 2	1	103	0.050654	0.067746	0.043559	0.061611	0.041177	0.047624	GGAAAAGGAGCGCACCAUCUUUUUUAAGGACGACGGGAAUUAUAAGACCCGCGCCGAGGUGAAGUUCGAGGGAAGCACCAACCCGGUGCAAGCAGAAUUUCGAUUCUGCAAAAGAAACAACAACAACAAC
10228749	Korosi's RYOS 12 dScore 36.4	RT-MAP-seq-deg_Mg_pH10	Eterna Roll your own structure 2	1	103	0.041769	0.05824	0.030428	0.050346	0.037962	0.042288	GGAAAGAGAGGGUACAGAAUCGUGGGAAAAGCGCGCGCACGUGAAAGCGAGCGCGCGCGCCCGCGAGAUCUGAAUACGAGAAACCAGUCUCUGUCGCGUUCGCGCGACAAAAAGAAACAACAACAACAAC
10228757	Korosi's RYOS 13 dScore 48.8	RT-MAP-seq-deg_Mg_pH10	Eterna Roll your own structure 2	1	103	0.056776	0.066567	0.034905	0.052096	0.047198	0.059823	GGAAAGCGAAGCGGGAUCGCGGGAAGGACACCGCGAGCGAACGACGCAUAAGGACUGGUAGGUCAGUCGAGGCGAUCACAUCCGCAACGCGGCCCGCUUUCGAGCGGGCAAAAGAAACAACAACAACAAC
10228765	Korosi's RYOS 14 dScore 46.8	RT-MAP-seq-deg_Mg_pH10	Eterna Roll your own structure 2	1	103	0.05037	0.055858	0.031768	0.044041	0.04005	0.045146	GGAAACCGAAGCGGCGCCGCGGGAAGAACACCGCGAGCGAACGACGCAUAAGCGCUGGUAGAACAGCGAAAGCGGCGAAAACCGCAACGGGCCGCGCUUUCGAGCGUGGAAAAGAAACAACAACAACAAC
10228770	Korosi's RYOS 15 dScore 51.8	RT-MAP-seq-deg_Mg_pH10	Eterna Roll your own structure 2	1	103	0.057946	0.072079	0.037151	0.056716	0.041645	0.051495	GGAAACCGAGUCGGCGCAGUGCGAAGAAAAGCGGUGGAGUACCACCCAUAAGCGCCAGUAGCAUGGUGGAGGCUGCGACAACCGAAGCGGGUCUCGCUUUCGAGCGAGAAAAAGAAACAACAACAACAAC
10228784	Korosi's RYOS 16 dScore 46.2	RT-MAP-seq-deg_Mg_pH10	Eterna Roll your own structure 2	1	103	0.06347	0.068688	0.039897	0.054173	0.035569	0.044332	GGAAACCGAGCGCCCACGGCGGCGGUAACGCCGGUGGGAAACCACCGCACGACGUCUGACAGAAGAUGGAGGCCGUGAAAAGGCGAGCGGGCGUCGCUUUCGAGUGACGAAAAGAAACAACAACAACAAC
10228795	Korosi's RYOS 17 dScore 45	RT-MAP-seq-deg_Mg_pH10	Eterna Roll your own structure 2	1	103	0.048984	0.056748	0.031491	0.045262	0.030421	0.038263	GGAAACCGGGUGCCCAGGUCGCCGGUAACGACUGUGUGAAAGCACAGAACGACGUCUAACAGGAGAUGGGCGGCCUGCGGCGGCAGGCGGGCCUGGCAUUCGUGUCAGGAAAAGAAACAACAACAACAAC
10228797	Moderna High2 284-347	RT-MAP-seq-deg_Mg_pH10	Eterna Roll your own structure 2	1	103	0.044626	0.056137	0.033774	0.049293	0.039465	0.043931	GGAAAAGGAGCGCACCAUCUUCUUCAAAGACGACGGGAACUACAAGACCCGCGCUGAGGUGAAGUUCGAGGGAAGCACGCCAACCGUGCAAGCACUAUUUCGAUAGUGCAAAAGAAACAACAACAACAAC
10228799	RLT-34 Tetraloop Test	RT-MAP-seq-deg_Mg_pH10	Eterna Roll your own structure 2	1	103	0.024417	0.049589	0.019764	0.044699	0.028631	0.035374	GGAAAAUGCUUGGAAUAGGAAGAGGAUCUCGAAUUGUGUAGCGGACUAAAGUGUGCUAUACAAUUCGGCAUCCUUUUCCACUUUCAAGUGUUGCCGACUUCGGUCGGCAAAAAGAAACAACAACAACAAC
10228801	Korosi's RYOS 18 dScore 40.4	RT-MAP-seq-deg_Mg_pH10	Eterna Roll your own structure 2	1	103	0.048903	0.058162	0.031427	0.045591	0.030836	0.037918	GGAAAGCCCGUGCCCAAGCGGCCAGUAACGGCUGUCUGAAAGGACAGAACGUCGUAUAACAGGACGCGGGCGCGACGCGGAGACGCGGGCGCCAGGCAUUCGUGUCUGGAAAAGAAACAACAACAACAAC
10228803	Moderna High2 284-348	RT-MAP-seq-deg_Mg_pH10	Eterna Roll your own structure 2	1	103	0.062627	0.073111	0.043793	0.057572	0.048587	0.053239	GGAAAAGGAGCGCACCAUCUUUUUUAAAGACGACGGGAAUUAUAAGACCCGCGCCGAGGUGAAGUUCGAGGGAAGCACGCCCACCGUGCAAGCACUAAUUCGUUAGUGCAAAAGAAACAACAACAACAAC
10228808	RLT-35 Tetraloop Test	RT-MAP-seq-deg_Mg_pH10	Eterna Roll your own structure 2	1	103	0.024381	0.052246	0.019828	0.048398	0.024234	0.029315	GGAAAAUGCUUGGAAUAGGAAGAGGAUCUCGAAUUGUGUAGCGGACUAACGUGUGCUAUACAAUUCGGCAUCCUUUUCCACUUUCAAGUGUUGCGGACUUCGGUCCGCAAAAAGAAACAACAACAACAAC
10228813	RLT-36 Tetraloop Test	RT-MAP-seq-deg_Mg_pH10	Eterna Roll your own structure 2	1	103	0.024649	0.048924	0.017832	0.038917	0.023857	0.031991	GGAAAAUGCUUGGAAUAGGAAGAGGAUCUCGAAUUGUGUAGCGGACUACAGUGUGCUAUACAAUUCGGCAUCCUUUUCCACUUUCAAGUGUUGCGCACUUCGGUGCGCAAAAAGAAACAACAACAACAAC
10228815	Korosi's RYOS 19 dScore 54.6	RT-MAP-seq-deg_Mg_pH10	Eterna Roll your own structure 2	1	103	0.047918	0.057939	0.032429	0.046734	0.031184	0.039958	GGAAAGACACAGGCCACCGACGGAGCAUAGACCGUCGGAAGGGCCCGGACGCAGACCGACCGGGCGCGGGCCCGACGCGGAGACGCGGCCGGCAGUCAUUCGUGGCUGCAAAAGAAACAACAACAACAAC
10228819	RLT-37 Tetraloop Test	RT-MAP-seq-deg_Mg_pH10	Eterna Roll your own structure 2	1	103	0.033312	0.061996	0.019061	0.048324	0.027008	0.037348	GGAAAAUGCUUGGAAUAGGAAGAGGAUCUCGAAUUGUGUAGCGGACUACUGUGUGCUAUACAAUUCGGCAUCCUUUUCCACUUUCAAGUGUUGGGCACUUCGGUGCCCAAAAAGAAACAACAACAACAAC
10228821	Korosi's RYOS 20 dScore 38	RT-MAP-seq-deg_Mg_pH10	Eterna Roll your own structure 2	1	103	0.050054	0.06065	0.035482	0.052626	0.033384	0.038359	GGAAAGAGCAGGUACAGGACCGGAGAAACAGCGCAAACACGUGAAAGCGAGAGCGCGCGUCUCCGGGACCUGCAUACGACAGACCAGGCUCGGACGGCUUCGGCUGUCCAAAAGAAACAACAACAACAAC
10228828	Korosi's RYOS 21 dScore 48.2	RT-MAP-seq-deg_Mg_pH10	Eterna Roll your own structure 2	1	103	0.047652	0.04853	0.033485	0.0434	0.039501	0.048268	GGAAAGACACAGGCAGCCGACAAAGCAUAGAACGGCAGUAGGGCACGGACGCAGACCGACCGGGCGCGGGCCCAAACCGUAGAGGCGGCCGGGCCGGGUUCGCCUGGCCAAAAGAAACAACAACAACAAC
10228832	RLT-38 Tetraloop Test	RT-MAP-seq-deg_Mg_pH10	Eterna Roll your own structure 2	1	103	0.026909	0.054855	0.019964	0.045736	0.030271	0.03737	GGAAAAUGCUUGGAAUAGGAAGAGGAUCUCGAAUUGUGUAGCGGACUAGAGUGUGCUAUACAAUUCGGCAUCCUUUUCCACUUUCAAGUGUUGCACACUUCGGUGUGCAAAAAGAAACAACAACAACAAC
10228834	RLT-39 Tetraloop Test	RT-MAP-seq-deg_Mg_pH10	Eterna Roll your own structure 2	1	103	0.034729	0.062273	0.021165	0.046652	0.029418	0.036579	GGAAAAUGCUUGGAAUAGGAAGAGGAUCUCGAAUUGUGUAGCGGACUAUAGUGUGCUAUACAAUUCGGCAUCCUUUUCCACUUUCAAGUGUUGCACAGUUCGCUGUGCAAAAAGAAACAACAACAACAAC
10228839	RLT-40 Tetraloop Test	RT-MAP-seq-deg_Mg_pH10	Eterna Roll your own structure 2	1	103	0.030993	0.055902	0.019077	0.04263	0.030584	0.035366	GGAAAAUGCUUGGAAUAGGAAGAGGAUCUCGAAUUGUGUAGCGGACUAUCGUGUGCUAUACAAUUCGGCAUCCUUUUCCACUUUCAAGUGUUGCAGAGUUCGCUCUGCAAAAAGAAACAACAACAACAAC
10228841	Moderna High2 390-475	RT-MAP-seq-deg_Mg_pH10	Eterna Roll your own structure 2	1	103	0.058353	0.071381	0.044412	0.064856	0.050063	0.063761	GGAAACUUCAAGGAGGACGGCAACAUCCUGGGACACAAGCUGGAGUACAACUACAACUCCCACAACGUGUACAUCAUGGCCGACAAGCAGAAAGCAUCUUCGGAUGCUUAAAAGAAACAACAACAACAAC
10228844	RLT-41 Tetraloop Test	RT-MAP-seq-deg_Mg_pH10	Eterna Roll your own structure 2	1	103	0.024797	0.048936	0.018565	0.043656	0.026067	0.032172	GGAAAAUGCUUGGAAUAGGAAGAGGAUCUCGAAUUGUGUAGCGGACUAUGGUGUGCUAUACAAUUCGGCAUCCUUUUCCACUUUCAAGUGUUGGACAGUUCGCUGUCCAAAAAGAAACAACAACAACAAC
10228846	RLT-42 Tetraloop Test	RT-MAP-seq-deg_Mg_pH10	Eterna Roll your own structure 2	1	103	0.026755	0.052722	0.019628	0.045474	0.0277	0.034006	GGAAAAUGCUUGGAAUAGGAAGAGGAUCUCGAAUUGUGUAGCGGACUCAAGUGUGCUAUACAAUUCGGCAUCCUUUUCCACUUUCAAGUGUUGGUCAGUUCGCUGACCAAAAAGAAACAACAACAACAAC
10228848	Korosi's RYOS 22 dScore 41.4	RT-MAP-seq-deg_Mg_pH10	Eterna Roll your own structure 2	1	103	0.035707	0.044935	0.023695	0.04174	0.024663	0.032133	GGAAAGAGCAGGCGCAGGACCCAAGAGACAGCGCGGACUCGUGAAAGCGAGUGCGCGCGUCUCCGGGUCCUGCAUAUGACAGGCCUGGCUCCGCCGCCUUCGGGUGGCGAAAAGAAACAACAACAACAAC
10228850	RLT-43 Tetraloop Test	RT-MAP-seq-deg_Mg_pH10	Eterna Roll your own structure 2	1	103	0.023497	0.047935	0.016517	0.040963	0.023044	0.030293	GGAAAAUGCUUGGAAUAGGAAGAGGAUCUCGAAUUGUGUAGCGGACUCAGGUGUGCUAUACAAUUCGGCAUCCUUUUCCACUUUCAAGUGUUGCUCAGUUCGCUGAGCAAAAAGAAACAACAACAACAAC
10228853	RLT-44 Tetraloop Test	RT-MAP-seq-deg_Mg_pH10	Eterna Roll your own structure 2	1	103	0.028512	0.055075	0.017597	0.042357	0.026333	0.031233	GGAAAAUGCUUGGAAUAGGAAGAGGAUCUCGAAUUGUGUAGCGGACUCAUGUGUGCUAUACAAUUCGGCAUCCUUUUCCACUUUCAAGUGUUGCUAACUUCGGUUAGCAAAAAGAAACAACAACAACAAC
10228855	Korosi's RYOS 23 dScore 46	RT-MAP-seq-deg_Mg_pH10	Eterna Roll your own structure 2	1	103	0.037635	0.047325	0.020604	0.032812	0.027379	0.030011	GGAAAGGGCAGCCGCAGGACCGAAACGGCAACGCGGACUCGUGAAAACGAGUGCGCGAGCCGGGCGGUCCUGCCGCUGCCAGCUGCGUCCGCGCGGCCUUCGGGUCGCGAAAAGAAACAACAACAACAAC
10228857	RLT-45 Tetraloop Test	RT-MAP-seq-deg_Mg_pH10	Eterna Roll your own structure 2	1	103	0.023656	0.050399	0.018888	0.043454	0.024144	0.03115	GGAAAAUGCUUGGAAUAGGAAGAGGAUCUCGAAUUGUGUAGCGGACUCCAGUGUGCUAUACAAUUCGGCAUCCUUUUCCACUUUCAAGUGUUGCUAUCUUCGGAUAGCAAAAAGAAACAACAACAACAAC
10228859	RLT-46 Tetraloop Test	RT-MAP-seq-deg_Mg_pH10	Eterna Roll your own structure 2	1	103	0.02181	0.048075	0.017906	0.044017	0.02332	0.03061	GGAAAAUGCUUGGAAUAGGAAGAGGAUCUCGAAUUGUGUAGCGGACUCCCGUGUGCUAUACAAUUCGGCAUCCUUUUCCACUUUCAAGUGUUGGUAUCUUCGGAUACCAAAAAGAAACAACAACAACAAC
10228861	RLT-47 Tetraloop Test	RT-MAP-seq-deg_Mg_pH10	Eterna Roll your own structure 2	1	103	0.019727	0.043168	0.016023	0.040036	0.024197	0.032921	GGAAAAUGCUUGGAAUAGGAAGAGGAUCUCGAAUUGUGUAGCGGACUCGGGUGUGCUAUACAAUUCGGCAUCCUUUUCCACUUUCAAGUGUUCGUAUCUUCGGAUACGAAAAAGAAACAACAACAACAAC
10228863	Korosi's RYOS 24 dScore 38.6	RT-MAP-seq-deg_Mg_pH10	Eterna Roll your own structure 2	1	103	0.044149	0.057768	0.02495	0.043273	0.028544	0.032867	GGAAAGGGCAGCGGCAAAACCGAAACGGCAACGCGGACUCGUGAAAACGAGUUCGCGUGCCGUUCGGUAAUACUACUGCCAGCUGCGACCGCGCGGUCUUCGGAUCGCGAAAAGAAACAACAACAACAAC
10228868	RLT-48 Tetraloop Test	RT-MAP-seq-deg_Mg_pH10	Eterna Roll your own structure 2	1	103	0.032809	0.058424	0.021111	0.045289	0.029525	0.033199	GGAAAAUGCUUGGAAUAGGAAGAGGAUCUCGAAUUGUGUAGCGGACUCUUGUGUGCUAUACAAUUCGGCAUCCUUUUCCACUUUCAAGUGUUCGUAUGUUCGCAUACGAAAAAGAAACAACAACAACAAC
10228872	RLT-49 Tetraloop Test	RT-MAP-seq-deg_Mg_pH10	Eterna Roll your own structure 2	1	103	0.028617	0.052402	0.02201	0.045273	0.027721	0.030695	GGAAAAUGCUUGGAAUAGGAAGAGGAUCUCGAAUUGUGUAGCGGACUGCAGUGUGCUAUACAAUUCGGCAUCCUUUUCCACUUUCAAGUGUUCGAAUGUUCGCAUUCGAAAAAGAAACAACAACAACAAC
10228874	Korosi's RYOS 25 dScore 40.6	RT-MAP-seq-deg_Mg_pH10	Eterna Roll your own structure 2	1	103	0.059475	0.071756	0.032949	0.049749	0.035156	0.043167	GGAAAGGGCCUACGCAGGGCGCCGUCCGCCACAAGGUCUCCUAAUACGGAGAACACGUGCGGACCAGCAAUCAUCGUGCCCGCAGCGCCCGCGCCGUCUUCGGAUGGCGAAAAGAAACAACAACAACAAC
10228876	Korosi's RYOS dScore 424	RT-MAP-seq-deg_Mg_pH10	Eterna Roll your own structure 2	1	103	0.078167	0.092493	0.033204	0.050587	0.032083	0.039649	GGAAAGGGCCUACGCAGGGCGCUGUCCGCCACGAGGUCUCCGAAUACGGAGAGCUCGUGCUGACGAGCAAGGAUGGUGCCCGCAGCGCCCGCGCCGACUUCGGUUGGCGAAAAGAAACAACAACAACAAC
10228878	RLT-50 Tetraloop Test	RT-MAP-seq-deg_Mg_pH10	Eterna Roll your own structure 2	1	103	0.030651	0.052181	0.019191	0.040045	0.028044	0.031604	GGAAAAUGCUUGGAAUAGGAAGAGGAUCUCGAAUUGUGUAGCGGACUGCUGUGUGCUAUACAAUUCGGCAUCCUUUUCCACUUUCAAGUGUUCCUAUGUUCGCAUAGGAAAAAGAAACAACAACAACAAC
10228880	RLT-51 Tetraloop Test	RT-MAP-seq-deg_Mg_pH10	Eterna Roll your own structure 2	1	103	0.033932	0.051445	0.021605	0.041137	0.028626	0.033055	GGAAAAUGCUUGGAAUAGGAAGAGGAUCUCGAAUUGUGUAGCGGACUGUAGUGUGCUAUACAAUUCGGCAUCCUUUUCCACUUUCAAGUGUUCCUAGGUUCGCUUAGGAAAAAGAAACAACAACAACAAC
10228882	RLT-52 Tetraloop Test	RT-MAP-seq-deg_Mg_pH10	Eterna Roll your own structure 2	1	103	0.028372	0.048521	0.019035	0.038038	0.027887	0.033384	GGAAAAUGCUUGGAAUAGGAAGAGGAUCUCGAAUUGUGUAGCGGACUUACGUGUGCUAUACAAUUCGGCAUCCUUUUCCACUUUCAAGUGUUCCUAUGUUCGCGUAGGAAAAAGAAACAACAACAACAAC
10228884	Moderna High2	RT-MAP-seq-deg_Mg_pH10	Eterna Roll your own structure 2	1	103	0.067186	0.08116	0.048751	0.068403	0.050359	0.057415	GGAAACUUCAAGGAGGACGGCAACAUUCUGGGACACAAGUUGGAGUACAAUUACAACUCCCACAACGUGUACAUCAUGGCCGACAAGCAGAAAGCAUGUUCGCAUGCUUAAAAGAAACAACAACAACAAC
10228886	Korosi's RYOS 26 dScore 40.2	RT-MAP-seq-deg_Mg_pH10	Eterna Roll your own structure 2	1	103	0.0524	0.057908	0.034528	0.048134	0.029797	0.038682	GGAAAGGGCCUGCGCAGGCGGCUGCCCGCCGCGCGGGCGCCGGAAACGGCGCGCGCGCGCUGACGAGCAAGGGAGGUAGCCACAGAGCCCGCCGCUACUUCGGUGGCGGAAAAGAAACAACAACAACAAC
10228888	RLT-53 Tetraloop Test	RT-MAP-seq-deg_Mg_pH10	Eterna Roll your own structure 2	1	103	0.032214	0.05185	0.022819	0.043051	0.028659	0.034582	GGAAAAUGCUUGGAAUAGGAAGAGGAUCUCGAAUUGUGUAGCGGACUUCAGUGUGCUAUACAAUUCGGCAUCCUUUUCCACUUUCAAGUGUUCGUAUGUUCGCGUACGAAAAAGAAACAACAACAACAAC
10228890	Korosi's RYOS 27 dScore 42.4	RT-MAP-seq-deg_Mg_pH10	Eterna Roll your own structure 2	1	103	0.043651	0.055431	0.029076	0.045964	0.028065	0.035258	GGAAAGGACCUGCGCAGACGGCUGCCCGCCGCGCGGGCGACGGAAACGUCGCGCGCGCGAAGCCGAGCAAGGGUGGUAGUCACAGAGUCCGCCGCGACUUCGGUUGCGGAAAAGAAACAACAACAACAAC
[truncated: 1,480 more rows]
