# Supplementary material for: Deep learning models for predicting RNA degradation via dual crowdsourcing
Source: Nat Mach Intell. 2022 Dec 14;4(12):1174–84. doi: 10.1038/s42256-022-00571-8 (PMC9771809; doi:10.1038/s42256-022-00571-8)
Supplement: Source Data Extended Data Fig. 2 — Raw data of model scores divided by data type. [file 42256_2022_571_MOESM7_ESM.xlsx]

## Sheet: Sheet1
TeamId	PublicRank	PrivateRank	SubmissionId	Title	PublicScore	PrivateScore	reactivity_private_rmse	reactivity_public_rmse	deg_Mg_pH10_private_rmse	deg_Mg_pH10_public_rmse	deg_Mg_50C_private_rmse	deg_Mg_50C_public_rmse	recalculated_PublicScore	recalculated_PrivateScore	diff_PublicScore	diff_PrivateScore
5517640	3	1	17465202	submission.csv	0.228157	0.341982	0.25811	0.203634	0.451929	0.256603	0.315906	0.224235	0.228157	0.341982	4.1542e-10	-3.85336e-10
5506984	1	2	17465131	exp130.csv.gz	0.227567	0.342667	0.252405	0.204835	0.460007	0.255058	0.315588	0.222808	0.227567	0.342667	-4.73627e-10	-1.71242e-10
5517168	4	3	17459949	submission.csv	0.228486	0.343271	0.260043	0.204584	0.453545	0.256774	0.316224	0.224101	0.228486	0.343271	6.24399e-11	1.63378e-10
5520844	2	4	17446843	mean_blend_0510_1.csv	0.227584	0.34386	0.254818	0.204607	0.459842	0.2552	0.31692	0.222945	0.227584	0.34386	-9.47299e-11	-3.09495e-10
5504066	7	5	17461682	ens_df_final2_next.csv	0.231682	0.345714	0.256313	0.208527	0.462478	0.259582	0.318352	0.226937	0.231682	0.345714	1.45161e-10	2.37694e-10
5520148	14	6	17464614	ensemble_pub_kernel6_2.csv	0.230941	0.345496	0.253252	0.206811	0.466192	0.258306	0.317044	0.227704	0.230941	0.345496	3.28863e-10	-6.87434e-11
5510669	13	7	17465997	no_pos_ensemble.csv	0.230568	0.345508	0.256851	0.207241	0.462363	0.257601	0.317309	0.226863	0.230568	0.345508	3.46746e-11	-3.54619e-10
5504223	12	8	17462864	ensemble_018_gcn_007_ae_011_ae_rnn_016_0.1_0.1_0.35_0.45_clip.csv	0.230598	0.345511	0.253974	0.207359	0.465495	0.258205	0.317063	0.22623	0.230598	0.345511	-1.7347e-10	-1.40619e-10
5503871	10	9	17450342	ensemble_final_v3.csv	0.230773	0.345634	0.254343	0.208907	0.465584	0.25799	0.316975	0.225423	0.230773	0.345634	1.72563e-10	4.19703e-10
5510137	46	10	17446469	submission_0.23504_0.23494_2.csv	0.234768	0.346868	0.258288	0.209608	0.462842	0.263659	0.319474	0.231038	0.234768	0.346868	-8.84189e-11	-1.68417e-10
5517141	11	11	17457344	NEW_6oct_2087.csv	0.23051	0.346276	0.256035	0.208014	0.46558	0.257327	0.317213	0.226189	0.23051	0.346276	4.75077e-10	-1.64715e-10
5503909	19	12	17464213	submission.csv	0.231934	0.347391	0.259181	0.208368	0.464233	0.259791	0.318761	0.227644	0.231934	0.347391	-2.51355e-10	4.3282e-10
5507476	92	13	17447336	submission_98.zip	0.244267	0.352886	0.256042	0.215161	0.476611	0.271929	0.326004	0.245712	0.244267	0.352886	5.71152e-11	-1.44919e-10
5510115	17	15	17463438	submission.csv	0.237927	0.356532	0.260978	0.212973	0.480376	0.26562	0.328241	0.235188	0.237927	0.356532	-8.45656e-11	4.92003e-10
5517050	44	16	17439169	submission (10).csv	0.242026	0.354766	0.267598	0.22143	0.469002	0.268392	0.327699	0.236256	0.242026	0.354766	3.95688e-10	-2.10424e-10
5504386	18	17	17464661	blend095SAFE_0.20150_0.62527_clipped.zip	0.237895	0.352324	0.260863	0.213241	0.470536	0.265854	0.325572	0.23459	0.237895	0.352324	2.56919e-10	-3.64605e-10
5528214	9	18	17466109	Ens67_adj.csv	0.233128	0.350366	0.257085	0.20894	0.469049	0.261398	0.324964	0.229046	0.233128	0.350366	7.32158e-11	-4.79641e-10
5517965	34	19	17459945	combv25.csv	0.23448	0.349833	0.260667	0.212366	0.466813	0.260725	0.32202	0.230348	0.23448	0.349833	4.36095e-10	2.40164e-10
5505825	96	20	17466111	blendx_2_scale.csv	0.236326	0.348451	0.264873	0.212705	0.463084	0.264275	0.317396	0.231999	0.236326	0.348451	2.92742e-10	-4.40859e-10
5531767	8	21	17465924	stable_ensemble.csv	0.230536	0.348482	0.257811	0.205529	0.46518	0.259324	0.322454	0.226757	0.230536	0.348482	4.00986e-10	-2.85293e-10
5542580	41	22	17446030	NewTest7.csv	0.234638	0.348637	0.260448	0.212885	0.465472	0.260726	0.319992	0.230304	0.234638	0.348637	-1.91452e-10	1.03167e-11
5506006	5	23	17452344	submission.csv	0.228969	0.348753	0.257649	0.205687	0.467546	0.255352	0.321064	0.225868	0.228969	0.348753	1.08032e-10	3.19407e-10
5533686	21	24	17456925	ex_mrk_114_115_117_119_120_125_126_5_5_best_notebook_and_only_lstm_7_3.csv	0.231657	0.34961	0.259267	0.208246	0.467129	0.258821	0.322434	0.227905	0.231657	0.34961	-1.35588e-10	-5.64751e-11
5503820	16	25	17465248	submission.csv	0.232311	0.349674	0.258353	0.209606	0.468814	0.259567	0.321854	0.227758	0.232311	0.349674	-8.19678e-11	3.32822e-10
5503870	121	26	17461350	sub2.csv.zip	0.236523	0.350558	0.258246	0.213593	0.471762	0.263537	0.321666	0.232439	0.236523	0.350558	-2.09324e-10	3.55551e-10
5543098	49	27	17441661	submission_847.csv	0.235095	0.350431	0.261001	0.213092	0.467755	0.261493	0.322538	0.2307	0.235095	0.350431	-3.57032e-10	-4.2902e-10
5542528	43	28	17441732	submission.csv	0.234674	0.348939	0.261556	0.212854	0.464716	0.260679	0.320544	0.23049	0.234674	0.348939	-2.7896e-10	3.49014e-10
5545090	50	29	17452140	cpl-4.csv	0.235404	0.350606	0.260048	0.213401	0.468917	0.261751	0.322852	0.231059	0.235404	0.350606	-3.01478e-10	1.0417e-10
5505514	22	30	17460925	blend_all.csv	0.233699	0.351851	0.261381	0.210578	0.468762	0.261192	0.325411	0.229327	0.233699	0.351851	-4.77964e-10	3.84556e-10
5503958	108	31	17425982	923_pseudo_sub.csv	0.236418	0.349514	0.260616	0.213628	0.464282	0.262796	0.323643	0.232831	0.236418	0.349514	-2.82969e-10	2.71287e-10
5530148	20	32	17423193	submission.csv	0.234517	0.352255	0.260567	0.212289	0.470755	0.261005	0.325444	0.230257	0.234517	0.352255	4.5848e-10	9.3911e-11
5564240	87	33	17465871	submission.csv	0.237089	0.352816	0.260339	0.213784	0.47242	0.263942	0.325687	0.233541	0.237089	0.352816	-2.67023e-10	-5.78398e-12
5507992	38	34	17432461	exp034_MultiModel_submission_cv0.215339.csv	0.234708	0.349867	0.260679	0.211395	0.465692	0.262129	0.323231	0.230601	0.234708	0.349867	3.17562e-10	4.10417e-10
5541244	27	35	17435110	blend_submission.csv	0.23305	0.350024	0.260092	0.209685	0.466248	0.260142	0.32373	0.229324	0.23305	0.350024	2.71285e-10	1.33267e-10
5556448	310	36	17412666	scale1.1.csv	0.2408	0.350133	0.264423	0.218917	0.465488	0.266566	0.320488	0.236918	0.2408	0.350133	-2.06787e-10	-3.75519e-10
5510463	31	37	17449037	submission.csv	0.233769	0.350163	0.261587	0.21134	0.465557	0.261165	0.323345	0.228801	0.233769	0.350163	7.69589e-11	-1.80987e-10
5565094	74	38	17452833	submission_blend.csv	0.235614	0.350369	0.258858	0.21342	0.469221	0.261663	0.323027	0.23176	0.235614	0.350368	-2.99984e-11	-3.27765e-10
5508150	30	39	17464453	final_all_average_sairam.csv	0.234236	0.350344	0.259028	0.212781	0.470527	0.260895	0.321476	0.229033	0.234236	0.350344	-3.73779e-10	-1.57559e-10
5511087	97	40	17459326	sub_49.csv	0.236992	0.352968	0.262267	0.214806	0.471509	0.263726	0.325127	0.232445	0.236992	0.352968	4.57659e-10	-4.41465e-10
5506053	42	41	17465571	pri_f.csv	0.234773	0.350378	0.258527	0.212292	0.469669	0.26183	0.322938	0.230198	0.234773	0.350378	-2.38779e-10	-2.07638e-10
5534218	35	42	17450356	sub_ensenmle58.csv	0.234303	0.350551	0.260072	0.210938	0.469365	0.261598	0.322217	0.230374	0.234303	0.350551	-4.05766e-10	-3.76184e-10
5505769	52	43	17463048	ma20201006a.csv	0.2351	0.350559	0.258902	0.212303	0.469806	0.26201	0.32297	0.230987	0.2351	0.350559	-2.24295e-10	-2.35259e-10
panda3734		44	17460140		0.23584	0.35085	0.262317	0.214021	0.468408	0.262206	0.321853	0.231315	0.235848	0.350859	7.54068e-06	9.29573e-06
paooon37		45	17459814		0.23584	0.3509	0.262318	0.213996	0.468509	0.262207	0.321874	0.231324	0.235842	0.3509	2.38913e-06	2.47709e-07
5513299	60	46	17411785	submission_Mixed_GRU_LSTM_bbps_3_Conv_Adj_no_sum_Dis_Aug_data_weighted_loss_mcrmse_best_epoch.csv	0.244176	0.360678	0.268666	0.218934	0.478211	0.271734	0.335157	0.241861	0.244176	0.360678	1.70661e-10	2.92254e-10
5503822	55	47	17417317	20201003_220255.csv	0.235049	0.350721	0.258735	0.212044	0.47018	0.262008	0.323247	0.231095	0.235049	0.350721	1.71602e-10	-2.82817e-10
mtmt0903		48	17459389		0.23587	0.35076	0.262213	0.213974	0.46835	0.262206	0.321737	0.231433	0.235871	0.350767	7.71312e-07	6.67462e-06
5520759	73	49	17459992	submission.csv	0.237318	0.353086	0.261209	0.214309	0.47258	0.263711	0.32547	0.233934	0.237318	0.353086	3.44148e-10	5.09831e-11
5557127	78	50	17458618	submission_combined.csv	0.235755	0.351038	0.260267	0.213611	0.469555	0.262169	0.323291	0.231484	0.235755	0.351038	4.14509e-10	3.13978e-10
5511295	51	51	17448882	submission.csv	0.234921	0.350892	0.262535	0.212117	0.466377	0.262081	0.323766	0.230564	0.234921	0.350892	-2.06423e-10	8.61433e-12
5514377	33	52	17465025	bestpl_2.csv	0.234026	0.352592	0.261081	0.210443	0.470304	0.261291	0.32639	0.230342	0.234026	0.352592	-2.77049e-10	-2.63979e-10
erenji		53	17459249		0.23364	0.35449	0.263342	0.210122	0.471387	0.260807	0.328743	0.230001	0.233644	0.354491	3.52891e-06	6.79786e-07
5504639	101	54	17424942	stack_1004_1_nn_shuffle_cv19449.csv	0.237684	0.350947	0.26058	0.215113	0.467827	0.264149	0.324433	0.233791	0.237684	0.350947	6.00784e-11	2.15862e-10
5505415	208	55	17336390	submission (2).csv	0.240882	0.355329	0.267274	0.219313	0.469025	0.267876	0.329687	0.235458	0.240882	0.355329	-3.99003e-10	-1.88568e-10
5504211	62	56	17459564	submission.csv	0.235216	0.351037	0.259064	0.212934	0.470101	0.261878	0.323946	0.230836	0.235216	0.351037	-1.28403e-10	-2.37153e-10
5534186	102	57	17450894	esm6.csv	0.237038	0.353548	0.262897	0.214971	0.472426	0.263859	0.325322	0.232283	0.237038	0.353548	1.88169e-10	-2.31564e-10
5576556	115	58	17452184	submission.csv	0.236461	0.351106	0.261499	0.214578	0.468522	0.262964	0.323298	0.231842	0.236461	0.351106	2.69212e-10	-1.38993e-10
5525981	292	59	17450992	submission.csv	0.238821	0.353077	0.264197	0.21689	0.469891	0.265875	0.325143	0.233699	0.238821	0.353077	3.85396e-10	-2.03648e-10
5509722	90	60	17438637	blended_submission.csv	0.240447	0.353127	0.26743	0.218448	0.466161	0.267343	0.32579	0.235548	0.240447	0.353127	2.07592e-10	1.27711e-10
5508118	32	61	17434218	blend.csv	0.235568	0.353539	0.259987	0.211623	0.475232	0.263053	0.325396	0.23203	0.235568	0.353539	-3.42331e-10	-1.31342e-10
5548827	45	62	17437840	LSTM-GRU-ens-AE-wo-distance.csv.zip	0.240608	0.355816	0.26727	0.218693	0.472035	0.268003	0.328144	0.235127	0.240608	0.355816	1.89526e-12	-2.9183e-10
5508676	65	63	17442031	GCN10fold.csv	0.236594	0.353378	0.260112	0.212978	0.476456	0.265861	0.323567	0.230944	0.236594	0.353378	-4.85741e-10	8.51548e-11
5504097	124	64	17462627	submission.csv	0.236577	0.351271	0.260343	0.214545	0.470547	0.263104	0.322921	0.232083	0.236577	0.351271	-4.75338e-10	-2.28337e-10
5519429	37	65	17458006	em12.csv	0.234457	0.351321	0.260222	0.212368	0.46957	0.26115	0.324172	0.229851	0.234457	0.351321	-1.8782e-10	-4.08342e-10
5529668	53	66	17461554	submission.csv	0.235004	0.351366	0.261229	0.212334	0.46887	0.261922	0.324	0.230756	0.235004	0.351366	3.37719e-10	-3.36316e-10
5531232	70	67	17437413	submission5.csv	0.239146	0.357096	0.265019	0.216318	0.477436	0.266076	0.328835	0.235046	0.239146	0.357096	4.76946e-10	1.95847e-10
5510362	75	68	17455415	merge13.csv	0.235642	0.351684	0.260964	0.213603	0.469635	0.262314	0.324455	0.231009	0.235642	0.351684	7.17645e-11	2.67466e-10
AcidNets		69	17462215		0.23792	0.35265	0.263258	0.215388	0.471143	0.264239	0.323557	0.23415	0.237926	0.352653	5.74733e-06	3.06252e-06
5526543	39	70	17463442	blend_final_lr_0.9_pub_0.1.csv	0.235795	0.351484	0.258342	0.210362	0.471687	0.26382	0.324422	0.233205	0.235795	0.351484	4.46044e-10	-2.81527e-10
5503959	36	71	17466160	hill1c.csv	0.234385	0.355759	0.262265	0.210447	0.47909	0.262133	0.325922	0.230575	0.234385	0.355759	7.26728e-11	4.02536e-11
5510048	6	72	17464704	aug_final_55_45_plus_stack.csv	0.229712	0.35154	0.258889	0.20692	0.474245	0.257228	0.321484	0.224988	0.229712	0.35154	-3.18455e-10	-1.79111e-10
5524414	240	73	17424365	ae_2_pseudo_blend.csv	0.237947	0.351574	0.256415	0.210924	0.474642	0.267158	0.323666	0.235759	0.237947	0.351574	-1.30901e-10	3.68103e-10
5546942	80	74	17440670	submission.csv	0.235732	0.35211	0.261726	0.212848	0.470839	0.263178	0.323764	0.231169	0.235732	0.35211	-3.43895e-10	4.77686e-10
5540809	64	75	17459998	submission.csv	0.23524	0.351846	0.260781	0.21211	0.471961	0.262223	0.322795	0.231385	0.23524	0.351846	6.91944e-11	2.69065e-10
5506988	66	76	17462477	submission.csv	0.241683	0.360133	0.270314	0.216652	0.476898	0.269195	0.333188	0.239202	0.241683	0.360133	-3.01356e-11	5.09447e-11
5510034	297	77	17422701	submission18.csv	0.239078	0.352931	0.26166	0.212283	0.471202	0.26814	0.32593	0.236812	0.239078	0.352931	3.89592e-10	1.29999e-10
5524590	68	78	17461144	grouping_minimum-20201006T093921.csv	0.235356	0.351678	0.259014	0.210658	0.471767	0.263292	0.324254	0.232116	0.235356	0.351678	-2.99856e-10	-4.81623e-10
5506348	61	79	17466181	submission.csv	0.235204	0.351735	0.260522	0.212399	0.470438	0.262232	0.324246	0.230982	0.235204	0.351735	-8.41778e-11	-3.66035e-10
5508070	25	80	17447852	ensembleWith8_new2_plusplus.csv	0.232955	0.352392	0.260772	0.209218	0.470756	0.260553	0.325648	0.229094	0.232955	0.352392	-3.45651e-10	-5.81035e-11
5524447	138	81	17453740	submission.csv	0.236697	0.351759	0.263759	0.214455	0.467999	0.263762	0.323519	0.231873	0.236697	0.351759	2.38003e-10	-4.01703e-10
5592794	173	82	17437361	blend.csv	0.237194	0.351789	0.26249	0.214513	0.471539	0.264021	0.321338	0.233047	0.237194	0.351789	2.04964e-10	4.0561e-10
5540844	142	83	17461162	submission43.csv	0.236826	0.353655	0.262171	0.21394	0.473287	0.263708	0.325507	0.23283	0.236826	0.353655	3.23933e-10	2.80818e-10
5514610	58	84	17450004	xx10-blend28_submission.csv	0.235063	0.351878	0.260901	0.210922	0.471752	0.262951	0.322979	0.231315	0.235063	0.351878	-1.89343e-10	2.45703e-10
5527990	88	85	17404619	attn_colab-error.csv	0.243228	0.357812	0.268843	0.2212	0.473914	0.270125	0.33068	0.23836	0.243228	0.357812	2.49126e-10	1.77245e-10
5510408	181	86	17456122	submission.csv	0.237275	0.351958	0.264473	0.215412	0.469672	0.263405	0.321729	0.233008	0.237275	0.351958	-4.12068e-11	4.41963e-10
5515241	413	87	17441826	submission1.csv	0.242721	0.351979	0.260228	0.220481	0.477441	0.269737	0.318269	0.237946	0.242721	0.351979	1.90938e-10	2.13436e-10
5528272	82	88	17460075	s9.csv	0.235818	0.352058	0.260175	0.213337	0.47154	0.262442	0.324458	0.231676	0.235818	0.352058	4.60805e-10	3.9506e-10
5516291	48	89	17462961	FINAL_BLEND.csv	0.23584	0.354065	0.261962	0.213237	0.473117	0.262949	0.327117	0.231334	0.23584	0.354065	-7.87121e-11	-1.8904e-10
5506652	144	90	17452566	submission.csv	0.237055	0.35228	0.259959	0.214229	0.472881	0.26381	0.324002	0.233126	0.237055	0.35228	-2.84145e-10	6.86378e-11
5506668	57	91	17449272	blend_of_5_models_with_low_values.csv	0.239214	0.357019	0.266471	0.216401	0.475334	0.266665	0.329252	0.234577	0.239214	0.357019	-3.68839e-10	-4.37097e-10
5510361	139	92	17451468	AE2_.csv	0.237505	0.35263	0.263882	0.215689	0.469516	0.264246	0.32449	0.232579	0.237505	0.35263	2.03601e-10	-4.86241e-10
5559979	120	93	17461399	final-9.csv	0.236642	0.352548	0.262122	0.214629	0.471939	0.262934	0.323584	0.232363	0.236642	0.352548	-1.86546e-11	-1.54018e-10
5507913	28	94	17448683	submission.csv	0.233326	0.352261	0.259387	0.209177	0.473208	0.261091	0.324188	0.229711	0.233326	0.352261	-4.14927e-11	1.27877e-10
5506089	346	95	17442093	finalensemble5.csv	0.240668	0.352308	0.263498	0.218652	0.467873	0.267578	0.325554	0.235773	0.240668	0.352308	-5.19501e-11	3.44127e-10
5505512	254	96	17460328	submission_blend.csv	0.238963	0.352336	0.261428	0.217005	0.470863	0.26568	0.324718	0.234205	0.238963	0.352336	1.4484e-10	-2.98449e-10
5523811	111	97	17452247	submission.csv	0.236438	0.352374	0.262085	0.21435	0.470358	0.263252	0.324679	0.231712	0.236438	0.352374	2.04541e-11	-1.31463e-10
5506627	63	98	17436640	submission.csv	0.238728	0.356818	0.266157	0.217338	0.475206	0.265053	0.329091	0.233793	0.238728	0.356818	-1.03752e-10	-3.46589e-10
5505845	166	99	17445734	submission ensemble 05102020 v5.csv	0.237011	0.352406	0.26169	0.214923	0.471158	0.263784	0.32437	0.232326	0.237011	0.352406	-1.7526e-12	2.03983e-10
5534815	40	100	17436379	submission_final_weight1.csv	0.234938	0.353616	0.260531	0.211142	0.473873	0.262169	0.326443	0.231504	0.234938	0.353615	-4.71095e-10	-2.49244e-10
